# Supplementary material for: NUF2 Drives Clear Cell Renal Cell Carcinoma by Activating HMGA2 Transcription through KDM2A-mediated H3K36me2 Demethylation
Source: Int J Biol Sci. 2022 May 16;18(9):3621–35. doi: 10.7150/ijbs.70972 (PMC9254462; doi:10.7150/ijbs.70972)
Supplement: Supplementary file 2 — Supplementary data - RNA-seq DEGs and GO analysis. [file ijbsv18p3621s2.xlsx]

## Sheet: 769P  DEGs(FC>0 p<0.05)
gene_name	gene_id	P_siN1	P_siN2	P_siN3	P_siC1	P_siC2	P_siC3	PsiN	PsiC	log2FoldChange	pvalue	padj	gene_chr	gene_start	gene_end	gene_strand	gene_length	gene_biotype	gene_description	gene_tf_family
SLC5A11	ENSG00000158865	4.90762	3.21263	2.99365	13.5798	28.4469	25.2451	3.70463	22.4239	-2.59705	0.000197115	0.0028365	16	24845841	24911628	+	3415	protein_coding	solute carrier family 5 member 11 [Source:HGNC Symbol;Acc:HGNC:23091]	-
ADGRG5	ENSG00000159618	5.88915	7.49613	23.9492	51.1853	50.2562	92.5652	12.4448	64.6689	-2.37521	1.4817e-06	4.75909e-05	16	57542421	57591681	+	5852	protein_coding	adhesion G protein-coupled receptor G5 [Source:HGNC Symbol;Acc:HGNC:19010]	-
BRINP2	ENSG00000198797	4.90762	18.2049	5.98729	10.446	40.7739	98.1753	9.69994	49.7984	-2.3726	0.00046552	0.00571559	1	177171497	177282422	+	3953	protein_coding	BMP/retinoic acid inducible neural specific 2 [Source:HGNC Symbol;Acc:HGNC:13746]	-
GPR137C	ENSG00000180998	6.87067	16.0631	4.98941	30.2933	54.0492	57.0351	9.30774	47.1259	-2.3553	4.18738e-06	0.000115723	14	52553148	52637713	+	6193	protein_coding	G protein-coupled receptor 137C [Source:HGNC Symbol;Acc:HGNC:25445]	-
MAF	ENSG00000178573	18.649	49.2603	51.8899	68.9434	250.333	273.956	39.933	197.744	-2.30928	0.00113885	0.0116051	16	79585843	79600714	-	6976	protein_coding	MAF bZIP transcription factor [Source:HGNC Symbol;Acc:HGNC:6776]	TF_bZIP
NUF2	ENSG00000143228	431.871	399.437	310.341	2010.85	1819.66	1811.1	380.55	1880.53	-2.30496	8.66064e-62	6.77349e-58	1	163266576	163355764	+	3362	protein_coding	NUF2, NDC80 kinetochore complex component [Source:HGNC Symbol;Acc:HGNC:14621]	-
HMGA2	ENSG00000149948	3771.02	2893.51	2532.63	13615.3	13664	17336.8	3065.72	14872	-2.27825	1.84209e-50	9.60463e-47	12	65824131	65966295	+	15403	protein_coding	high mobility group AT-hook 2 [Source:HGNC Symbol;Acc:HGNC:5009]	HMGI/HMGY
SLC5A10	ENSG00000154025	9.81525	14.9923	6.98518	25.0703	55.9456	70.1252	10.5976	50.3804	-2.25901	7.67598e-06	0.000191496	17	18950345	19022595	+	6451	protein_coding	solute carrier family 5 member 10 [Source:HGNC Symbol;Acc:HGNC:23155]	-
SORBS1	ENSG00000095637	104.042	164.915	134.714	375.01	606.868	757.352	134.557	579.743	-2.10963	1.61612e-18	6.48188e-16	10	95311771	95561414	-	10819	protein_coding	sorbin and SH3 domain containing 1 [Source:HGNC Symbol;Acc:HGNC:14565]	-
NEB	ENSG00000183091	95.2079	143.497	131.72	307.112	623.936	655.437	123.475	528.828	-2.10068	2.1617e-16	5.93217e-14	2	151485336	151734487	-	30567	protein_coding	nebulin [Source:HGNC Symbol;Acc:HGNC:7720]	-
AC098934.1	ENSG00000214796	7.8522	6.42525	10.9767	15.669	25.6022	65.4502	8.41805	35.5738	-2.08034	0.000597958	0.00699961	1	202851828	202861620	-	2958	transcribed_unprocessed_pseudogene	-	-
CDKN1C	ENSG00000129757	19.6305	33.1971	24.9471	59.5421	132.752	129.03	25.9249	107.108	-2.0532	2.03683e-08	1.10243e-06	11	2883213	2885881	-	2586	protein_coding	cyclin dependent kinase inhibitor 1C [Source:HGNC Symbol;Acc:HGNC:1786]	-
AC007216.1	ENSG00000260488	3.9261	7.49613	5.98729	16.7136	22.7575	28.9851	5.80317	22.8187	-1.98466	0.0013298	0.0131317	16	11976851	11977850	-	601	antisense_RNA	-	-
C2orf54	ENSG00000172478	1.96305	25.701	12.9725	19.8474	67.3244	70.1252	13.5455	52.4323	-1.96441	0.00144095	0.0139996	2	240886048	240896889	-	2772	protein_coding	chromosome 2 open reading frame 54 [Source:HGNC Symbol;Acc:HGNC:26216]	-
AL359313.1	ENSG00000236366	8.83372	4.2835	2.99365	15.669	18.0164	28.0501	5.37029	20.5785	-1.93487	0.00362074	0.0285175	6	142526455	142637889	-	2530	lincRNA	-	-
FMO1	ENSG00000010932	3.9261	10.7088	9.97882	11.4906	20.8611	58.9052	8.20456	30.4189	-1.89963	0.00421712	0.032209	1	171248471	171285978	+	3602	protein_coding	flavin containing monooxygenase 1 [Source:HGNC Symbol;Acc:HGNC:3769]	-
PRSS8	ENSG00000052344	59.873	86.7409	58.8751	279.952	245.592	239.361	68.4963	254.968	-1.89937	1.45566e-18	5.99196e-16	16	31131433	31135762	-	3010	protein_coding	protease, serine 8 [Source:HGNC Symbol;Acc:HGNC:9491]	-
MIR3648-1	ENSG00000275708	6.87067	10.7088	1.99576	30.2933	23.7058	14.025	6.52506	22.6747	-1.80306	0.00596536	0.0418807	21	8208473	8208652	+	180	miRNA	microRNA 3648-1 [Source:HGNC Symbol;Acc:HGNC:38941]	-
FOXC1	ENSG00000054598	592.841	1125.49	725.461	1632.71	3514.14	3331.41	814.597	2826.09	-1.79486	1.62673e-05	0.000363504	6	1609972	1613897	+	3926	protein_coding	forkhead box C1 [Source:HGNC Symbol;Acc:HGNC:3800]	Fork
TNFRSF9	ENSG00000049249	27.4827	39.6224	44.9047	75.211	118.529	180.455	37.3366	124.732	-1.74363	3.60182e-07	1.37414e-05	1	7915894	7943165	-	6331	protein_coding	TNF receptor superfamily member 9 [Source:HGNC Symbol;Acc:HGNC:11924]	-
SMTNL2	ENSG00000188176	30.4273	62.1108	45.9026	107.594	214.3	136.51	46.1469	152.801	-1.73258	5.88815e-08	2.79947e-06	17	4583999	4608319	+	2470	protein_coding	smoothelin like 2 [Source:HGNC Symbol;Acc:HGNC:24764]	-
ANKRD20A3	ENSG00000276203	7.8522	9.63788	11.9746	42.8285	14.2235	40.2051	9.82156	32.419	-1.721	0.00198166	0.0179485	9	66106815	66153135	-	7672	protein_coding	ankyrin repeat domain 20 family member A3 [Source:HGNC Symbol;Acc:HGNC:31981]	-
TP53INP2	ENSG00000078804	167.841	421.925	381.191	528.566	1285.8	1346.4	323.652	1053.59	-1.7031	0.00225756	0.0198609	20	34704290	34713439	+	4228	protein_coding	tumor protein p53 inducible nuclear protein 2 [Source:HGNC Symbol;Acc:HGNC:16104]	-
RIMKLA	ENSG00000177181	8.83372	11.7796	14.9682	26.1149	36.981	51.4251	11.8605	38.1737	-1.6904	0.000435836	0.00542692	1	42380795	42422578	+	8981	protein_coding	ribosomal modification protein rimK like family member A [Source:HGNC Symbol;Acc:HGNC:28725]	-
GCKR	ENSG00000084734	10.7968	17.134	9.97882	41.7839	51.2045	28.0501	12.6365	40.3461	-1.67993	0.000317353	0.00418553	2	27496842	27523684	+	3146	protein_coding	glucokinase regulator [Source:HGNC Symbol;Acc:HGNC:4196]	-
AC087762.2	ENSG00000279588	3.9261	9.63788	8.98094	15.669	23.7058	31.7901	7.51497	23.7216	-1.66784	0.00540088	0.0391295	15	100782417	100786189	-	3773	TEC	-	-
RNA5-8SN4	ENSG00000275215	18.649	12.8505	9.97882	56.4083	42.6704	32.7251	13.8261	43.9346	-1.66291	0.000202047	0.00289151	21	8395607	8395759	+	153	rRNA	RNA, 5.8S ribosomal N4 [Source:HGNC Symbol;Acc:HGNC:53529]	-
NEFL	ENSG00000277586	464.261	352.318	546.84	1275.45	1181.5	1842.89	454.473	1433.28	-1.65658	2.55866e-18	9.76161e-16	8	24950955	24957110	-	4329	protein_coding	neurofilament light [Source:HGNC Symbol;Acc:HGNC:7739]	-
PLSCR4	ENSG00000114698	44.1686	36.4098	43.9068	99.2368	115.684	175.78	41.4951	130.234	-1.65036	1.7821e-08	9.74671e-07	3	146192339	146251179	-	4227	protein_coding	phospholipid scramblase 4 [Source:HGNC Symbol;Acc:HGNC:16497]	-
BIRC3	ENSG00000023445	1030.6	1792.65	1192.47	2902.94	4280.31	5400.57	1338.57	4194.61	-1.648	2.81338e-06	8.27197e-05	11	102317450	102339403	+	7518	protein_coding	baculoviral IAP repeat containing 3 [Source:HGNC Symbol;Acc:HGNC:591]	-
NR0B2	ENSG00000131910	93.2448	113.513	176.625	319.647	367.914	505.836	127.794	397.799	-1.63861	9.43132e-12	1.06732e-09	1	26911489	26913966	-	1156	protein_coding	nuclear receptor subfamily 0 group B member 2 [Source:HGNC Symbol;Acc:HGNC:7961]	Miscellaneous
FA2H	ENSG00000103089	106.986	40.6933	45.9026	250.703	169.733	174.845	64.5274	198.427	-1.61611	3.98328e-07	1.50136e-05	16	74712955	74774831	-	3279	protein_coding	fatty acid 2-hydroxylase [Source:HGNC Symbol;Acc:HGNC:21197]	-
PKLR	ENSG00000143627	33.3718	77.1031	58.8751	99.2368	222.834	181.39	56.45	167.82	-1.57678	2.01277e-06	6.2344e-05	1	155289839	155301434	-	2618	protein_coding	pyruvate kinase, liver and RBC [Source:HGNC Symbol;Acc:HGNC:9020]	-
PLPP4	ENSG00000203805	8.83372	13.9214	6.98518	33.4271	29.3952	25.2451	9.91343	29.3558	-1.57131	0.00216542	0.0192101	10	120456954	120589855	+	1785	protein_coding	phospholipid phosphatase 4 [Source:HGNC Symbol;Acc:HGNC:23531]	-
CNIH3	ENSG00000143786	57.91	104.946	62.8666	241.302	213.352	212.246	75.2408	222.3	-1.56693	6.04495e-11	6.02262e-09	1	224434660	224740549	+	6386	protein_coding	cornichon family AMPA receptor auxiliary protein 3 [Source:HGNC Symbol;Acc:HGNC:26802]	-
CU633906.2	ENSG00000278903	9.81525	19.2758	14.9682	20.8919	60.6868	46.7501	14.6864	42.7763	-1.5507	0.00164134	0.0155129	21	6318434	6360415	+	3405	lincRNA	-	-
STEAP1	ENSG00000164647	10.7968	7.49613	11.9746	17.7582	24.654	45.8151	10.0892	29.4091	-1.54375	0.00498192	0.0367061	7	90154375	90164829	+	1625	protein_coding	STEAP family member 1 [Source:HGNC Symbol;Acc:HGNC:11378]	-
RAB20	ENSG00000139832	12.7598	13.9214	23.9492	48.0515	39.8257	58.9052	16.8768	48.9274	-1.53435	0.000223861	0.00312646	13	110523066	110561733	-	1518	protein_coding	RAB20, member RAS oncogene family [Source:HGNC Symbol;Acc:HGNC:18260]	-
MOB3B	ENSG00000120162	36.3164	47.1185	46.9005	109.683	105.254	156.145	43.4451	123.694	-1.5122	5.80426e-08	2.768e-06	9	27325209	27529781	-	7087	protein_coding	MOB kinase activator 3B [Source:HGNC Symbol;Acc:HGNC:23825]	-
GPAT3	ENSG00000138678	1200.4	1153.33	1028.82	3226.76	2725.22	3548.33	1127.52	3166.77	-1.48988	1.55472e-31	2.7021e-28	4	83535914	83605875	+	3468	protein_coding	glycerol-3-phosphate acyltransferase 3 [Source:HGNC Symbol;Acc:HGNC:28157]	-
ADAMTS9-AS1	ENSG00000241158	12.7598	14.9923	20.9555	31.3379	46.4633	57.9702	16.2359	45.2571	-1.48168	0.000598292	0.00699961	3	64561322	64592757	+	6949	antisense_RNA	ADAMTS9 antisense RNA 1 [Source:HGNC Symbol;Acc:HGNC:40625]	-
AP001486.2	ENSG00000260966	23.5566	29.9845	11.9746	55.3637	60.6868	64.5152	21.8386	60.1885	-1.46808	0.000120486	0.00189602	11	103050687	103055799	-	5113	sense_overlapping	-	-
FAM234B	ENSG00000084444	16.6859	31.0554	28.9386	74.1664	56.8939	80.4102	25.56	70.4902	-1.46719	3.07818e-05	0.000612581	12	13044284	13142521	+	6807	protein_coding	family with sequence similarity 234 member B [Source:HGNC Symbol;Acc:HGNC:29288]	-
RRAD	ENSG00000166592	1262.24	1501.37	1152.55	3123.35	3364.32	4289.79	1305.39	3592.49	-1.46091	1.28519e-23	8.74044e-21	16	66921679	66925644	-	1709	protein_coding	RRAD, Ras related glycolysis inhibitor and calcium channel regulator [Source:HGNC Symbol;Acc:HGNC:10446]	-
MMD	ENSG00000108960	134.469	153.135	123.737	336.36	359.38	408.596	137.114	368.112	-1.42671	1.86736e-16	5.31077e-14	17	55392613	55421992	-	3177	protein_coding	monocyte to macrophage differentiation associated [Source:HGNC Symbol;Acc:HGNC:7153]	-
SLC6A12	ENSG00000111181	18.649	55.6855	18.9598	39.6947	115.684	92.5652	31.0981	82.648	-1.41842	0.00196697	0.0178362	12	190077	214570	-	5280	protein_coding	solute carrier family 6 member 12 [Source:HGNC Symbol;Acc:HGNC:11045]	-
RBM47	ENSG00000163694	2050.4	2828.18	1973.81	5609.49	6590.2	5950.36	2284.13	6050.02	-1.4056	1.09369e-22	6.84298e-20	4	40423267	40630875	-	8544	protein_coding	RNA binding motif protein 47 [Source:HGNC Symbol;Acc:HGNC:30358]	-
PPP2R1B	ENSG00000137713	515.3	506.524	474.992	1248.29	1168.22	1522.18	498.939	1312.9	-1.39606	6.0443e-25	5.2525e-22	11	111726908	111766427	-	6720	protein_coding	protein phosphatase 2 scaffold subunit Abeta [Source:HGNC Symbol;Acc:HGNC:9303]	-
AMBP	ENSG00000106927	48.0947	67.4652	72.8454	118.04	156.458	219.726	62.8018	164.741	-1.39431	5.28226e-07	1.9038e-05	9	114060127	114078472	-	2041	protein_coding	alpha-1-microglobulin/bikunin precursor [Source:HGNC Symbol;Acc:HGNC:453]	-
PDZK1P1	ENSG00000215859	17.6674	11.7796	8.98094	28.2041	37.9292	34.5951	12.8093	33.5762	-1.38945	0.00320568	0.0259332	1	147993862	148014956	-	3674	transcribed_unprocessed_pseudogene	PDZ domain containing 1 pseudogene 1 [Source:HGNC Symbol;Acc:HGNC:31974]	-
LAPTM5	ENSG00000162511	18.649	14.9923	10.9767	25.0703	24.654	66.3852	14.8726	38.7032	-1.38242	0.00709549	0.0478808	1	30732469	30757820	-	3274	protein_coding	lysosomal protein transmembrane 5 [Source:HGNC Symbol;Acc:HGNC:29612]	-
STS	ENSG00000101846	64.7806	81.3866	64.8624	190.117	183.957	172.975	70.3432	182.35	-1.37607	1.67386e-10	1.53114e-08	X	7219456	7354810	+	6521	protein_coding	steroid sulfatase [Source:HGNC Symbol;Acc:HGNC:11425]	-
AC087222.1	ENSG00000262663	22.5751	16.0631	7.98306	55.3637	35.0845	30.8551	15.5404	40.4344	-1.37545	0.00373112	0.0291374	17	82918282	82918785	+	504	lincRNA	-	-
MEMO1P1	ENSG00000226054	32.3903	46.0477	22.9513	83.5678	24.654	148.665	33.7964	85.6291	-1.34379	0.00571738	0.0406921	21	36130489	36131376	+	888	processed_pseudogene	mediator of cell motility 1 pseudogene 1 [Source:HGNC Symbol;Acc:HGNC:23274]	-
CIDEC	ENSG00000187288	38.2795	83.5283	50.892	99.2368	167.837	164.56	57.5666	143.878	-1.32748	1.8858e-05	0.000409689	3	9866711	9880254	-	1926	protein_coding	cell death inducing DFFA like effector c [Source:HGNC Symbol;Acc:HGNC:24229]	-
CGN	ENSG00000143375	77.5404	57.8273	36.9217	175.492	125.166	130.9	57.4298	143.853	-1.32263	3.61557e-06	0.000102827	1	151510510	151538692	+	6616	protein_coding	cingulin [Source:HGNC Symbol;Acc:HGNC:17429]	-
SLC6A13	ENSG00000010379	120.728	236.664	185.606	288.309	513.941	553.521	180.999	451.924	-1.32246	2.89117e-07	1.13627e-05	12	220621	262873	-	4243	protein_coding	solute carrier family 6 member 13 [Source:HGNC Symbol;Acc:HGNC:11046]	-
ABCC6P1	ENSG00000256340	28.4642	53.5438	33.928	61.6313	102.409	123.42	38.6453	95.8202	-1.31683	0.00012778	0.00199276	16	18571162	18598328	+	3431	transcribed_unprocessed_pseudogene	ATP binding cassette subfamily C member 6 pseudogene 1 [Source:HGNC Symbol;Acc:HGNC:33352]	-
AC096541.1	ENSG00000225028	12.7598	9.63788	15.9661	22.9811	33.1881	39.2701	12.7879	31.8131	-1.31451	0.00632898	0.043785	1	47818066	47820237	+	1807	lincRNA	-	-
AP000356.3	ENSG00000284128	13.7413	17.134	13.9704	40.7393	36.0328	34.5951	14.9486	37.1224	-1.31359	0.0021281	0.0189666	22	24644791	24653356	+	1603	transcribed_unprocessed_pseudogene	-	-
RPS6KA5	ENSG00000100784	93.2448	102.804	91.8052	260.105	208.611	245.906	95.9514	238.207	-1.31206	1.837e-11	1.98168e-09	14	90847862	91060636	-	27726	protein_coding	ribosomal protein S6 kinase A5 [Source:HGNC Symbol;Acc:HGNC:10434]	-
ARMT1	ENSG00000146476	1329.97	1061.24	953.976	2684.62	2478.68	3054.65	1115.06	2739.31	-1.29654	6.24254e-20	3.14986e-17	6	151452258	151470101	+	2819	protein_coding	acidic residue methyltransferase 1 [Source:HGNC Symbol;Acc:HGNC:17872]	-
KCNF1	ENSG00000162975	17.6674	24.6301	19.9576	30.2933	58.7903	62.6452	20.7517	50.5763	-1.29163	0.00166151	0.0156092	2	10911937	10914225	+	2289	protein_coding	potassium voltage-gated channel modifier subfamily F member 1 [Source:HGNC Symbol;Acc:HGNC:6246]	-
GSKIP	ENSG00000100744	410.277	348.035	289.386	695.702	811.686	1041.59	349.233	849.66	-1.28304	5.93845e-13	8.76314e-11	14	96363452	96387288	+	4567	protein_coding	GSK3B interacting protein [Source:HGNC Symbol;Acc:HGNC:20343]	-
AC103746.1	ENSG00000275322	16.6859	50.3312	25.9449	56.4083	87.2372	79.4752	30.9873	74.3736	-1.27165	0.00105451	0.0109744	15	96342953	96345651	+	1133	lincRNA	-	-
PLPP3	ENSG00000162407	57.91	112.442	68.8539	120.129	243.695	207.571	79.7353	190.465	-1.26082	2.38752e-05	0.000495299	1	56494747	56645301	-	5286	protein_coding	phospholipid phosphatase 3 [Source:HGNC Symbol;Acc:HGNC:9229]	-
AL137847.1	ENSG00000229109	39.261	29.9845	27.9407	80.434	56.8939	94.4352	32.3954	77.2544	-1.25224	0.000145297	0.00222164	9	83219331	83234242	+	444	antisense_RNA	-	-
ACY3	ENSG00000132744	34.3534	77.1031	47.8984	73.1218	154.562	144.925	53.1183	124.203	-1.23132	0.00033591	0.00438956	11	67642555	67650659	-	1300	protein_coding	aminoacylase 3 [Source:HGNC Symbol;Acc:HGNC:24104]	-
CD83	ENSG00000112149	81.4665	87.8118	96.7946	176.537	213.352	231.881	88.691	207.257	-1.22597	3.95148e-09	2.63017e-07	6	14117256	14136918	+	2515	protein_coding	CD83 molecule [Source:HGNC Symbol;Acc:HGNC:1703]	-
GDA	ENSG00000119125	24.5381	77.1031	51.8899	65.8096	151.717	139.315	51.177	118.947	-1.2224	0.00144268	0.0140077	9	72114595	72257193	+	7904	protein_coding	guanine deaminase [Source:HGNC Symbol;Acc:HGNC:4212]	-
AC104083.1	ENSG00000260244	79.5035	100.662	75.8391	161.913	191.543	238.426	85.335	197.294	-1.21251	1.04428e-07	4.64375e-06	4	155734448	155737062	+	2615	sense_overlapping	-	-
AC087482.1	ENSG00000259347	28.4642	48.1894	25.9449	40.7393	96.7196	99.1103	34.1995	78.8564	-1.21212	0.00186946	0.0171507	15	66984108	67065268	-	3535	antisense_RNA	-	-
TM4SF19	ENSG00000145107	294.457	162.773	259.449	638.249	482.65	537.626	238.893	552.842	-1.20828	2.65458e-09	1.84546e-07	3	196319342	196338503	-	1899	protein_coding	transmembrane 4 L six family member 19 [Source:HGNC Symbol;Acc:HGNC:25167]	-
SLC25A45	ENSG00000162241	285.624	419.783	315.331	690.479	873.321	786.337	340.246	783.379	-1.20483	4.54328e-13	6.83327e-11	11	65375192	65383701	-	7855	protein_coding	solute carrier family 25 member 45 [Source:HGNC Symbol;Acc:HGNC:27442]	-
AC122134.1	ENSG00000261298	17.6674	13.9214	21.9534	39.6947	40.7739	42.0751	17.8474	40.8479	-1.19179	0.0032935	0.0264325	2	234222838	234224514	+	1677	lincRNA	-	-
ABHD2	ENSG00000140526	2457.74	2349.5	2194.34	5076.74	4920.37	5820.39	2333.86	5272.5	-1.17581	3.53728e-27	3.95215e-24	15	89087459	89202360	+	10345	protein_coding	abhydrolase domain containing 2 [Source:HGNC Symbol;Acc:HGNC:18717]	-
SLC6A17	ENSG00000197106	81.4665	102.804	96.7946	212.053	219.041	195.416	93.6884	208.837	-1.15771	6.1371e-09	3.82456e-07	1	110150486	110202202	+	6644	protein_coding	solute carrier family 6 member 17 [Source:HGNC Symbol;Acc:HGNC:31399]	-
LRRC75B	ENSG00000178026	831.351	1412.49	1050.77	1857.29	2944.26	2534.79	1098.2	2445.45	-1.15554	1.85182e-09	1.32872e-07	22	24585620	24593208	-	3422	protein_coding	leucine rich repeat containing 75B [Source:HGNC Symbol;Acc:HGNC:33155]	-
SPHK1	ENSG00000176170	1118.94	1576.33	1334.17	2516.44	3421.22	2990.14	1343.15	2975.93	-1.14821	2.57437e-14	4.79385e-12	17	76376584	76387860	+	4416	protein_coding	sphingosine kinase 1 [Source:HGNC Symbol;Acc:HGNC:11240]	-
IQGAP2	ENSG00000145703	50.0578	133.859	102.782	111.772	247.488	273.956	95.5664	211.072	-1.14666	0.000816169	0.00894014	5	76403249	76708132	+	7904	protein_coding	IQ motif containing GTPase activating protein 2 [Source:HGNC Symbol;Acc:HGNC:6111]	-
TET1	ENSG00000138336	30.4273	49.2603	44.9047	74.1664	96.7196	102.85	41.5308	91.2454	-1.14027	0.000138554	0.00213313	10	68560656	68694482	+	9288	protein_coding	tet methylcytosine dioxygenase 1 [Source:HGNC Symbol;Acc:HGNC:29484]	-
PRR5L	ENSG00000135362	30.4273	17.134	36.9217	61.6313	49.308	73.8652	28.161	61.6015	-1.12482	0.00221236	0.0195734	11	36296288	36465204	+	6616	protein_coding	proline rich 5 like [Source:HGNC Symbol;Acc:HGNC:25878]	-
HLA-DMB	ENSG00000242574	45.1501	52.4729	49.8941	86.7016	118.529	114.07	49.1724	106.434	-1.11695	2.79311e-05	0.000562289	6	32934629	32941070	-	4655	protein_coding	major histocompatibility complex, class II, DM beta [Source:HGNC Symbol;Acc:HGNC:4935]	-
RIPOR3	ENSG00000042062	31.4088	51.402	54.8835	67.8988	101.461	127.16	45.8981	98.84	-1.11087	0.000552511	0.00659723	20	50586108	50691528	-	6009	protein_coding	RIPOR family member 3 [Source:HGNC Symbol;Acc:HGNC:16168]	-
DDAH1	ENSG00000153904	1040.42	1014.12	1066.74	2130.98	2234.98	2360.88	1040.42	2242.28	-1.10785	9.98067e-27	1.04078e-23	1	85318481	85578363	-	4572	protein_coding	dimethylarginine dimethylaminohydrolase 1 [Source:HGNC Symbol;Acc:HGNC:2715]	-
LRRC1	ENSG00000137269	217.898	264.506	231.509	409.482	532.906	590.922	237.971	511.103	-1.10464	1.74641e-10	1.58821e-08	6	53794497	53924121	+	4897	protein_coding	leucine rich repeat containing 1 [Source:HGNC Symbol;Acc:HGNC:14307]	-
SLC12A8	ENSG00000221955	28.4642	43.9059	33.928	71.0326	73.962	81.3452	35.4327	75.4466	-1.09476	0.00036596	0.00468058	3	125082636	125212864	-	5586	protein_coding	solute carrier family 12 member 8 [Source:HGNC Symbol;Acc:HGNC:15595]	-
AP005482.3	ENSG00000267249	21.5935	20.3466	17.9619	38.6501	48.3598	40.2051	19.9674	42.405	-1.08751	0.00523299	0.0381784	18	12670426	12671145	-	720	sense_intronic	-	-
RHEB	ENSG00000106615	2502.89	2176.02	1725.34	4794.7	4199.71	4487.08	2134.75	4493.83	-1.07381	6.47792e-15	1.35104e-12	7	151466012	151520120	-	3535	protein_coding	Ras homolog enriched in brain [Source:HGNC Symbol;Acc:HGNC:10011]	-
TPRN	ENSG00000176058	469.169	593.265	480.979	1025.79	1130.29	1085.54	514.471	1080.54	-1.07167	5.63249e-16	1.38576e-13	9	137191617	137204193	-	5338	protein_coding	taperin [Source:HGNC Symbol;Acc:HGNC:26894]	-
CD82	ENSG00000085117	57.91	83.5283	141.699	130.575	172.578	290.786	94.3792	197.979	-1.06995	0.00109983	0.0113524	11	44564427	44620363	+	4054	protein_coding	CD82 molecule [Source:HGNC Symbol;Acc:HGNC:6210]	-
SNN	ENSG00000184602	890.243	983.064	819.261	1908.48	1877.5	1830.73	897.523	1872.24	-1.06108	4.23381e-21	2.28363e-18	16	11668414	11679159	+	3312	protein_coding	stannin [Source:HGNC Symbol;Acc:HGNC:11149]	-
NRARP	ENSG00000198435	59.873	72.8195	53.8857	119.084	147.924	120.615	62.1927	129.208	-1.0576	1.66194e-05	0.000369262	9	137300482	137302251	-	1770	protein_coding	NOTCH regulated ankyrin repeat protein [Source:HGNC Symbol;Acc:HGNC:33843]	-
DPP4	ENSG00000197635	596.767	852.417	678.56	1132.34	1556.05	1713.86	709.248	1467.42	-1.04983	1.21417e-09	9.00095e-08	2	161992241	162074542	-	5009	protein_coding	dipeptidyl peptidase 4 [Source:HGNC Symbol;Acc:HGNC:3009]	-
MEGF9	ENSG00000106780	243.418	202.396	192.591	390.679	426.704	503.966	212.802	440.45	-1.04958	4.42642e-10	3.62503e-08	9	120600813	120714470	-	6298	protein_coding	multiple EGF like domains 9 [Source:HGNC Symbol;Acc:HGNC:3234]	-
KIAA0040	ENSG00000235750	36.3164	34.268	22.9513	48.0515	66.3762	78.5402	31.1786	64.3226	-1.04807	0.00255977	0.0217964	1	175156987	175192999	-	4783	protein_coding	KIAA0040 [Source:HGNC Symbol;Acc:HGNC:28950]	-
ARID3B	ENSG00000179361	663.511	401.578	384.185	1185.62	827.806	984.558	483.091	999.327	-1.04775	2.12626e-07	8.77543e-06	15	74541177	74598131	+	6212	protein_coding	AT-rich interaction domain 3B [Source:HGNC Symbol;Acc:HGNC:14350]	ARID
BMT2	ENSG00000164603	228.695	204.537	289.386	427.24	436.186	613.362	240.873	492.263	-1.03104	6.34503e-08	2.98045e-06	7	112819147	112939916	-	4138	protein_coding	base methyltransferase of 25S rRNA 2 homolog [Source:HGNC Symbol;Acc:HGNC:26475]	-
YEATS4	ENSG00000127337	299.365	308.412	237.496	578.707	543.336	603.077	281.758	575.04	-1.02979	6.10325e-12	7.28756e-10	12	69359703	69390796	+	1714	protein_coding	YEATS domain containing 4 [Source:HGNC Symbol;Acc:HGNC:24859]	Others
SLC26A1	ENSG00000145217	449.538	529.013	437.073	996.546	922.629	968.663	471.874	962.612	-1.0292	7.3911e-16	1.75186e-13	4	979073	993440	-	4293	protein_coding	solute carrier family 26 member 1 [Source:HGNC Symbol;Acc:HGNC:10993]	-
CYP27B1	ENSG00000111012	24.5381	49.2603	24.9471	72.0772	82.4961	45.8151	32.9152	66.7961	-1.02545	0.00644886	0.0443984	12	57762334	57768986	-	3440	protein_coding	cytochrome P450 family 27 subfamily B member 1 [Source:HGNC Symbol;Acc:HGNC:2606]	-
NEU1	ENSG00000204386	1514.49	1939.36	1812.15	3259.14	3699.05	3743.75	1755.33	3567.31	-1.02345	7.49511e-17	2.25459e-14	6	31857659	31862906	-	4822	protein_coding	neuraminidase 1 [Source:HGNC Symbol;Acc:HGNC:7758]	-
HES6	ENSG00000144485	283.661	325.546	273.42	518.12	648.59	624.582	294.209	597.097	-1.02261	1.13773e-11	1.26215e-09	2	238238267	238240662	-	2037	protein_coding	hes family bHLH transcription factor 6 [Source:HGNC Symbol;Acc:HGNC:18254]	bHLH
SATB1	ENSG00000182568	142.321	204.537	227.517	296.666	401.102	465.631	191.459	387.8	-1.01995	1.81278e-06	5.70535e-05	3	18345387	18445588	-	13409	protein_coding	SATB homeobox 1 [Source:HGNC Symbol;Acc:HGNC:10541]	CUT
BRMS1L	ENSG00000100916	143.303	88.8827	129.725	211.009	250.333	273.021	120.637	244.787	-1.01931	2.03538e-06	6.25832e-05	14	35826318	35932325	+	3897	protein_coding	breast cancer metastasis-suppressor 1 like [Source:HGNC Symbol;Acc:HGNC:20512]	-
VIL1	ENSG00000127831	161.952	157.419	122.74	319.647	283.521	290.786	147.37	297.985	-1.01567	1.38642e-08	7.74523e-07	2	218419092	218453295	+	6920	protein_coding	villin 1 [Source:HGNC Symbol;Acc:HGNC:12690]	-
NDUFV2	ENSG00000178127	67.7252	83.5283	65.8602	109.683	150.769	176.715	72.3712	145.722	-1.01346	5.64054e-05	0.00100949	18	9102630	9134345	+	2711	protein_coding	NADH:ubiquinone oxidoreductase core subunit V2 [Source:HGNC Symbol;Acc:HGNC:7717]	-
DTNA	ENSG00000134769	70.6698	58.8982	67.856	113.861	130.856	153.34	65.808	132.686	-1.01178	2.55358e-05	0.0005235	18	34493290	34891844	+	12634	protein_coding	dystrobrevin alpha [Source:HGNC Symbol;Acc:HGNC:3057]	-
AP003469.4	ENSG00000261087	61.8361	52.4729	38.9174	104.46	78.7032	123.42	51.0755	102.194	-1.00045	0.000574147	0.0067985	8	101166805	101169629	-	2825	lincRNA	-	-
CISH	ENSG00000114737	81.4665	49.2603	31.9322	114.906	110.943	100.045	54.2197	108.631	-1.00037	0.00145891	0.0141215	3	50606490	50611831	-	5112	protein_coding	cytokine inducible SH2 containing protein [Source:HGNC Symbol;Acc:HGNC:1984]	-
F2RL1	ENSG00000164251	113.857	217.388	174.629	258.016	414.377	337.536	168.625	336.643	-0.999999	2.63039e-05	0.000535039	5	76818933	76835315	+	2958	protein_coding	F2R like trypsin receptor 1 [Source:HGNC Symbol;Acc:HGNC:3538]	-
ANO9	ENSG00000185101	44.1686	28.9136	25.9449	62.6758	70.1691	65.4502	33.0091	66.0984	-0.999791	0.00238716	0.0206298	11	417933	442011	-	6207	protein_coding	anoctamin 9 [Source:HGNC Symbol;Acc:HGNC:20679]	-
C17orf51	ENSG00000212719	141.34	172.411	149.682	310.245	290.159	323.511	154.478	307.972	-0.996758	4.18643e-09	2.75144e-07	17	21524790	21574458	-	8760	protein_coding	chromosome 17 open reading frame 51 [Source:HGNC Symbol;Acc:HGNC:27904]	-
ABCB9	ENSG00000150967	199.249	279.499	214.545	380.233	503.511	497.421	231.098	460.388	-0.996652	3.52621e-08	1.79081e-06	12	122920951	122981649	-	13291	protein_coding	ATP binding cassette subfamily B member 9 [Source:HGNC Symbol;Acc:HGNC:50]	-
CCND1	ENSG00000110092	24542	17669.4	17100.7	44281.5	34909.1	38913.9	19770.7	39368.2	-0.993636	1.62154e-11	1.77372e-09	11	69641087	69654474	+	4830	protein_coding	cyclin D1 [Source:HGNC Symbol;Acc:HGNC:1582]	-
MXD1	ENSG00000059728	104.042	128.505	115.754	206.83	255.074	229.076	116.1	230.327	-0.990489	2.64351e-07	1.05216e-05	2	69897688	69942945	+	6351	protein_coding	MAX dimerization protein 1 [Source:HGNC Symbol;Acc:HGNC:6761]	bHLH
VASH2	ENSG00000143494	71.6513	82.4574	72.8454	128.485	155.51	163.625	75.6514	149.207	-0.982475	1.24147e-05	0.000289406	1	212950520	212992037	+	9086	protein_coding	vasohibin 2 [Source:HGNC Symbol;Acc:HGNC:25723]	-
ARC	ENSG00000198576	63.7991	99.5914	66.8581	123.263	198.18	131.835	76.7496	151.093	-0.980998	0.000265113	0.00360287	8	142611044	142614472	-	2991	protein_coding	activity regulated cytoskeleton associated protein [Source:HGNC Symbol;Acc:HGNC:648]	-
AP000757.2	ENSG00000254844	30.4273	40.6933	52.8878	75.211	99.5642	69.1902	41.3361	81.3218	-0.977204	0.00187278	0.0171571	11	117818443	117821992	+	557	antisense_RNA	-	-
COQ8A	ENSG00000163050	617.379	605.045	424.1	1063.4	1161.58	1015.41	548.841	1080.13	-0.977033	2.54332e-10	2.23497e-08	1	226897536	226987545	+	7797	protein_coding	coenzyme Q8A [Source:HGNC Symbol;Acc:HGNC:16812]	-
DAGLA	ENSG00000134780	294.457	326.617	312.337	613.179	598.334	619.907	311.137	610.473	-0.972887	1.16417e-13	1.89687e-11	11	61680433	61747001	+	5757	protein_coding	diacylglycerol lipase alpha [Source:HGNC Symbol;Acc:HGNC:1165]	-
IL6ST	ENSG00000134352	2368.42	2592.59	2401.9	4175.26	4624.52	5635.26	2454.3	4811.68	-0.971437	1.42108e-14	2.81374e-12	5	55935095	55994993	-	9292	protein_coding	interleukin 6 signal transducer [Source:HGNC Symbol;Acc:HGNC:6021]	-
PGM2	ENSG00000169299	759.7	599.69	557.816	1349.62	1100.9	1306.2	639.069	1252.24	-0.969933	4.04596e-11	4.1364e-09	4	37826633	37862937	+	3704	protein_coding	phosphoglucomutase 2 [Source:HGNC Symbol;Acc:HGNC:8906]	-
GPR180	ENSG00000152749	994.284	727.125	675.566	1655.69	1335.11	1684.87	798.992	1558.56	-0.963535	1.62847e-09	1.17385e-07	13	94601903	94634645	+	8822	protein_coding	G protein-coupled receptor 180 [Source:HGNC Symbol;Acc:HGNC:28899]	-
ORAI1	ENSG00000276045	663.511	731.408	593.74	1318.28	1252.61	1305.26	662.886	1292.05	-0.963264	1.53241e-15	3.52499e-13	12	121626550	121642677	+	2262	protein_coding	ORAI calcium release-activated calcium modulator 1 [Source:HGNC Symbol;Acc:HGNC:25896]	-
TMEM185B	ENSG00000226479	1023.73	980.922	794.314	1781.04	1875.6	1795.2	932.989	1817.28	-0.96199	8.97602e-15	1.82342e-12	2	120221278	120223408	-	2131	protein_coding	transmembrane protein 185B [Source:HGNC Symbol;Acc:HGNC:18896]	-
RHEBP2	ENSG00000226964	317.032	279.499	266.435	519.165	558.508	602.142	287.655	559.938	-0.96102	2.47779e-11	2.58384e-09	10	47706203	47706802	+	600	processed_pseudogene	Ras-homolog enriched in brain pseudogene 2 [Source:HGNC Symbol;Acc:HGNC:44991]	-
RHOU	ENSG00000116574	155.081	179.907	167.644	297.71	302.486	368.391	167.544	322.862	-0.947901	3.7911e-08	1.91742e-06	1	228735077	228746669	+	4372	protein_coding	ras homolog family member U [Source:HGNC Symbol;Acc:HGNC:17794]	-
HEG1	ENSG00000173706	366.109	530.083	386.181	740.62	861.942	865.812	427.458	822.791	-0.946248	3.57747e-09	2.42246e-07	3	124965710	125055958	-	9925	protein_coding	heart development protein with EGF like domains 1 [Source:HGNC Symbol;Acc:HGNC:29227]	-
NID1	ENSG00000116962	9310.74	11484.1	9817.17	18044.4	21284	19378.9	10204	19569.1	-0.939513	3.37952e-16	8.81041e-14	1	235975830	236065162	-	5864	protein_coding	nidogen 1 [Source:HGNC Symbol;Acc:HGNC:7821]	-
DDC	ENSG00000132437	237.529	111.371	130.723	400.081	256.971	261.801	159.874	306.284	-0.935238	0.000458581	0.00564812	7	50458436	50565457	-	3136	protein_coding	dopa decarboxylase [Source:HGNC Symbol;Acc:HGNC:2719]	-
PRELID2	ENSG00000186314	45.1501	74.9613	52.8878	113.861	104.305	110.33	57.6664	109.499	-0.928584	0.000481461	0.00590093	5	145471799	145835369	-	5375	protein_coding	PRELI domain containing 2 [Source:HGNC Symbol;Acc:HGNC:28306]	-
TMEM64	ENSG00000180694	2018.01	1773.37	1815.15	3464.93	3441.13	3762.45	1868.84	3556.17	-0.928073	6.54325e-19	2.92427e-16	8	90621995	90791632	-	5870	protein_coding	transmembrane protein 64 [Source:HGNC Symbol;Acc:HGNC:25441]	-
DUSP5	ENSG00000138166	644.862	569.706	509.918	1141.75	1032.62	1103.3	574.828	1092.56	-0.926166	6.68675e-13	9.77515e-11	10	110497838	110511544	+	2615	protein_coding	dual specificity phosphatase 5 [Source:HGNC Symbol;Acc:HGNC:3071]	-
HEY1	ENSG00000164683	104.042	80.3157	55.8814	154.6	134.649	167.365	80.0796	152.205	-0.925918	0.000253657	0.0034713	8	79764010	79767863	-	3232	protein_coding	hes related family bHLH transcription factor with YRPW motif 1 [Source:HGNC Symbol;Acc:HGNC:4880]	bHLH
JPH1	ENSG00000104369	303.291	238.805	140.701	506.63	390.671	394.571	227.599	430.624	-0.919295	7.29612e-05	0.00125001	8	74234700	74321328	-	4378	protein_coding	junctophilin 1 [Source:HGNC Symbol;Acc:HGNC:14201]	-
PLAG1	ENSG00000181690	66.7437	88.8827	89.8094	136.842	148.872	177.65	81.8119	154.455	-0.919285	6.29288e-05	0.00110351	8	56160904	56211324	-	7833	protein_coding	PLAG1 zinc finger [Source:HGNC Symbol;Acc:HGNC:9045]	zf-C2H2
EMX1	ENSG00000135638	383.776	481.894	316.329	754.199	787.98	689.097	394	743.759	-0.917601	1.38644e-08	7.74523e-07	2	72916260	72936071	+	5516	protein_coding	empty spiracles homeobox 1 [Source:HGNC Symbol;Acc:HGNC:3340]	Homeobox
UNC93A	ENSG00000112494	69.6882	111.371	81.8264	155.645	187.75	150.535	87.6286	164.643	-0.91316	0.000102341	0.00165374	6	167271169	167316019	+	2699	protein_coding	unc-93 homolog A (C. elegans) [Source:HGNC Symbol;Acc:HGNC:12570]	-
LAMP2	ENSG00000005893	1949.31	2252.05	2504.68	3337.49	4134.29	5148.12	2235.35	4206.63	-0.912349	4.94774e-09	3.1333e-07	X	120427827	120469365	-	5526	protein_coding	lysosomal associated membrane protein 2 [Source:HGNC Symbol;Acc:HGNC:6501]	-
CYP4F11	ENSG00000171903	63.7991	47.1185	31.9322	100.281	99.5642	69.1902	47.6166	89.6786	-0.911295	0.003829	0.0297237	19	15912367	15934867	-	4027	protein_coding	cytochrome P450 family 4 subfamily F member 11 [Source:HGNC Symbol;Acc:HGNC:13265]	-
AC007240.1	ENSG00000284681	55.9469	64.2525	43.9068	95.0584	111.891	100.98	54.7021	102.643	-0.910651	0.000542137	0.00648327	2	10122739	10199288	+	1996	protein_coding	-	-
EPB41L4B	ENSG00000095203	763.626	630.746	594.738	1258.74	1172.96	1290.3	663.037	1240.67	-0.90358	3.78709e-12	4.81607e-10	9	109171975	109320964	-	7879	protein_coding	erythrocyte membrane protein band 4.1 like 4B [Source:HGNC Symbol;Acc:HGNC:19818]	-
ZMAT4	ENSG00000165061	42.2056	93.1662	65.8602	78.3448	127.063	167.365	67.0773	124.258	-0.894528	0.00662933	0.0453415	8	40530590	40897833	-	3691	protein_coding	zinc finger matrin-type 4 [Source:HGNC Symbol;Acc:HGNC:25844]	-
HOOK1	ENSG00000134709	1173.9	1302.18	1264.32	2112.18	2318.42	2517.96	1246.8	2316.19	-0.893915	2.39188e-15	5.34483e-13	1	59814786	59876378	+	6758	protein_coding	hook microtubule tethering protein 1 [Source:HGNC Symbol;Acc:HGNC:19884]	-
ZNRF1	ENSG00000186187	370.035	520.446	424.1	802.251	860.045	765.767	438.193	809.354	-0.886289	2.44726e-09	1.71659e-07	16	74999030	75110994	+	8824	protein_coding	zinc and ring finger 1 [Source:HGNC Symbol;Acc:HGNC:18452]	-
SLC45A4	ENSG00000022567	571.247	532.225	447.051	933.87	921.68	1007.93	516.841	954.494	-0.885162	2.46178e-11	2.58384e-09	8	141207166	141308305	-	8608	protein_coding	solute carrier family 45 member 4 [Source:HGNC Symbol;Acc:HGNC:29196]	-
RBMS1	ENSG00000153250	3087.88	2411.61	2698.27	5269.99	4458.58	5383.74	2732.59	5037.44	-0.882228	1.96876e-12	2.63209e-10	2	160272151	160493794	-	11765	protein_coding	RNA binding motif single stranded interacting protein 1 [Source:HGNC Symbol;Acc:HGNC:9907]	-
TOX3	ENSG00000103460	40.2425	55.6855	41.9111	77.3002	84.3925	91.6302	45.9464	84.441	-0.881895	0.0018011	0.0166114	16	52438005	52547802	-	5031	protein_coding	TOX high mobility group box family member 3 [Source:HGNC Symbol;Acc:HGNC:11972]	HMG
P2RY1	ENSG00000169860	143.303	114.584	105.776	226.678	216.197	224.401	121.221	222.425	-0.874573	5.69257e-06	0.000149151	3	152834693	152841439	+	6747	protein_coding	purinergic receptor P2Y1 [Source:HGNC Symbol;Acc:HGNC:8539]	-
LMBR1L	ENSG00000139636	574.192	562.21	738.433	1061.31	1080.03	1290.3	624.945	1143.88	-0.87209	2.10383e-09	1.48905e-07	12	49096551	49110900	-	6047	protein_coding	limb development membrane protein 1 like [Source:HGNC Symbol;Acc:HGNC:18268]	-
NDRG2	ENSG00000165795	204.157	428.35	240.49	397.992	697.898	498.356	290.999	531.415	-0.870659	0.000611928	0.00711448	14	21016763	21070872	-	7550	protein_coding	NDRG family member 2 [Source:HGNC Symbol;Acc:HGNC:14460]	-
SCART1	ENSG00000214279	62.8176	117.796	94.7988	143.11	219.041	140.25	91.8042	167.467	-0.870364	0.00128945	0.0128035	10	133453928	133523558	+	8015	protein_coding	scavenger receptor family member expressed on T-cells 1 [Source:HGNC Symbol;Acc:HGNC:32411]	-
DUSP6	ENSG00000139318	323.903	563.281	434.079	568.261	930.214	907.887	440.421	802.121	-0.866297	4.94665e-05	0.000906036	12	89347232	89353271	-	4632	protein_coding	dual specificity phosphatase 6 [Source:HGNC Symbol;Acc:HGNC:3072]	-
GUCY1A3	ENSG00000164116	522.171	665.014	568.793	878.506	1072.45	1245.42	585.326	1065.46	-0.865215	2.38587e-08	1.26642e-06	4	155666711	155732349	+	5766	protein_coding	guanylate cyclase 1 soluble subunit alpha [Source:HGNC Symbol;Acc:HGNC:4685]	-
AC003102.1	ENSG00000260793	101.097	67.4652	112.761	177.582	181.112	154.275	93.7743	170.99	-0.863573	0.000190634	0.00277128	17	44221401	44223710	+	2012	antisense_RNA	-	-
MAML3	ENSG00000196782	41.224	93.1662	76.8369	89.8354	166.889	126.225	70.4091	127.65	-0.862659	0.00634555	0.0438305	4	139716753	140154184	-	7012	protein_coding	mastermind like transcriptional coactivator 3 [Source:HGNC Symbol;Acc:HGNC:16272]	-
ZNF697	ENSG00000143067	472.113	411.216	396.159	881.64	681.778	763.897	426.496	775.772	-0.862219	2.69658e-09	1.86637e-07	1	119619422	119647773	-	5041	protein_coding	zinc finger protein 697 [Source:HGNC Symbol;Acc:HGNC:32034]	zf-C2H2
ISOC1	ENSG00000066583	735.162	699.282	750.408	1263.96	1219.42	1486.65	728.284	1323.35	-0.861644	2.26053e-12	2.99655e-10	5	129094751	129114028	+	1940	protein_coding	isochorismatase domain containing 1 [Source:HGNC Symbol;Acc:HGNC:24254]	-
FOXN2	ENSG00000170802	323.903	371.594	308.346	603.777	594.541	623.647	334.614	607.322	-0.86089	2.65195e-10	2.30454e-08	2	48314637	48379294	+	5481	protein_coding	forkhead box N2 [Source:HGNC Symbol;Acc:HGNC:5281]	Fork
GALM	ENSG00000143891	106.005	138.143	132.718	154.6	260.763	266.476	125.622	227.28	-0.858113	0.000264872	0.00360272	2	38665910	38741237	+	2790	protein_coding	galactose mutarotase [Source:HGNC Symbol;Acc:HGNC:24063]	-
KLHL28	ENSG00000179454	126.617	159.56	152.676	225.633	252.229	316.031	146.284	264.631	-0.85736	1.21196e-05	0.000283369	14	44924319	45042322	-	8076	protein_coding	kelch like family member 28 [Source:HGNC Symbol;Acc:HGNC:19741]	-
BTBD3	ENSG00000132640	550.635	553.643	482.975	921.335	906.509	1046.27	529.084	958.037	-0.857005	1.71331e-11	1.86108e-09	20	11890723	11926609	+	6228	protein_coding	BTB domain containing 3 [Source:HGNC Symbol;Acc:HGNC:15854]	-
TMEM165	ENSG00000134851	2300.69	2641.85	2537.62	4504.3	4465.22	4562.81	2493.39	4510.78	-0.855425	6.55041e-18	2.32867e-15	4	55395957	55453397	+	7045	protein_coding	transmembrane protein 165 [Source:HGNC Symbol;Acc:HGNC:30760]	-
MAP3K1	ENSG00000095015	1364.32	2284.18	1867.04	2526.88	3979.73	3436.13	1838.51	3314.25	-0.850503	5.64263e-06	0.000148091	5	56815574	56896152	+	7716	protein_coding	mitogen-activated protein kinase kinase kinase 1 [Source:HGNC Symbol;Acc:HGNC:6848]	-
MPP7	ENSG00000150054	50.0578	43.9059	27.9407	78.3448	69.2209	71.9952	40.6348	73.187	-0.848464	0.00651947	0.0447663	10	28050993	28334486	-	6167	protein_coding	membrane palmitoylated protein 7 [Source:HGNC Symbol;Acc:HGNC:26542]	-
CPEB4	ENSG00000113742	174.711	246.301	232.507	298.755	397.309	475.916	217.84	390.66	-0.844677	2.8963e-05	0.000580075	5	173888280	173961976	+	10272	protein_coding	cytoplasmic polyadenylation element binding protein 4 [Source:HGNC Symbol;Acc:HGNC:21747]	-
EIF5A2	ENSG00000163577	552.598	379.09	310.341	771.958	622.988	828.412	414.01	741.119	-0.839505	1.9021e-05	0.000412659	3	170888415	170908693	-	5593	protein_coding	eukaryotic translation initiation factor 5A2 [Source:HGNC Symbol;Acc:HGNC:3301]	-
RBMS1P1	ENSG00000225422	53.0023	64.2525	36.9217	86.7016	82.4961	105.655	51.3922	91.6177	-0.837292	0.0037905	0.0294834	12	66234079	66235234	-	1156	processed_pseudogene	RNA binding motif single stranded interacting protein 1 pseudogene 1 [Source:HGNC Symbol;Acc:HGNC:9908]	-
BMP2K	ENSG00000138756	731.236	768.889	614.696	1315.15	1209.94	1249.16	704.94	1258.08	-0.835853	2.10846e-11	2.22842e-09	4	78776342	78916372	+	9938	protein_coding	BMP2 inducible kinase [Source:HGNC Symbol;Acc:HGNC:18041]	-
PAQR3	ENSG00000163291	646.825	497.957	488.962	946.405	904.612	1063.1	544.581	971.372	-0.834473	8.52391e-09	5.01245e-07	4	78887127	78939438	-	12403	protein_coding	progestin and adipoQ receptor family member 3 [Source:HGNC Symbol;Acc:HGNC:30130]	-
DUSP4	ENSG00000120875	164.896	164.915	184.608	276.818	274.987	363.716	171.473	305.174	-0.83222	4.28919e-06	0.000118119	8	29333064	29350668	-	7257	protein_coding	dual specificity phosphatase 4 [Source:HGNC Symbol;Acc:HGNC:3070]	-
LAPTM4A	ENSG00000068697	4022.29	4190.34	3096.43	6082.69	6833.9	7213.54	3769.68	6710.04	-0.832008	2.7425e-10	2.37007e-08	2	20032650	20052028	-	1946	protein_coding	lysosomal protein transmembrane 4 alpha [Source:HGNC Symbol;Acc:HGNC:6924]	-
GCH1	ENSG00000131979	80.485	150.993	115.754	192.206	183.957	240.296	115.744	205.486	-0.831221	0.00050495	0.00612281	14	54842008	54902852	-	2951	protein_coding	GTP cyclohydrolase 1 [Source:HGNC Symbol;Acc:HGNC:4193]	-
MAP2K6	ENSG00000108984	206.12	237.734	244.481	347.851	395.412	477.786	229.445	407.016	-0.828311	1.17888e-06	3.8903e-05	17	69414698	69543331	+	6125	protein_coding	mitogen-activated protein kinase kinase 6 [Source:HGNC Symbol;Acc:HGNC:6846]	-
LIPG	ENSG00000101670	84.4111	126.363	163.653	152.511	199.128	312.291	124.809	221.31	-0.828118	0.00348103	0.0276819	18	49560699	49599182	+	13112	protein_coding	lipase G, endothelial type [Source:HGNC Symbol;Acc:HGNC:6623]	-
MREG	ENSG00000118242	172.748	119.938	97.7925	246.525	214.3	232.816	130.16	231.214	-0.827443	0.00017724	0.00261299	2	215942805	216034096	-	3056	protein_coding	melanoregulin [Source:HGNC Symbol;Acc:HGNC:25478]	-
AC009041.2	ENSG00000260807	53.9839	76.0322	33.928	92.9692	109.047	87.8902	54.648	96.6353	-0.826088	0.00688864	0.046808	16	975761	981596	-	3905	lincRNA	-	-
ZBTB34	ENSG00000177125	379.85	495.815	411.128	696.747	741.517	837.762	428.931	758.675	-0.82406	1.72359e-08	9.4598e-07	9	126860665	126885878	+	6606	protein_coding	zinc finger and BTB domain containing 34 [Source:HGNC Symbol;Acc:HGNC:31446]	ZBTB
FP565260.3	ENSG00000277117	71.6513	80.3157	80.8285	104.46	144.131	162.69	77.5985	137.094	-0.823799	0.000724865	0.0081046	21	5022493	5040666	+	3357	protein_coding	-	-
MFAP3L	ENSG00000198948	266.975	296.633	327.305	453.355	534.802	587.182	296.971	525.113	-0.823245	1.38749e-07	5.94608e-06	4	169986597	170033031	-	8741	protein_coding	microfibril associated protein 3 like [Source:HGNC Symbol;Acc:HGNC:29083]	-
PAPLN	ENSG00000100767	1272.06	1390	1612.58	2534.19	2410.4	2616.14	1424.88	2520.24	-0.822725	3.48028e-12	4.53655e-10	14	73237497	73274640	+	7699	protein_coding	papilin, proteoglycan like sulfated glycoprotein [Source:HGNC Symbol;Acc:HGNC:19262]	-
P3H4	ENSG00000141696	183.545	365.169	281.403	357.252	567.042	537.626	276.706	487.307	-0.818426	0.00044981	0.00556958	17	41801947	41812604	-	3740	protein_coding	prolyl 3-hydroxylase family member 4 (non-enzymatic) [Source:HGNC Symbol;Acc:HGNC:16946]	-
CPLX1	ENSG00000168993	72.6328	85.6701	92.8031	139.976	173.526	129.03	83.702	147.511	-0.818334	0.000364272	0.00467045	4	784957	826198	-	2418	protein_coding	complexin 1 [Source:HGNC Symbol;Acc:HGNC:2309]	-
PIGH	ENSG00000100564	112.875	107.088	96.7946	165.046	204.818	187.935	105.586	185.933	-0.817394	4.82483e-05	0.000886839	14	67581955	67600287	-	2915	protein_coding	phosphatidylinositol glycan anchor biosynthesis class H [Source:HGNC Symbol;Acc:HGNC:8964]	-
CTSV	ENSG00000136943	191.397	204.537	161.657	309.201	324.295	347.821	185.864	327.106	-0.816817	9.07755e-07	3.04702e-05	9	97029679	97039643	-	4700	protein_coding	cathepsin V [Source:HGNC Symbol;Acc:HGNC:2538]	-
ELOVL6	ENSG00000170522	746.94	1067.66	964.952	1247.25	1629.06	2014.93	926.519	1630.41	-0.816005	4.41558e-06	0.000120538	4	110045846	110199199	-	7297	protein_coding	ELOVL fatty acid elongase 6 [Source:HGNC Symbol;Acc:HGNC:15829]	-
CCDC149	ENSG00000181982	262.067	342.68	279.407	435.597	567.042	549.781	294.718	517.474	-0.814022	8.58538e-07	2.89423e-05	4	24806117	24980204	-	9582	protein_coding	coiled-coil domain containing 149 [Source:HGNC Symbol;Acc:HGNC:25405]	-
ADAM22	ENSG00000008277	94.2264	155.277	120.744	160.868	241.799	245.906	123.416	216.191	-0.812352	0.000643408	0.00740569	7	87934143	88202889	+	12199	protein_coding	ADAM metallopeptidase domain 22 [Source:HGNC Symbol;Acc:HGNC:201]	-
HHLA2	ENSG00000114455	199.249	337.326	243.483	277.863	544.285	543.236	260.02	455.128	-0.809665	0.00110552	0.0113767	3	108296490	108378285	+	3627	protein_coding	HERV-H LTR-associating 2 [Source:HGNC Symbol;Acc:HGNC:4905]	-
NFKBIE	ENSG00000146232	498.615	529.013	551.829	893.131	862.89	1007	526.485	921.006	-0.807113	1.10001e-10	1.0556e-08	6	44258166	44265788	-	2581	protein_coding	NFKB inhibitor epsilon [Source:HGNC Symbol;Acc:HGNC:7799]	-
METRNL	ENSG00000176845	1178.81	1200.45	1083.7	1954.44	1988.44	2114.98	1154.32	2019.29	-0.807044	1.95284e-14	3.77115e-12	17	83079691	83095119	+	2626	protein_coding	meteorin like, glial cell differentiation regulator [Source:HGNC Symbol;Acc:HGNC:27584]	-
TM4SF19-AS1	ENSG00000235897	159.989	112.442	101.784	283.086	169.733	202.896	124.738	218.572	-0.8066	0.00091509	0.00976388	3	196318330	196325570	+	2136	antisense_RNA	TM4SF19 antisense RNA 1 [Source:HGNC Symbol;Acc:HGNC:41085]	-
ZFP36	ENSG00000128016	675.289	762.464	489.96	1010.13	1293.39	1050.94	642.571	1118.15	-0.799832	1.95765e-06	6.09991e-05	19	39406813	39409412	+	2010	protein_coding	ZFP36 ring finger protein [Source:HGNC Symbol;Acc:HGNC:12862]	-
GALNT12	ENSG00000119514	128.58	150.993	143.695	213.098	292.055	230.011	141.089	245.055	-0.798173	3.75292e-05	0.000723838	9	98807699	98850081	+	3137	protein_coding	polypeptide N-acetylgalactosaminyltransferase 12 [Source:HGNC Symbol;Acc:HGNC:19877]	-
ANKS4B	ENSG00000175311	267.956	382.303	284.396	446.043	570.835	604.947	311.552	540.608	-0.79708	7.7015e-06	0.000191521	16	21233665	21253845	+	4352	protein_coding	ankyrin repeat and sterile alpha motif domain containing 4B [Source:HGNC Symbol;Acc:HGNC:26795]	-
TPRG1L	ENSG00000158109	531.986	465.831	519.897	800.162	785.135	1049.07	505.905	878.123	-0.795568	7.8477e-08	3.58785e-06	1	3625002	3630127	+	2414	protein_coding	tumor protein p63 regulated 1 like [Source:HGNC Symbol;Acc:HGNC:27007]	-
EPS8L3	ENSG00000198758	139.376	163.844	85.8179	207.875	252.229	214.116	129.679	224.74	-0.795314	0.000625067	0.00724782	1	109750080	109764027	-	3477	protein_coding	EPS8 like 3 [Source:HGNC Symbol;Acc:HGNC:21297]	-
NATD1	ENSG00000274180	141.34	308.412	308.346	295.621	520.579	497.421	252.699	437.874	-0.794648	0.00303909	0.0249018	17	21238870	21253410	-	4931	protein_coding	N-acetyltransferase domain containing 1 [Source:HGNC Symbol;Acc:HGNC:30770]	-
SLC43A2	ENSG00000167703	342.552	554.714	506.924	609	906.509	918.172	468.063	811.227	-0.794595	5.82009e-05	0.00103603	17	1569267	1628886	-	10606	protein_coding	solute carrier family 43 member 2 [Source:HGNC Symbol;Acc:HGNC:23087]	-
TMED5	ENSG00000117500	2985.8	2967.4	2992.65	4618.17	5126.14	5726.89	2981.95	5157.06	-0.790415	3.85001e-13	5.90411e-11	1	93149742	93180728	-	9423	protein_coding	transmembrane p24 trafficking protein 5 [Source:HGNC Symbol;Acc:HGNC:24251]	-
MFGE8	ENSG00000140545	316.051	397.295	303.356	543.191	568.939	643.282	338.901	585.137	-0.789426	2.57054e-07	1.02835e-05	15	88898683	88913411	-	6837	protein_coding	milk fat globule-EGF factor 8 protein [Source:HGNC Symbol;Acc:HGNC:7036]	-
PNPLA8	ENSG00000135241	418.129	494.745	476.988	701.97	740.568	957.442	463.287	799.993	-0.789001	2.46159e-07	9.89823e-06	7	108470422	108569666	-	5668	protein_coding	patatin like phospholipase domain containing 8 [Source:HGNC Symbol;Acc:HGNC:28900]	-
TLNRD1	ENSG00000140406	1307.39	1291.48	996.885	2177.99	1949.56	2080.38	1198.58	2069.31	-0.787857	1.24886e-09	9.21447e-08	15	81000944	81005788	+	4845	protein_coding	talin rod domain containing 1 [Source:HGNC Symbol;Acc:HGNC:13519]	-
TRPV4	ENSG00000111199	204.157	320.192	265.437	383.367	501.614	472.176	263.262	452.386	-0.783103	2.56177e-05	0.000524493	12	109783085	109833401	-	3759	protein_coding	transient receptor potential cation channel subfamily V member 4 [Source:HGNC Symbol;Acc:HGNC:18083]	-
IGF2BP3	ENSG00000136231	1546.88	1509.93	1419.99	2564.49	2482.47	2655.41	1492.27	2567.45	-0.782858	5.2379e-15	1.12235e-12	7	23310209	23470467	-	8511	protein_coding	insulin like growth factor 2 mRNA binding protein 3 [Source:HGNC Symbol;Acc:HGNC:28868]	-
ACVR2B	ENSG00000114739	198.268	201.325	215.543	324.87	364.121	367.456	205.045	352.149	-0.780818	4.83941e-07	1.76042e-05	3	38453851	38493142	+	15744	protein_coding	activin A receptor type 2B [Source:HGNC Symbol;Acc:HGNC:174]	-
DHRS13	ENSG00000167536	117.783	218.459	173.632	231.901	310.071	331.926	169.958	291.299	-0.780178	0.000637732	0.00736736	17	28897781	28903071	-	2944	protein_coding	dehydrogenase/reductase 13 [Source:HGNC Symbol;Acc:HGNC:28326]	-
LURAP1L	ENSG00000153714	157.044	141.356	126.731	229.811	250.333	246.841	141.71	242.328	-0.774225	1.55864e-05	0.000351299	9	12775021	12822131	+	2132	protein_coding	leucine rich adaptor protein 1 like [Source:HGNC Symbol;Acc:HGNC:31452]	-
UGT2A3	ENSG00000135220	552.598	570.777	546.84	790.76	970.04	1087.41	556.738	949.403	-0.770784	5.15146e-08	2.49471e-06	4	68928463	68951791	-	3062	protein_coding	UDP glucuronosyltransferase family 2 member A3 [Source:HGNC Symbol;Acc:HGNC:28528]	-
TNFRSF11A	ENSG00000141655	371.016	402.649	311.339	695.702	590.748	561.936	361.668	616.129	-0.768506	4.58412e-07	1.68717e-05	18	62325287	62391292	+	8999	protein_coding	TNF receptor superfamily member 11a [Source:HGNC Symbol;Acc:HGNC:11908]	-
SNX25	ENSG00000109762	614.434	560.068	638.645	981.922	962.454	1136.03	604.382	1026.8	-0.764484	1.44481e-09	1.04629e-07	4	185204237	185370185	+	4567	protein_coding	sorting nexin 25 [Source:HGNC Symbol;Acc:HGNC:21883]	-
SLC19A2	ENSG00000117479	358.256	394.082	324.312	626.758	581.266	619.907	358.884	609.31	-0.764189	2.09006e-08	1.12346e-06	1	169463909	169486003	-	3671	protein_coding	solute carrier family 19 member 2 [Source:HGNC Symbol;Acc:HGNC:10938]	-
MRI1	ENSG00000037757	469.169	503.312	448.049	740.62	916.939	753.612	473.51	803.724	-0.763956	2.41483e-08	1.27611e-06	19	13764532	13774282	+	3456	protein_coding	methylthioribose-1-phosphate isomerase 1 [Source:HGNC Symbol;Acc:HGNC:28469]	-
GUCY1B3	ENSG00000061918	1000.17	1350.37	1121.62	1408.12	2178.09	2296.37	1157.39	1960.86	-0.761195	1.69379e-05	0.000374213	4	155758992	155807591	+	3724	protein_coding	guanylate cyclase 1 soluble subunit beta [Source:HGNC Symbol;Acc:HGNC:4687]	-
NHLRC2	ENSG00000196865	1451.67	1278.63	1090.69	2254.24	1901.2	2302.91	1273.66	2152.79	-0.757102	1.97214e-08	1.07485e-06	10	113854661	113917194	+	11223	protein_coding	NHL repeat containing 2 [Source:HGNC Symbol;Acc:HGNC:24731]	-
IRF2BP2	ENSG00000168264	1146.42	1119.07	961.959	1783.13	1801.64	1863.46	1075.81	1816.08	-0.755544	2.08536e-11	2.21899e-09	1	234604269	234609525	-	4724	protein_coding	interferon regulatory factor 2 binding protein 2 [Source:HGNC Symbol;Acc:HGNC:21729]	-
MPC1	ENSG00000060762	145.266	214.175	214.545	229.811	390.671	345.951	191.329	322.144	-0.75373	0.00074873	0.00830024	6	166364919	166383013	-	1546	protein_coding	mitochondrial pyruvate carrier 1 [Source:HGNC Symbol;Acc:HGNC:21606]	-
VAV3	ENSG00000134215	2332.1	3423.59	3632.29	3609.08	5423.88	6791.86	3129.33	5274.94	-0.753466	0.000189268	0.00275911	1	107571160	107965144	-	7271	protein_coding	vav guanine nucleotide exchange factor 3 [Source:HGNC Symbol;Acc:HGNC:12659]	-
KIAA1456	ENSG00000250305	72.6328	108.158	110.765	121.173	139.39	230.011	97.1854	163.525	-0.753458	0.00630659	0.0436494	8	12945642	13031503	+	14668	protein_coding	KIAA1456 [Source:HGNC Symbol;Acc:HGNC:26725]	-
DCAF12	ENSG00000198876	1880.6	1789.43	1660.48	2821.46	3062.79	3098.6	1776.84	2994.28	-0.753009	4.82022e-13	7.18075e-11	9	34086387	34127399	-	4390	protein_coding	DDB1 and CUL4 associated factor 12 [Source:HGNC Symbol;Acc:HGNC:19911]	-
MOCS1	ENSG00000124615	206.12	191.687	228.515	316.513	335.674	402.986	208.774	351.724	-0.752705	7.40432e-06	0.000186503	6	39899578	39934551	-	5174	protein_coding	molybdenum cofactor synthesis 1 [Source:HGNC Symbol;Acc:HGNC:7190]	-
GPS2	ENSG00000132522	152.136	180.978	148.684	291.443	281.625	238.426	160.6	270.498	-0.752643	2.67761e-05	0.000542528	17	7311324	7315564	-	3089	protein_coding	G protein pathway suppressor 2 [Source:HGNC Symbol;Acc:HGNC:4550]	-
AC108058.1	ENSG00000238273	54.9654	61.0399	67.856	87.7462	108.098	113.135	61.2871	102.993	-0.750786	0.00319577	0.0258872	2	105363038	105378839	+	2609	antisense_RNA	-	-
NANOS1	ENSG00000188613	50.0578	62.1108	47.8984	79.3894	94.8231	94.4352	53.3556	89.5492	-0.750407	0.00521064	0.0380331	10	119029716	119033732	+	4017	protein_coding	nanos C2HC-type zinc finger 1 [Source:HGNC Symbol;Acc:HGNC:23044]	-
CRY2	ENSG00000121671	206.12	306.27	272.422	378.144	428.6	511.446	261.604	439.397	-0.750029	4.41157e-05	0.000826417	11	45847118	45883248	+	6200	protein_coding	cryptochrome circadian clock 2 [Source:HGNC Symbol;Acc:HGNC:2385]	-
ITPKA	ENSG00000137825	212.009	168.127	198.579	299.799	329.984	342.211	192.905	323.998	-0.747425	6.98816e-06	0.000176875	15	41493393	41503551	+	2092	protein_coding	inositol-trisphosphate 3-kinase A [Source:HGNC Symbol;Acc:HGNC:6178]	-
ENPP4	ENSG00000001561	86.3742	110.3	115.754	145.199	171.63	206.636	104.143	174.488	-0.746949	0.000794212	0.00871715	6	46129993	46146699	+	4651	protein_coding	ectonucleotide pyrophosphatase/phosphodiesterase 4 (putative) [Source:HGNC Symbol;Acc:HGNC:3359]	-
GXYLT1	ENSG00000151233	450.52	481.894	475.99	799.117	741.517	821.867	469.468	787.5	-0.74644	1.06092e-09	7.97829e-08	12	42081845	42144879	-	7497	protein_coding	glucoside xylosyltransferase 1 [Source:HGNC Symbol;Acc:HGNC:27482]	-
CNNM4	ENSG00000158158	328.811	363.027	222.528	553.637	553.767	425.426	304.788	510.943	-0.745712	9.80985e-05	0.00159673	2	96760902	96811891	+	5105	protein_coding	cyclin and CBS domain divalent metal cation transport mediator 4 [Source:HGNC Symbol;Acc:HGNC:105]	-
LINC00641	ENSG00000258441	234.584	249.514	223.526	369.788	462.737	347.821	235.875	393.448	-0.738849	8.11884e-06	0.000199992	14	21200079	21206900	-	5715	processed_transcript	long intergenic non-protein coding RNA 641 [Source:HGNC Symbol;Acc:HGNC:27511]	-
NFKB2	ENSG00000077150	1768.71	1724.11	1756.27	2983.37	2791.59	2983.59	1749.7	2919.52	-0.73853	1.67609e-14	3.27717e-12	10	102394110	102402529	+	4484	protein_coding	nuclear factor kappa B subunit 2 [Source:HGNC Symbol;Acc:HGNC:7795]	RHD
BIN1	ENSG00000136717	4882.1	7725.3	5259.84	9295.87	11509.6	9000.33	5955.75	9935.28	-0.738391	7.69658e-06	0.000191521	2	127048027	127107355	-	6929	protein_coding	bridging integrator 1 [Source:HGNC Symbol;Acc:HGNC:1052]	-
PTPN3	ENSG00000070159	5926.45	6336.37	6421.37	9067.11	10606	11491.2	6228.06	10388.1	-0.738161	5.6809e-11	5.69619e-09	9	109375466	109498313	-	9995	protein_coding	protein tyrosine phosphatase, non-receptor type 3 [Source:HGNC Symbol;Acc:HGNC:9655]	-
SS18L2	ENSG00000008324	168.822	167.057	120.744	253.837	242.747	264.606	152.208	253.73	-0.737912	8.87694e-05	0.00147402	3	42581840	42595114	+	1298	protein_coding	SS18 like 2 [Source:HGNC Symbol;Acc:HGNC:15593]	-
PIK3R1	ENSG00000145675	372.979	341.609	362.231	530.656	553.767	709.667	358.94	598.03	-0.736814	1.42769e-06	4.61403e-05	5	68215720	68301821	+	10767	protein_coding	phosphoinositide-3-kinase regulatory subunit 1 [Source:HGNC Symbol;Acc:HGNC:8979]	-
ZMIZ1	ENSG00000108175	2453.81	2567.96	2253.22	3755.33	4334.36	4030.8	2425	4040.16	-0.736628	5.14255e-12	6.33384e-10	10	79069035	79316528	+	11048	protein_coding	zinc finger MIZ-type containing 1 [Source:HGNC Symbol;Acc:HGNC:16493]	zf-MIZ
SLC25A10	ENSG00000183048	1054.16	994.844	805.291	1775.82	1532.34	1448.32	951.431	1585.49	-0.736528	7.86749e-08	3.58785e-06	17	81712236	81721016	+	2621	protein_coding	solute carrier family 25 member 10 [Source:HGNC Symbol;Acc:HGNC:10980]	-
GPCPD1	ENSG00000125772	446.594	387.657	395.161	647.65	655.228	744.262	409.804	682.38	-0.735517	4.53303e-08	2.25097e-06	20	5544404	5611026	-	7527	protein_coding	glycerophosphocholine phosphodiesterase 1 [Source:HGNC Symbol;Acc:HGNC:26957]	-
FAM89A	ENSG00000182118	246.363	373.736	324.312	467.98	490.235	610.557	314.803	522.924	-0.733756	4.2444e-05	0.000801822	1	231018958	231040246	-	2394	protein_coding	family with sequence similarity 89 member A [Source:HGNC Symbol;Acc:HGNC:25057]	-
ADAMTS1	ENSG00000154734	3228.23	3566.02	2971.69	4274.49	6455.56	5501.55	3255.31	5410.53	-0.733159	5.77265e-07	2.03828e-05	21	26835747	26845409	-	7063	protein_coding	ADAM metallopeptidase with thrombospondin type 1 motif 1 [Source:HGNC Symbol;Acc:HGNC:217]	-
KPNA1	ENSG00000114030	987.414	1333.24	1148.56	1925.19	1837.67	1999.04	1156.41	1920.63	-0.732406	1.26896e-08	7.21785e-07	3	122421949	122514945	-	8451	protein_coding	karyopherin subunit alpha 1 [Source:HGNC Symbol;Acc:HGNC:6394]	-
PDP2	ENSG00000172840	596.767	615.754	591.744	915.067	934.007	1147.25	601.422	998.774	-0.732299	2.35069e-08	1.25493e-06	16	66878589	66895754	+	8364	protein_coding	pyruvate dehyrogenase phosphatase catalytic subunit 2 [Source:HGNC Symbol;Acc:HGNC:30263]	-
SESTD1	ENSG00000187231	726.328	1052.67	879.134	1236.8	1494.41	1677.39	886.044	1469.54	-0.730717	3.99658e-06	0.000112436	2	179101692	179264790	-	11349	protein_coding	SEC14 and spectrin domain containing 1 [Source:HGNC Symbol;Acc:HGNC:18379]	-
CA2	ENSG00000104267	3899.6	4586.56	4420.62	5641.87	7094.66	8667.47	4302.26	7134.67	-0.729896	7.54709e-07	2.58319e-05	8	85463852	85481493	+	2123	protein_coding	carbonic anhydrase 2 [Source:HGNC Symbol;Acc:HGNC:1373]	-
DEK	ENSG00000124795	7103.29	6325.66	5564.19	10044.8	10103.4	11332.2	6331.05	10493.5	-0.728987	4.05226e-10	3.35373e-08	6	18223868	18264823	-	4361	protein_coding	DEK proto-oncogene [Source:HGNC Symbol;Acc:HGNC:2768]	-
SEMA5A	ENSG00000112902	127.598	240.947	217.538	211.009	362.224	395.506	195.361	322.913	-0.727282	0.00490903	0.0363584	5	9035026	9546075	-	12097	protein_coding	semaphorin 5A [Source:HGNC Symbol;Acc:HGNC:10736]	-
C21orf91	ENSG00000154642	159.007	231.309	180.617	268.462	336.622	337.536	190.311	314.206	-0.726005	0.000124459	0.00195068	21	17788967	17819386	-	6235	protein_coding	chromosome 21 open reading frame 91 [Source:HGNC Symbol;Acc:HGNC:16459]	-
C2orf76	ENSG00000186132	201.213	191.687	137.708	228.767	326.191	320.706	176.869	291.888	-0.724288	0.000450067	0.00556958	2	119302225	119366828	-	1548	protein_coding	chromosome 2 open reading frame 76 [Source:HGNC Symbol;Acc:HGNC:27017]	-
SLC1A1	ENSG00000106688	681.178	965.93	878.137	1023.71	1599.67	1526.86	841.748	1383.41	-0.717515	5.7333e-05	0.00102375	9	4490444	4587469	+	3998	protein_coding	solute carrier family 1 member 1 [Source:HGNC Symbol;Acc:HGNC:10939]	-
OTULIN	ENSG00000154124	1267.15	1092.29	1024.83	1868.78	1693.54	1999.97	1128.09	1854.1	-0.71668	7.73736e-09	4.65491e-07	5	14664664	14699711	+	8614	protein_coding	OTU deubiquitinase with linear linkage specificity [Source:HGNC Symbol;Acc:HGNC:25118]	-
ACE2	ENSG00000130234	97.1709	201.325	132.718	169.225	289.21	247.776	143.738	235.404	-0.715032	0.00723702	0.0486679	X	15561033	15602148	-	3926	protein_coding	angiotensin I converting enzyme 2 [Source:HGNC Symbol;Acc:HGNC:13557]	-
CLDN4	ENSG00000189143	8098.56	5761.31	6283.67	11899	9948.84	11113.4	6714.51	10987.1	-0.710357	1.97747e-07	8.20466e-06	7	73799542	73832693	+	4702	protein_coding	claudin 4 [Source:HGNC Symbol;Acc:HGNC:2046]	-
ALG9	ENSG00000086848	121.709	119.938	138.706	201.607	188.698	231.881	126.784	207.395	-0.709968	0.000206882	0.00294186	11	111782195	111871581	-	8013	protein_coding	ALG9, alpha-1,2-mannosyltransferase [Source:HGNC Symbol;Acc:HGNC:15672]	-
SLAIN1	ENSG00000139737	247.344	340.538	270.426	420.973	444.72	534.821	286.103	466.838	-0.708231	2.96787e-05	0.000592892	13	77697854	77764242	+	4133	protein_coding	SLAIN motif family member 1 [Source:HGNC Symbol;Acc:HGNC:26387]	-
NNT	ENSG00000112992	2836.61	3104.47	2647.38	4476.1	4742.1	4798.43	2862.82	4672.21	-0.706866	7.20492e-12	8.4104e-10	5	43602692	43707405	+	8245	protein_coding	nicotinamide nucleotide transhydrogenase [Source:HGNC Symbol;Acc:HGNC:7863]	-
RAPGEF5	ENSG00000136237	471.132	666.085	480.979	713.46	996.591	928.457	539.399	879.503	-0.706617	4.0151e-05	0.000764041	7	22118238	22357144	-	10245	protein_coding	Rap guanine nucleotide exchange factor 5 [Source:HGNC Symbol;Acc:HGNC:16862]	-
ANKRD52	ENSG00000139645	7700.06	7452.22	6260.71	13589.2	10880.9	10427.1	7137.67	11632.4	-0.704578	6.22059e-08	2.93965e-06	12	56237807	56258391	-	8820	protein_coding	ankyrin repeat domain 52 [Source:HGNC Symbol;Acc:HGNC:26614]	-
DYNLT3	ENSG00000165169	380.832	356.602	300.363	456.489	564.197	668.527	345.932	563.071	-0.703735	3.60632e-05	0.000703367	X	37836757	37847637	-	3186	protein_coding	dynein light chain Tctex-type 3 [Source:HGNC Symbol;Acc:HGNC:11694]	-
MPV17L2	ENSG00000254858	353.349	342.68	266.435	580.796	462.737	522.666	320.821	522.066	-0.702166	1.26986e-05	0.000294706	19	18193182	18196948	+	2135	protein_coding	MPV17 mitochondrial inner membrane protein like 2 [Source:HGNC Symbol;Acc:HGNC:28177]	-
HNF1A	ENSG00000135100	436.778	603.974	438.07	783.448	921.68	697.512	492.941	800.88	-0.701073	2.14607e-05	0.000457341	12	120978543	121002512	+	5028	protein_coding	HNF1 homeobox A [Source:HGNC Symbol;Acc:HGNC:11621]	Homeobox
OTUB2	ENSG00000089723	800.924	601.832	792.319	1252.47	855.304	1455.8	731.692	1187.86	-0.698636	0.000156085	0.00235437	14	94026329	94048930	+	4252	protein_coding	OTU deubiquitinase, ubiquitin aldehyde binding 2 [Source:HGNC Symbol;Acc:HGNC:20351]	-
MAN1A1	ENSG00000111885	391.628	564.352	598.729	619.446	864.787	1035.05	518.236	839.76	-0.697288	0.000433227	0.00539963	6	119177209	119349761	-	5014	protein_coding	mannosidase alpha class 1A member 1 [Source:HGNC Symbol;Acc:HGNC:6821]	-
SH2B3	ENSG00000111252	3112.41	2499.42	3559.45	5603.22	3976.88	5291.18	3057.1	4957.09	-0.697147	7.72236e-06	0.000191735	12	111405948	111451623	+	5682	protein_coding	SH2B adaptor protein 3 [Source:HGNC Symbol;Acc:HGNC:29605]	-
UMAD1	ENSG00000219545	213.972	223.813	187.602	272.64	313.864	425.426	208.462	337.31	-0.695894	0.000318981	0.00419992	7	7640711	7968020	+	3752	protein_coding	UBAP1-MVB12-associated (UMA) domain containing 1 [Source:HGNC Symbol;Acc:HGNC:48955]	-
CTDSPL	ENSG00000144677	458.372	476.54	424.1	666.453	747.206	786.337	453.004	733.332	-0.695775	1.06711e-07	4.72854e-06	3	37861960	37984469	+	5796	protein_coding	CTD small phosphatase like [Source:HGNC Symbol;Acc:HGNC:16890]	-
DUSP2	ENSG00000158050	213.972	182.049	179.619	362.475	309.123	260.866	191.88	310.821	-0.694074	0.000128118	0.00199603	2	96143166	96145440	-	1932	protein_coding	dual specificity phosphatase 2 [Source:HGNC Symbol;Acc:HGNC:3068]	-
NR2F2-AS1	ENSG00000247809	108.949	184.191	114.756	161.913	254.126	242.166	135.965	219.401	-0.693956	0.00499671	0.0367978	15	96110040	96327361	-	6063	antisense_RNA	NR2F2 antisense RNA 1 [Source:HGNC Symbol;Acc:HGNC:44222]	-
VAMP1	ENSG00000139190	124.654	172.411	170.638	230.856	263.608	260.866	155.901	251.777	-0.693425	0.000247345	0.00339979	12	6462237	6470987	-	3580	protein_coding	vesicle associated membrane protein 1 [Source:HGNC Symbol;Acc:HGNC:12642]	-
SEMA6C	ENSG00000143434	80.485	110.3	90.8073	110.727	188.698	154.275	93.8642	151.234	-0.691691	0.00562114	0.0402591	1	151131685	151146664	-	5809	protein_coding	semaphorin 6C [Source:HGNC Symbol;Acc:HGNC:10740]	-
GSR	ENSG00000104687	9682.74	9792.09	9889.02	15003.6	15120.5	17288.2	9787.95	15804.1	-0.691247	1.58014e-12	2.14926e-10	8	30678061	30727926	-	3237	protein_coding	glutathione-disulfide reductase [Source:HGNC Symbol;Acc:HGNC:4623]	-
PKD1	ENSG00000008710	2528.41	3311.15	2572.54	4278.67	4896.66	4384.23	2804.03	4519.85	-0.689029	7.72916e-08	3.55587e-06	16	2088710	2135898	-	18532	protein_coding	polycystin 1, transient receptor potential channel interacting [Source:HGNC Symbol;Acc:HGNC:9008]	-
PHAX	ENSG00000164902	1210.22	1098.72	1002.87	1742.39	1672.68	1922.37	1103.94	1779.14	-0.688528	6.93364e-09	4.24154e-07	5	126600268	126627252	+	4319	protein_coding	phosphorylated adaptor for RNA export [Source:HGNC Symbol;Acc:HGNC:10241]	-
AC093297.3	ENSG00000272335	157.044	125.292	128.727	215.187	213.352	233.751	137.021	220.763	-0.687257	0.000218226	0.00306968	5	44826076	44828592	+	2517	lincRNA	-	-
MMAA	ENSG00000151611	345.497	358.743	358.24	492.005	575.576	640.477	354.16	569.353	-0.685882	2.4127e-06	7.27158e-05	4	145618263	145660035	+	7677	protein_coding	methylmalonic aciduria (cobalamin deficiency) cblA type [Source:HGNC Symbol;Acc:HGNC:18871]	-
LRP5L	ENSG00000100068	219.862	242.018	207.56	387.546	313.864	373.066	223.146	358.159	-0.682757	2.4917e-05	0.000514185	22	25351418	25405377	-	4555	protein_coding	LDL receptor related protein 5 like [Source:HGNC Symbol;Acc:HGNC:25323]	-
RHOB	ENSG00000143878	2231.01	1927.58	2230.27	3248.7	3388.98	3618.46	2129.62	3418.71	-0.682749	2.64597e-10	2.30454e-08	2	20447074	20449445	+	2372	protein_coding	ras homolog family member B [Source:HGNC Symbol;Acc:HGNC:668]	-
IDI1	ENSG00000067064	1506.64	1844.05	2021.71	2096.51	2951.84	3571.71	1790.8	2873.35	-0.682411	9.99959e-05	0.00162423	10	1039908	1049170	-	3589	protein_coding	isopentenyl-diphosphate delta isomerase 1 [Source:HGNC Symbol;Acc:HGNC:5387]	-
GPR63	ENSG00000112218	220.843	174.553	171.636	259.06	324.295	326.316	189.011	303.224	-0.68211	0.000167791	0.00250369	6	96794126	96837463	-	5952	protein_coding	G protein-coupled receptor 63 [Source:HGNC Symbol;Acc:HGNC:13302]	-
PEX12	ENSG00000108733	125.635	184.191	123.737	212.053	246.54	235.621	144.521	231.405	-0.68207	0.000842402	0.00916419	17	35574795	35578863	-	2861	protein_coding	peroxisomal biogenesis factor 12 [Source:HGNC Symbol;Acc:HGNC:8854]	-
ATP13A3	ENSG00000133657	7939.55	8170.78	8021.98	11765.3	12296.7	14654.3	8044.1	12905.4	-0.682027	4.4996e-10	3.66576e-08	3	194402672	194498364	-	11864	protein_coding	ATPase 13A3 [Source:HGNC Symbol;Acc:HGNC:24113]	-
STK17B	ENSG00000081320	178.637	152.064	138.706	260.105	231.368	260.866	156.469	250.78	-0.679735	0.000162777	0.00244118	2	196133566	196176503	-	6580	protein_coding	serine/threonine kinase 17b [Source:HGNC Symbol;Acc:HGNC:11396]	-
STXBP4	ENSG00000166263	432.852	410.145	476.988	607.956	626.781	878.902	439.995	704.546	-0.67954	3.70523e-05	0.000718181	17	54968727	55173632	+	18055	protein_coding	syntaxin binding protein 4 [Source:HGNC Symbol;Acc:HGNC:19694]	-
TATDN2P2	ENSG00000218226	164.896	176.694	167.644	306.067	283.521	226.271	169.745	271.953	-0.679251	0.000168932	0.00251217	6	158609706	158621636	-	2226	processed_pseudogene	TatD DNase domain containing 2 pseudogene 2 [Source:HGNC Symbol;Acc:HGNC:39255]	-
HECTD2	ENSG00000165338	324.885	303.058	410.13	429.33	496.873	733.977	346.024	553.393	-0.677843	0.000760405	0.00840584	10	91409280	91514829	+	11550	protein_coding	HECT domain E3 ubiquitin protein ligase 2 [Source:HGNC Symbol;Acc:HGNC:26736]	-
ACSM5	ENSG00000183549	139.376	154.206	114.756	176.537	237.058	238.426	136.113	217.34	-0.677645	0.000969069	0.010242	16	20409534	20441336	+	3963	protein_coding	acyl-CoA synthetase medium chain family member 5 [Source:HGNC Symbol;Acc:HGNC:26060]	-
ELF4	ENSG00000102034	2022.92	2015.39	1594.62	3114.99	2960.38	2933.1	1877.64	3002.82	-0.677436	1.67143e-08	9.23834e-07	X	130064874	130110716	-	4316	protein_coding	E74 like ETS transcription factor 4 [Source:HGNC Symbol;Acc:HGNC:3319]	ETS
THAP10	ENSG00000129028	127.598	96.3788	90.8073	135.798	165.94	201.026	104.928	167.588	-0.676071	0.00354371	0.0280378	15	70881342	70892785	-	2399	protein_coding	THAP domain containing 10 [Source:HGNC Symbol;Acc:HGNC:23193]	THAP
LINC00294	ENSG00000280798	79.5035	100.662	100.786	147.288	133.701	167.365	93.6506	149.451	-0.67571	0.00212223	0.0189367	11	33076149	33079454	+	3306	lincRNA	long intergenic non-protein coding RNA 294 [Source:HGNC Symbol;Acc:HGNC:27456]	-
DUSP8	ENSG00000184545	197.286	261.294	210.553	284.131	391.619	390.831	223.044	355.527	-0.67499	0.00027957	0.00377964	11	1554044	1571920	-	4616	protein_coding	dual specificity phosphatase 8 [Source:HGNC Symbol;Acc:HGNC:3074]	-
WDSUB1	ENSG00000196151	234.584	188.474	239.492	349.94	306.279	402.051	220.85	352.757	-0.674662	0.000105631	0.00170163	2	159235793	159286799	-	2135	protein_coding	WD repeat, sterile alpha motif and U-box domain containing 1 [Source:HGNC Symbol;Acc:HGNC:26697]	-
TMEM170A	ENSG00000166822	531.986	484.036	512.912	781.359	740.568	917.237	509.645	813.055	-0.673809	4.13987e-07	1.5529e-05	16	75443054	75465497	-	5572	protein_coding	transmembrane protein 170A [Source:HGNC Symbol;Acc:HGNC:29577]	-
ATP6V0B	ENSG00000117410	2862.13	3511.4	3168.28	5292.98	4932.7	4987.3	3180.6	5070.99	-0.673081	5.95463e-10	4.75216e-08	1	43974487	43978295	+	3535	protein_coding	ATPase H+ transporting V0 subunit b [Source:HGNC Symbol;Acc:HGNC:861]	-
RAB8B	ENSG00000166128	220.843	197.041	176.625	314.424	291.107	342.211	198.17	315.914	-0.672654	5.77976e-05	0.00103087	15	63189469	63267782	+	5200	protein_coding	RAB8B, member RAS oncogene family [Source:HGNC Symbol;Acc:HGNC:30273]	-
SLC35D2	ENSG00000130958	1720.61	1638.44	1764.26	2608.36	2654.1	2891.03	1707.77	2717.83	-0.670341	4.28491e-11	4.35225e-09	9	96320706	96383710	-	2203	protein_coding	solute carrier family 35 member D2 [Source:HGNC Symbol;Acc:HGNC:20799]	-
ZNRF2	ENSG00000180233	300.347	320.192	281.403	466.935	439.031	527.341	300.647	477.769	-0.668957	4.71129e-06	0.000127278	7	30284307	30367692	+	3696	protein_coding	zinc and ring finger 2 [Source:HGNC Symbol;Acc:HGNC:22316]	-
WDR37	ENSG00000047056	580.081	783.881	647.626	1034.15	1136.93	1023.83	670.529	1064.97	-0.668261	1.24746e-06	4.08216e-05	10	1049538	1132297	+	5656	protein_coding	WD repeat domain 37 [Source:HGNC Symbol;Acc:HGNC:31406]	-
JUND	ENSG00000130522	1502.71	2733.95	2332.05	2778.63	4250.92	3390.32	2189.57	3473.29	-0.665936	0.000656206	0.00750319	19	18279760	18281622	-	1863	protein_coding	JunD proto-oncogene, AP-1 transcription factor subunit [Source:HGNC Symbol;Acc:HGNC:6206]	TF_bZIP
ABHD18	ENSG00000164074	357.275	306.27	311.339	535.879	437.134	574.091	324.962	515.701	-0.665665	1.84105e-05	0.000402202	4	127965306	128039711	+	6491	protein_coding	abhydrolase domain containing 18 [Source:HGNC Symbol;Acc:HGNC:26111]	-
SOX9	ENSG00000125398	1820.73	2785.35	1641.52	3008.44	4092.56	2806.88	2082.53	3302.63	-0.665551	0.000446974	0.00554447	17	72121020	72126420	+	3935	protein_coding	SRY-box 9 [Source:HGNC Symbol;Acc:HGNC:11204]	HMG
LMCD1	ENSG00000071282	339.608	410.145	335.289	503.496	609.712	604.947	361.68	572.718	-0.664635	8.67348e-06	0.000212633	3	8501707	8574673	+	9130	protein_coding	LIM and cysteine rich domains 1 [Source:HGNC Symbol;Acc:HGNC:6633]	-
HOXA10	ENSG00000253293	244.4	269.861	231.509	335.316	413.429	431.036	248.59	393.26	-0.663396	4.15776e-05	0.000787356	7	27170591	27180261	-	3707	protein_coding	homeobox A10 [Source:HGNC Symbol;Acc:HGNC:5100]	Homeobox
AC120114.4	ENSG00000279789	133.487	116.725	118.748	183.849	204.818	195.416	122.987	194.694	-0.662526	0.000438461	0.00545184	16	29913144	29915337	-	2194	TEC	-	-
AC004893.2	ENSG00000242687	128.58	101.733	117.75	205.786	153.613	191.675	116.021	183.692	-0.660589	0.00152051	0.0146093	7	99013165	99048240	+	4194	antisense_RNA	-	-
FRMD8	ENSG00000126391	2756.12	4163.56	3697.15	5049.58	5997.56	5730.63	3538.95	5592.59	-0.660395	6.7671e-06	0.000172677	11	65386599	65413525	+	4091	protein_coding	FERM domain containing 8 [Source:HGNC Symbol;Acc:HGNC:25462]	-
SLC17A4	ENSG00000146039	164.896	206.679	183.61	289.354	332.829	253.386	185.062	291.856	-0.658277	0.000247848	0.00340373	6	25754699	25781191	+	4633	protein_coding	solute carrier family 17 member 4 [Source:HGNC Symbol;Acc:HGNC:10932]	-
NFKBIA	ENSG00000100906	764.608	796.732	943.997	1122.94	1305.71	1524.05	835.112	1317.57	-0.658168	4.79299e-06	0.000128597	14	35401511	35404749	-	2373	protein_coding	NFKB inhibitor alpha [Source:HGNC Symbol;Acc:HGNC:7797]	-
AC107027.3	ENSG00000261167	116.801	118.867	83.8221	166.091	192.491	144.925	106.497	167.836	-0.656982	0.00323748	0.0260787	3	131455126	131458598	-	3473	sense_overlapping	-	-
RNF38	ENSG00000137075	1463.45	1536.71	1489.84	2191.57	2364.89	2517.03	1496.67	2357.83	-0.656	3.53006e-10	2.95279e-08	9	36336396	36487548	-	6138	protein_coding	ring finger protein 38 [Source:HGNC Symbol;Acc:HGNC:18052]	-
ARMC8	ENSG00000114098	945.208	851.346	816.268	1333.95	1230.8	1549.3	870.941	1371.35	-0.654944	3.41645e-07	1.31302e-05	3	138187248	138298389	+	9848	protein_coding	armadillo repeat containing 8 [Source:HGNC Symbol;Acc:HGNC:24999]	-
CUL4B	ENSG00000158290	945.208	994.844	913.062	1524.07	1382.52	1582.02	951.038	1496.2	-0.653884	5.11535e-09	3.22639e-07	X	120524609	120575794	-	7031	protein_coding	cullin 4B [Source:HGNC Symbol;Acc:HGNC:2555]	-
SLC16A13	ENSG00000174327	177.656	195.97	232.507	273.685	303.434	375.871	202.044	317.663	-0.653817	0.00039797	0.0050202	17	7036075	7040121	+	2087	protein_coding	solute carrier family 16 member 13 [Source:HGNC Symbol;Acc:HGNC:31037]	-
TBCEL	ENSG00000154114	252.252	331.971	320.32	453.355	439.031	529.211	301.515	473.866	-0.653412	4.51618e-05	0.000843992	11	121024072	121090775	+	7020	protein_coding	tubulin folding cofactor E like [Source:HGNC Symbol;Acc:HGNC:28115]	-
LRIG1	ENSG00000144749	91.2818	67.4652	96.7946	136.842	146.028	119.68	85.1805	134.183	-0.653089	0.00513516	0.0375874	3	66378797	66501263	-	7032	protein_coding	leucine rich repeats and immunoglobulin like domains 1 [Source:HGNC Symbol;Acc:HGNC:17360]	-
TMED4	ENSG00000158604	2603	2636.5	2733.2	3941.27	4053.69	4539.44	2657.57	4178.13	-0.652849	1.32891e-10	1.26668e-08	7	44577894	44582287	-	3769	protein_coding	transmembrane p24 trafficking protein 4 [Source:HGNC Symbol;Acc:HGNC:22301]	-
LRCH1	ENSG00000136141	1625.4	1640.58	1779.22	2465.25	2442.64	3023.8	1681.74	2643.9	-0.65283	4.89034e-08	2.38301e-06	13	46553168	46753040	+	7307	protein_coding	leucine rich repeats and calponin homology domain containing 1 [Source:HGNC Symbol;Acc:HGNC:20309]	-
ABHD17C	ENSG00000136379	232.621	182.049	215.543	387.546	274.987	329.121	210.071	330.551	-0.651902	0.000355961	0.00458645	15	80679684	80755621	+	3627	protein_coding	abhydrolase domain containing 17C [Source:HGNC Symbol;Acc:HGNC:26925]	-
LIFR	ENSG00000113594	172.748	216.317	169.64	276.818	293.952	305.746	186.235	292.172	-0.651655	0.000142985	0.00219272	5	38474963	38608354	-	11864	protein_coding	LIF receptor alpha [Source:HGNC Symbol;Acc:HGNC:6597]	-
MTMR4	ENSG00000108389	625.231	692.857	695.524	1015.35	1017.45	1127.61	671.204	1053.47	-0.650772	3.93552e-08	1.97306e-06	17	58489529	58517905	-	7475	protein_coding	myotubularin related protein 4 [Source:HGNC Symbol;Acc:HGNC:7452]	-
AC007191.1	ENSG00000279407	177.656	159.56	131.72	264.283	198.18	273.956	156.312	245.473	-0.650647	0.00116657	0.0118366	19	45714387	45717381	-	2995	TEC	-	-
KLHL2	ENSG00000109466	565.358	530.083	533.867	803.295	769.015	983.623	543.103	851.978	-0.649762	1.8095e-06	5.70535e-05	4	165207618	165323156	+	3872	protein_coding	kelch like family member 2 [Source:HGNC Symbol;Acc:HGNC:6353]	-
PRKX	ENSG00000183943	1808.95	2143.89	2002.75	2624.03	3157.61	3558.62	1985.2	3113.42	-0.649567	8.67762e-07	2.91904e-05	X	3604370	3713608	-	6452	protein_coding	protein kinase, X-linked [Source:HGNC Symbol;Acc:HGNC:9441]	-
NUCKS1	ENSG00000069275	18900.2	16643.6	13310.8	25124.7	24581.9	26892.5	16284.8	25533	-0.648837	5.57011e-07	1.97569e-05	1	205712819	205750276	-	6546	protein_coding	nuclear casein kinase and cyclin dependent kinase substrate 1 [Source:HGNC Symbol;Acc:HGNC:29923]	-
MIS18A	ENSG00000159055	796.998	646.809	597.732	1116.67	960.558	1123.87	680.513	1067.04	-0.648484	4.38266e-06	0.000120059	21	32268219	32279069	-	1723	protein_coding	MIS18 kinetochore protein A [Source:HGNC Symbol;Acc:HGNC:1286]	-
SLK	ENSG00000065613	3931.99	3503.91	3526.52	5618.89	5428.62	6127.07	3654.14	5724.86	-0.647668	3.16886e-10	2.66491e-08	10	103967201	104029233	+	7974	protein_coding	STE20 like kinase [Source:HGNC Symbol;Acc:HGNC:11088]	-
SLC10A7	ENSG00000120519	176.674	153.135	205.564	269.506	254.126	315.096	178.458	279.576	-0.646959	0.000388089	0.00491064	4	146253975	146521964	-	6687	protein_coding	solute carrier family 10 member 7 [Source:HGNC Symbol;Acc:HGNC:23088]	-
ECE2	ENSG00000145194	182.564	190.616	160.659	299.799	285.417	249.646	177.946	278.288	-0.644954	0.000173504	0.00256275	3	184249650	184293031	+	6552	protein_coding	endothelin converting enzyme 2 [Source:HGNC Symbol;Acc:HGNC:13275]	-
INSR	ENSG00000171105	233.603	308.412	248.473	433.508	404.895	396.441	263.496	411.615	-0.644518	4.71734e-05	0.000872205	19	7112255	7294034	-	10451	protein_coding	insulin receptor [Source:HGNC Symbol;Acc:HGNC:6091]	-
PTER	ENSG00000165983	1252.43	1444.61	1489.84	1871.92	2227.39	2443.16	1395.63	2180.82	-0.644358	7.71637e-07	2.63536e-05	10	16436943	16513745	+	4003	protein_coding	phosphotriesterase related [Source:HGNC Symbol;Acc:HGNC:9590]	-
IPO13	ENSG00000117408	1280.89	1146.91	1371.09	2069.35	1717.25	2150.51	1266.3	1979.03	-0.643885	3.94602e-07	1.49091e-05	1	43946939	43968022	+	5083	protein_coding	importin 13 [Source:HGNC Symbol;Acc:HGNC:16853]	-
C2orf48	ENSG00000163009	155.081	134.93	87.8137	196.384	215.248	177.65	125.942	196.428	-0.64129	0.00481545	0.035817	2	10141382	10211725	+	1897	lincRNA	chromosome 2 open reading frame 48 [Source:HGNC Symbol;Acc:HGNC:26322]	-
BAMBI	ENSG00000095739	229.677	189.545	198.579	328.004	274.039	361.846	205.933	321.296	-0.640919	0.000234579	0.00325291	10	28677342	28682939	+	2314	protein_coding	BMP and activin membrane bound inhibitor [Source:HGNC Symbol;Acc:HGNC:30251]	-
CABLES2	ENSG00000149679	208.083	192.758	174.629	310.245	322.399	263.671	191.823	298.772	-0.638716	0.000170237	0.00252643	20	62388632	62407285	-	3785	protein_coding	Cdk5 and Abl enzyme substrate 2 [Source:HGNC Symbol;Acc:HGNC:16143]	-
SMAD9	ENSG00000120693	168.822	147.781	111.763	219.365	226.627	220.661	142.789	222.218	-0.638129	0.00123055	0.0123679	13	36844831	36920765	-	5723	protein_coding	SMAD family member 9 [Source:HGNC Symbol;Acc:HGNC:6774]	MH1
TMX1	ENSG00000139921	1110.1	1082.66	1011.85	1618.08	1602.51	1761.54	1068.2	1660.71	-0.636748	3.60036e-09	2.42745e-07	14	51240162	51257546	+	4499	protein_coding	thioredoxin related transmembrane protein 1 [Source:HGNC Symbol;Acc:HGNC:15487]	-
PICALM	ENSG00000073921	4526.79	4797.52	4180.13	6013.75	7113.63	7850.28	4501.48	6992.55	-0.635565	1.52259e-07	6.47184e-06	11	85957684	86069882	-	5833	protein_coding	phosphatidylinositol binding clathrin assembly protein [Source:HGNC Symbol;Acc:HGNC:15514]	-
NEK4	ENSG00000114904	373.961	266.648	219.534	453.355	427.652	455.346	286.714	445.451	-0.634944	0.000728256	0.00811548	3	52708449	52770949	-	6391	protein_coding	NIMA related kinase 4 [Source:HGNC Symbol;Acc:HGNC:11399]	-
SIKE1	ENSG00000052723	1759.87	1959.7	1805.17	2813.1	2728.06	3033.15	1841.58	2858.1	-0.634343	9.8068e-10	7.41053e-08	1	114769479	114780685	-	5894	protein_coding	suppressor of IKBKE 1 [Source:HGNC Symbol;Acc:HGNC:26119]	-
MIS12	ENSG00000167842	725.347	648.951	672.573	1049.82	992.798	1130.42	682.29	1057.68	-0.632209	9.91301e-08	4.44296e-06	17	5486285	5490814	+	3157	protein_coding	MIS12, kinetochore complex component [Source:HGNC Symbol;Acc:HGNC:24967]	-
MARVELD2	ENSG00000152939	299.365	299.845	281.403	463.801	415.325	485.266	293.538	454.798	-0.631734	9.84587e-06	0.000236937	5	69415112	69444330	+	4898	protein_coding	MARVEL domain containing 2 [Source:HGNC Symbol;Acc:HGNC:26401]	-
IPMK	ENSG00000151151	479.966	494.745	411.128	689.434	665.658	791.012	461.946	715.368	-0.63154	4.80749e-06	0.000128765	10	58191517	58267934	-	6133	protein_coding	inositol polyphosphate multikinase [Source:HGNC Symbol;Acc:HGNC:20739]	-
RGS14	ENSG00000169220	1424.19	1610.6	1330.18	2006.67	2399.02	2353.4	1454.99	2253.03	-0.631331	2.33061e-07	9.44442e-06	5	177357837	177372601	+	3797	protein_coding	regulator of G protein signaling 14 [Source:HGNC Symbol;Acc:HGNC:9996]	-
SEPHS1	ENSG00000086475	2444	2743.58	2242.24	3819.05	3941.8	3738.14	2476.61	3832.99	-0.63029	6.64132e-09	4.0899e-07	10	13317424	13348298	-	3888	protein_coding	selenophosphate synthetase 1 [Source:HGNC Symbol;Acc:HGNC:19685]	-
MTFR1	ENSG00000066855	2219.23	2065.72	1927.91	3261.23	2985.98	3369.75	2070.95	3205.65	-0.630269	3.76193e-09	2.5255e-07	8	65644734	65771261	+	4629	protein_coding	mitochondrial fission regulator 1 [Source:HGNC Symbol;Acc:HGNC:29510]	-
GOLIM4	ENSG00000173905	1454.62	1411.41	1588.63	2168.58	2278.6	2442.23	1484.89	2296.47	-0.629097	4.84048e-09	3.0904e-07	3	168008677	168095975	-	4647	protein_coding	golgi integral membrane protein 4 [Source:HGNC Symbol;Acc:HGNC:15448]	-
FAH	ENSG00000103876	1169.98	1384.64	1197.46	1656.73	2008.35	2130.87	1250.69	1931.99	-0.627942	1.44778e-06	4.66931e-05	15	80152490	80186946	+	7063	protein_coding	fumarylacetoacetate hydrolase [Source:HGNC Symbol;Acc:HGNC:3579]	-
CLCN2	ENSG00000114859	417.148	426.209	317.327	643.472	643.849	505.836	386.894	597.719	-0.627508	0.00012118	0.00190502	3	184346185	184361651	-	8523	protein_coding	chloride voltage-gated channel 2 [Source:HGNC Symbol;Acc:HGNC:2020]	-
ZEB2	ENSG00000169554	189.434	107.088	148.684	212.053	229.472	246.841	148.402	229.455	-0.62695	0.00374021	0.0291647	2	144364364	144524583	-	24970	protein_coding	zinc finger E-box binding homeobox 2 [Source:HGNC Symbol;Acc:HGNC:14881]	zf-C2H2
TMEM168	ENSG00000146802	478.002	495.815	455.034	649.74	701.691	853.657	476.284	735.029	-0.626792	1.00632e-05	0.000241794	7	112762382	112790592	-	7995	protein_coding	transmembrane protein 168 [Source:HGNC Symbol;Acc:HGNC:25826]	-
ATP1B1	ENSG00000143153	7284.88	9544.72	7442.21	10062.6	14072.7	13338.7	8090.6	12491.3	-0.626715	2.18166e-05	0.000461779	1	169105697	169132722	+	2962	protein_coding	ATPase Na+/K+ transporting subunit beta 1 [Source:HGNC Symbol;Acc:HGNC:804]	-
SNX29	ENSG00000048471	2053.35	2968.47	2758.15	3214.23	4360.91	4428.17	2593.32	4001.1	-0.625873	8.46789e-05	0.00141814	16	11976737	12574289	+	11298	protein_coding	sorting nexin 29 [Source:HGNC Symbol;Acc:HGNC:30542]	-
TBC1D20	ENSG00000125875	1826.62	1805.5	1676.44	2744.16	2636.08	2810.62	1769.52	2730.29	-0.625728	2.81739e-10	2.42141e-08	20	435480	462553	-	5831	protein_coding	TBC1 domain family member 20 [Source:HGNC Symbol;Acc:HGNC:16133]	-
AP1AR	ENSG00000138660	1418.3	1441.4	1090.69	1958.62	2078.52	2055.14	1316.8	2030.76	-0.625231	1.12479e-06	3.71965e-05	4	112231737	112270047	+	3444	protein_coding	adaptor related protein complex 1 associated regulatory protein [Source:HGNC Symbol;Acc:HGNC:28808]	-
OVGP1	ENSG00000085465	109.931	117.796	109.767	159.823	204.818	155.21	112.498	173.284	-0.624309	0.0025402	0.021677	1	111414314	111427777	-	2567	protein_coding	oviductal glycoprotein 1 [Source:HGNC Symbol;Acc:HGNC:8524]	-
EOGT	ENSG00000163378	508.43	411.216	479.981	656.007	674.192	825.607	466.542	718.602	-0.62299	2.2062e-05	0.000466265	3	68975214	69013961	-	5645	protein_coding	EGF domain specific O-linked N-acetylglucosamine transferase [Source:HGNC Symbol;Acc:HGNC:28526]	-
AC083843.2	ENSG00000259820	244.4	239.876	244.481	309.201	363.172	448.801	242.919	373.725	-0.622607	0.000308661	0.00409246	8	134792020	134798272	-	6253	lincRNA	-	-
GRIN2B	ENSG00000273079	332.737	224.884	273.42	550.503	314.813	415.141	277.014	426.819	-0.621771	0.00333988	0.0267498	12	13437942	13981957	-	30941	protein_coding	glutamate ionotropic receptor NMDA type subunit 2B [Source:HGNC Symbol;Acc:HGNC:4586]	-
ZBED6CL	ENSG00000188707	1514.49	1244.36	1132.6	2198.88	2037.75	1750.32	1297.15	1995.65	-0.621165	7.97385e-06	0.00019673	7	150329789	150332721	+	2933	protein_coding	ZBED6 C-terminal like [Source:HGNC Symbol;Acc:HGNC:21720]	-
WDR82	ENSG00000164091	3549.19	3333.64	3180.25	4926.32	5161.22	5387.48	3354.36	5158.34	-0.620908	2.51361e-10	2.22135e-08	3	52254421	52288020	-	5726	protein_coding	WD repeat domain 82 [Source:HGNC Symbol;Acc:HGNC:28826]	-
GGT1	ENSG00000100031	8361.61	9794.23	9169.54	12615.6	15347.1	14035.3	9108.46	13999.3	-0.620157	2.79489e-08	1.45725e-06	22	24583750	24629005	+	4434	protein_coding	gamma-glutamyltransferase 1 [Source:HGNC Symbol;Acc:HGNC:4250]	-
LMNB1	ENSG00000113368	5348.33	4624.04	3714.12	7368.59	7137.33	6518.84	4562.16	7008.25	-0.619292	4.33355e-06	0.000119131	5	126776623	126837020	+	3633	protein_coding	lamin B1 [Source:HGNC Symbol;Acc:HGNC:6637]	-
ATL2	ENSG00000119787	1175.87	1142.62	1076.72	1702.69	1673.63	1837.28	1131.74	1737.87	-0.618878	6.04629e-09	3.78304e-07	2	38294880	38377285	-	4884	protein_coding	atlastin GTPase 2 [Source:HGNC Symbol;Acc:HGNC:24047]	-
SERTAD2	ENSG00000179833	1524.31	1138.34	1139.58	2117.4	1719.14	1995.3	1267.41	1943.95	-0.616692	1.66786e-05	0.000369527	2	64631621	64751005	-	6274	protein_coding	SERTA domain containing 2 [Source:HGNC Symbol;Acc:HGNC:30784]	-
TMEM163	ENSG00000152128	378.869	511.879	501.935	627.803	700.743	805.037	464.227	711.194	-0.616505	9.44919e-05	0.00155094	2	134455759	134719000	-	6804	protein_coding	transmembrane protein 163 [Source:HGNC Symbol;Acc:HGNC:25380]	-
PRKACB	ENSG00000142875	686.086	739.975	817.266	1034.15	997.539	1406.24	747.776	1145.98	-0.616239	5.40998e-05	0.000976043	1	84078062	84238498	+	6730	protein_coding	protein kinase cAMP-activated catalytic subunit beta [Source:HGNC Symbol;Acc:HGNC:9381]	-
DFNA5	ENSG00000105928	1002.14	1041.96	1005.87	1289.03	1515.27	1867.2	1016.65	1557.17	-0.615577	1.3907e-05	0.000320374	7	24698353	24758113	-	8897	protein_coding	DFNA5, deafness associated tumor suppressor [Source:HGNC Symbol;Acc:HGNC:2810]	-
PANX1	ENSG00000110218	258.141	303.058	260.447	367.698	406.791	482.461	273.882	418.984	-0.614988	0.000142761	0.00219144	11	94128928	94181972	+	2769	protein_coding	pannexin 1 [Source:HGNC Symbol;Acc:HGNC:8599]	-
FZD8	ENSG00000177283	164.896	254.868	224.524	294.576	369.81	320.706	214.763	328.364	-0.614552	0.0012427	0.0124445	10	35638249	35642278	-	4030	protein_coding	frizzled class receptor 8 [Source:HGNC Symbol;Acc:HGNC:4046]	-
GNAI1	ENSG00000127955	3451.04	3282.23	3246.11	4521.02	4849.25	5905.48	3326.46	5091.92	-0.614316	2.96319e-07	1.15875e-05	7	80133955	80219402	+	4547	protein_coding	G protein subunit alpha i1 [Source:HGNC Symbol;Acc:HGNC:4384]	-
SEMA4D	ENSG00000187764	1398.67	1559.2	1539.73	2035.92	2281.44	2564.71	1499.2	2294.03	-0.614065	3.0129e-07	1.16942e-05	9	89360787	89498130	-	14160	protein_coding	semaphorin 4D [Source:HGNC Symbol;Acc:HGNC:10732]	-
NREP	ENSG00000134986	514.319	611.47	645.63	720.772	934.007	1053.75	590.473	902.842	-0.613443	0.00012529	0.00196161	5	111662621	111997464	-	9337	protein_coding	neuronal regeneration related protein [Source:HGNC Symbol;Acc:HGNC:16834]	-
SH3BGRL2	ENSG00000198478	606.582	440.13	508.92	798.072	773.756	808.777	518.544	793.535	-0.612958	1.58862e-05	0.000356006	6	79631283	79703659	+	4653	protein_coding	SH3 domain binding glutamate rich protein like 2 [Source:HGNC Symbol;Acc:HGNC:15567]	-
FAM84B	ENSG00000168672	1817.78	2862.45	2212.31	2777.58	3898.18	3862.5	2297.51	3512.75	-0.612878	0.000349672	0.00452066	8	126552442	126558393	-	5404	protein_coding	family with sequence similarity 84 member B [Source:HGNC Symbol;Acc:HGNC:24166]	-
TXNDC5	ENSG00000239264	696.882	802.086	757.393	1174.13	1177.7	1093.02	752.12	1148.28	-0.610708	1.30071e-07	5.63595e-06	6	7881517	7910814	-	4387	protein_coding	thioredoxin domain containing 5 [Source:HGNC Symbol;Acc:HGNC:21073]	-
COMMD3	ENSG00000148444	119.746	136.001	161.657	170.269	213.352	252.451	139.135	212.024	-0.609379	0.00401871	0.0309201	10	22315974	22320308	+	3317	protein_coding	COMM domain containing 3 [Source:HGNC Symbol;Acc:HGNC:23332]	-
CDH16	ENSG00000166589	589.896	947.725	621.681	904.621	1375.88	1011.67	719.767	1097.39	-0.609359	0.00181483	0.0167281	16	66908122	66918984	-	3656	protein_coding	cadherin 16 [Source:HGNC Symbol;Acc:HGNC:1755]	-
SNRK	ENSG00000163788	392.61	381.232	425.098	622.58	593.593	613.362	399.647	609.845	-0.609284	1.89141e-06	5.94085e-05	3	43286512	43424764	+	6981	protein_coding	SNF related kinase [Source:HGNC Symbol;Acc:HGNC:30598]	-
MBTPS2	ENSG00000012174	989.377	949.867	789.325	1261.87	1338.9	1560.52	909.523	1387.1	-0.60924	5.79127e-06	0.000151231	X	21839636	21885424	+	8927	protein_coding	membrane bound transcription factor peptidase, site 2 [Source:HGNC Symbol;Acc:HGNC:15455]	-
ZFP36L2	ENSG00000152518	774.423	1139.41	749.41	1262.92	1648.03	1145.38	887.748	1352.11	-0.607577	0.000741621	0.0082448	2	43222402	43226609	-	3696	protein_coding	ZFP36 ring finger protein like 2 [Source:HGNC Symbol;Acc:HGNC:1108]	Others
VRK3	ENSG00000105053	697.864	652.163	686.543	966.253	1094.26	1038.79	678.857	1033.1	-0.605875	1.77209e-07	7.41153e-06	19	49976467	50025946	-	9796	protein_coding	vaccinia related kinase 3 [Source:HGNC Symbol;Acc:HGNC:18996]	-
GSTM4	ENSG00000168765	824.481	1100.86	972.935	1269.19	1618.63	1514.7	966.092	1467.51	-0.603863	2.21179e-05	0.000466265	1	109656081	109674836	+	5745	protein_coding	glutathione S-transferase mu 4 [Source:HGNC Symbol;Acc:HGNC:4636]	-
OSTF1	ENSG00000134996	362.183	337.326	345.267	507.674	475.064	604.947	348.259	529.228	-0.603832	3.65095e-05	0.000709418	9	75088543	75147265	+	1319	protein_coding	osteoclast stimulating factor 1 [Source:HGNC Symbol;Acc:HGNC:8510]	-
APBB3	ENSG00000113108	285.624	295.562	270.426	403.215	489.287	401.116	283.871	431.206	-0.603801	6.59792e-05	0.00115184	5	140558268	140564781	-	3660	protein_coding	amyloid beta precursor protein binding family B member 3 [Source:HGNC Symbol;Acc:HGNC:20708]	-
UAP1L1	ENSG00000197355	741.051	466.902	431.085	1093.69	698.846	699.382	546.346	830.641	-0.603423	0.00534929	0.0388457	9	137077501	137084539	+	5283	protein_coding	UDP-N-acetylglucosamine pyrophosphorylase 1 like 1 [Source:HGNC Symbol;Acc:HGNC:28082]	-
BCAS2	ENSG00000116752	763.626	810.653	763.38	1143.83	1166.32	1239.81	779.22	1183.32	-0.603149	4.55545e-08	2.25495e-06	1	114567557	114581639	-	1299	protein_coding	BCAS2, pre-mRNA processing factor [Source:HGNC Symbol;Acc:HGNC:975]	-
ARHGEF10L	ENSG00000074964	329.792	432.634	402.147	448.132	645.745	673.202	388.191	589.026	-0.603042	0.000721955	0.00807784	1	17539835	17697874	+	7817	protein_coding	Rho guanine nucleotide exchange factor 10 like [Source:HGNC Symbol;Acc:HGNC:25540]	-
CSF1	ENSG00000184371	785.22	860.984	664.59	1114.59	1302.87	1089.28	770.264	1168.91	-0.602227	1.03792e-05	0.000247866	1	109910242	109930992	+	5418	protein_coding	colony stimulating factor 1 [Source:HGNC Symbol;Acc:HGNC:2432]	-
FAM110B	ENSG00000169122	661.548	522.587	499.939	830.455	872.372	853.657	561.358	852.162	-0.601829	1.42545e-05	0.000326455	8	57994509	58204279	+	4943	protein_coding	family with sequence similarity 110 member B [Source:HGNC Symbol;Acc:HGNC:28587]	-
FGD4	ENSG00000139132	993.303	1307.54	1038.8	1503.18	1776.98	1782.11	1113.21	1687.43	-0.600794	1.11213e-05	0.000263176	12	32399529	32646050	+	10629	protein_coding	FYVE, RhoGEF and PH domain containing 4 [Source:HGNC Symbol;Acc:HGNC:19125]	-
STARD4	ENSG00000164211	594.804	686.431	804.293	781.359	1061.07	1316.48	695.176	1052.97	-0.599601	0.000981827	0.0103419	5	111496033	111512590	-	5684	protein_coding	StAR related lipid transfer domain containing 4 [Source:HGNC Symbol;Acc:HGNC:18058]	-
LYSMD3	ENSG00000176018	423.037	503.312	419.111	663.319	629.625	743.327	448.486	678.757	-0.598747	1.64358e-05	0.000366745	5	90515611	90529584	-	4459	protein_coding	LysM domain containing 3 [Source:HGNC Symbol;Acc:HGNC:26969]	-
FAM96B	ENSG00000166595	3685.62	4063.97	3221.16	5360.87	5478.88	5768.97	3656.92	5536.24	-0.598426	9.99412e-08	4.46651e-06	16	66932055	66934423	-	1070	protein_coding	family with sequence similarity 96 member B [Source:HGNC Symbol;Acc:HGNC:24261]	-
NIPA1	ENSG00000170113	2562.76	2505.85	2131.48	3828.45	3395.61	3677.36	2400.03	3633.81	-0.598404	1.04501e-07	4.64375e-06	15	22773063	22829791	+	8700	protein_coding	non imprinted in Prader-Willi/Angelman syndrome 1 [Source:HGNC Symbol;Acc:HGNC:17043]	-
HTR1D	ENSG00000179546	545.728	583.627	545.842	818.964	783.239	930.327	558.399	844.177	-0.596734	2.14659e-06	6.54523e-05	1	23191895	23194729	-	2835	protein_coding	5-hydroxytryptamine receptor 1D [Source:HGNC Symbol;Acc:HGNC:5289]	-
C16orf87	ENSG00000155330	679.215	742.117	708.497	938.049	1109.43	1171.56	709.943	1073.01	-0.596642	2.72184e-06	8.06345e-05	16	46796607	46831411	-	7443	protein_coding	chromosome 16 open reading frame 87 [Source:HGNC Symbol;Acc:HGNC:33754]	-
PTBP2	ENSG00000117569	578.118	743.188	571.787	830.455	1188.13	837.762	631.031	952.117	-0.594216	0.000444122	0.00551783	1	96721665	96823738	+	12937	protein_coding	polypyrimidine tract binding protein 2 [Source:HGNC Symbol;Acc:HGNC:17662]	-
CDKN1B	ENSG00000111276	1000.17	1019.47	962.957	1260.83	1535.19	1702.64	994.201	1499.55	-0.593435	6.32277e-06	0.000162399	12	12715058	12722371	+	2811	protein_coding	cyclin dependent kinase inhibitor 1B [Source:HGNC Symbol;Acc:HGNC:1785]	-
MTHFR	ENSG00000177000	397.517	444.413	549.833	654.963	678.933	763.897	463.921	699.264	-0.592227	9.10229e-05	0.00150505	1	11785723	11806920	-	11978	protein_coding	methylenetetrahydrofolate reductase [Source:HGNC Symbol;Acc:HGNC:7436]	-
PRODH2	ENSG00000250799	316.051	489.39	331.297	512.897	660.917	535.756	378.913	569.857	-0.590259	0.00137819	0.0134989	19	35799988	35813299	-	2731	protein_coding	proline dehydrogenase 2 [Source:HGNC Symbol;Acc:HGNC:17325]	-
YOD1	ENSG00000180667	883.372	821.362	830.238	1304.7	1245.98	1264.12	844.991	1271.6	-0.589333	4.19587e-08	2.09018e-06	1	207043849	207052980	-	6521	protein_coding	YOD1 deubiquitinase [Source:HGNC Symbol;Acc:HGNC:25035]	-
SH3BGRL3	ENSG00000142669	1610.68	1630.94	1563.68	2344.08	2294.72	2585.28	1601.77	2408.03	-0.588327	1.04051e-08	6.02802e-07	1	26279176	26281522	+	1786	protein_coding	SH3 domain binding glutamate rich protein like 3 [Source:HGNC Symbol;Acc:HGNC:15568]	-
TEAD3	ENSG00000007866	360.22	487.248	454.037	614.223	657.124	683.487	433.835	651.611	-0.587981	6.26899e-05	0.00110056	6	35473597	35497076	-	3046	protein_coding	TEA domain transcription factor 3 [Source:HGNC Symbol;Acc:HGNC:11716]	TEA
AC021218.1	ENSG00000204876	1253.41	1333.24	1191.47	1781.04	1787.42	2108.43	1259.37	1892.29	-0.587787	4.59957e-07	1.68888e-05	7	155962632	155966343	+	2536	lincRNA	-	-
PANK3	ENSG00000120137	3646.36	4374.53	3842.85	5378.63	5898.94	6548.76	3954.58	5942.11	-0.58765	4.82389e-07	1.75886e-05	5	168548495	168579600	-	10580	protein_coding	pantothenate kinase 3 [Source:HGNC Symbol;Acc:HGNC:19365]	-
ATP2B1	ENSG00000070961	1120.9	1233.65	1168.52	1730.9	1731.47	1829.8	1174.36	1764.06	-0.587334	1.70762e-08	9.40513e-07	12	89588049	89709300	-	9493	protein_coding	ATPase plasma membrane Ca2+ transporting 1 [Source:HGNC Symbol;Acc:HGNC:814]	-
TOMM70	ENSG00000154174	3358.78	3151.59	3165.28	4739.34	4349.54	5448.26	3225.22	4845.71	-0.587316	1.73903e-07	7.31233e-06	3	100363431	100401398	-	5387	protein_coding	translocase of outer mitochondrial membrane 70 [Source:HGNC Symbol;Acc:HGNC:11985]	-
CX3CL1	ENSG00000006210	541.802	700.353	539.854	845.079	998.487	830.282	594.003	891.283	-0.586303	6.20215e-05	0.0010925	16	57372458	57385048	+	5983	protein_coding	C-X3-C motif chemokine ligand 1 [Source:HGNC Symbol;Acc:HGNC:10647]	-
VLDLR	ENSG00000147852	835.277	824.574	730.45	1096.83	1135.98	1353.88	796.767	1195.56	-0.58588	5.33834e-06	0.00014129	9	2621834	2660053	+	9339	protein_coding	very low density lipoprotein receptor [Source:HGNC Symbol;Acc:HGNC:12698]	-
AHR	ENSG00000106546	320.959	276.286	274.418	440.82	406.791	460.956	290.554	436.189	-0.585589	6.85306e-05	0.00118842	7	17298622	17346152	+	6661	protein_coding	aryl hydrocarbon receptor [Source:HGNC Symbol;Acc:HGNC:348]	bHLH
ZNF395	ENSG00000186918	577.136	720.699	489.96	832.544	935.904	912.562	595.932	893.67	-0.58557	0.00011674	0.00184263	8	28345585	28402701	-	5819	protein_coding	zinc finger protein 395 [Source:HGNC Symbol;Acc:HGNC:18737]	-
TRNP1	ENSG00000253368	7595.04	8041.21	7267.58	11257.6	11629.1	11436	7634.61	11440.9	-0.583629	1.53327e-10	1.43613e-08	1	26993707	27000898	+	1976	protein_coding	TMF1-regulated nuclear protein 1 [Source:HGNC Symbol;Acc:HGNC:34348]	-
TMTC4	ENSG00000125247	1019.8	1185.46	959.963	1426.92	1714.4	1598.85	1055.08	1580.06	-0.583254	4.2797e-06	0.000118065	13	100603927	100675093	-	6272	protein_coding	transmembrane and tetratricopeptide repeat containing 4 [Source:HGNC Symbol;Acc:HGNC:25904]	-
VASN	ENSG00000168140	434.815	563.281	525.884	619.446	912.198	749.872	507.993	760.505	-0.583208	0.000428875	0.00536248	16	4371848	4383528	+	2806	protein_coding	vasorin [Source:HGNC Symbol;Acc:HGNC:18517]	-
STX3	ENSG00000166900	3400	3725.58	3664.22	4853.2	5437.16	5871.82	3596.6	5387.39	-0.583123	6.84126e-08	3.18485e-06	11	59713456	59805882	+	6568	protein_coding	syntaxin 3 [Source:HGNC Symbol;Acc:HGNC:11438]	-
ZBTB41	ENSG00000177888	634.065	688.573	695.524	973.565	895.13	1152.86	672.721	1007.18	-0.582591	1.15126e-05	0.000271614	1	197153680	197200542	-	8562	protein_coding	zinc finger and BTB domain containing 41 [Source:HGNC Symbol;Acc:HGNC:24819]	ZBTB
SLC35G1	ENSG00000176273	199.249	164.915	215.543	313.379	267.401	287.981	193.236	289.587	-0.581774	0.000785929	0.00863914	10	93893973	93956062	+	6829	protein_coding	solute carrier family 35 member G1 [Source:HGNC Symbol;Acc:HGNC:26607]	-
PLAGL2	ENSG00000126003	999.192	1224.01	1074.72	1640.02	1639.49	1648.41	1099.31	1642.64	-0.579868	4.48116e-07	1.65317e-05	20	32192503	32207791	-	5705	protein_coding	PLAG1 like zinc finger 2 [Source:HGNC Symbol;Acc:HGNC:9047]	zf-C2H2
ARL8A	ENSG00000143862	2146.59	2520.84	2042.67	3206.91	3458.2	3354.79	2236.7	3339.97	-0.578753	2.98783e-07	1.16258e-05	1	202133404	202144743	-	1975	protein_coding	ADP ribosylation factor like GTPase 8A [Source:HGNC Symbol;Acc:HGNC:25192]	-
TRIB1	ENSG00000173334	528.06	772.101	818.264	779.27	1266.84	1114.52	706.142	1053.54	-0.577932	0.00286885	0.0238314	8	125430321	125438405	+	4138	protein_coding	tribbles pseudokinase 1 [Source:HGNC Symbol;Acc:HGNC:16891]	-
TPMT	ENSG00000137364	740.07	744.259	824.251	1062.36	1062.02	1320.22	769.526	1148.2	-0.57756	1.04549e-05	0.000248913	6	18128311	18155074	-	3181	protein_coding	thiopurine S-methyltransferase [Source:HGNC Symbol;Acc:HGNC:12014]	-
ANO8	ENSG00000074855	414.203	425.138	441.064	623.625	658.072	627.387	426.802	636.361	-0.576422	3.51665e-06	0.000100196	19	17323223	17334829	-	4979	protein_coding	anoctamin 8 [Source:HGNC Symbol;Acc:HGNC:29329]	-
SMAD5	ENSG00000113658	2663.86	2843.18	2352.01	3799.2	3801.46	4112.14	2619.68	3904.27	-0.575835	1.25616e-07	5.45799e-06	5	136132845	136188747	+	8779	protein_coding	SMAD family member 5 [Source:HGNC Symbol;Acc:HGNC:6771]	MH1
PM20D2	ENSG00000146281	1391.8	895.252	961.959	1775.82	1418.55	1649.34	1083	1614.57	-0.575586	0.000513958	0.00620797	6	89146050	89165565	+	4708	protein_coding	peptidase M20 domain containing 2 [Source:HGNC Symbol;Acc:HGNC:21408]	-
N4BP3	ENSG00000145911	1060.05	865.268	827.245	1552.27	1194.77	1354.82	917.52	1367.29	-0.574946	5.20006e-05	0.000944707	5	178113443	178126087	+	6080	protein_coding	NEDD4 binding protein 3 [Source:HGNC Symbol;Acc:HGNC:29852]	-
SLC36A1	ENSG00000123643	585.97	456.193	538.857	802.251	717.811	835.892	527.007	785.318	-0.574658	3.47888e-05	0.000681913	5	151437046	151492381	+	6980	protein_coding	solute carrier family 36 member 1 [Source:HGNC Symbol;Acc:HGNC:18761]	-
TMCC3	ENSG00000057704	608.545	539.721	730.45	847.169	799.359	1150.99	626.239	932.505	-0.574348	0.000608024	0.00708169	12	94567124	94650562	-	6515	protein_coding	transmembrane and coiled-coil domain family 3 [Source:HGNC Symbol;Acc:HGNC:29199]	-
TNRC6A	ENSG00000090905	3660.11	3342.2	3145.33	4912.74	5128.03	5063.04	3382.54	5034.6	-0.573758	1.06106e-08	6.1019e-07	16	24610209	24827632	+	12924	protein_coding	trinucleotide repeat containing 6A [Source:HGNC Symbol;Acc:HGNC:11969]	-
ZBED3	ENSG00000132846	1020.79	1289.33	1110.64	1491.69	1974.22	1621.29	1140.25	1695.73	-0.573106	4.33997e-05	0.000816918	5	77072072	77087323	-	6514	protein_coding	zinc finger BED-type containing 3 [Source:HGNC Symbol;Acc:HGNC:20711]	zf-BED
GPR137B	ENSG00000077585	785.22	704.636	765.376	1001.77	1176.75	1176.23	751.744	1118.25	-0.573062	2.73296e-06	8.08108e-05	1	236142505	236221865	+	2309	protein_coding	G protein-coupled receptor 137B [Source:HGNC Symbol;Acc:HGNC:11862]	-
PDZK1	ENSG00000174827	2851.33	2968.47	3354.88	3751.15	4440.57	5454.8	3058.23	4548.84	-0.572938	4.67426e-05	0.000865264	1	145670852	145708148	-	2480	protein_coding	PDZ domain containing 1 [Source:HGNC Symbol;Acc:HGNC:8821]	-
AGO2	ENSG00000123908	4213.69	4542.65	4439.58	7061.48	6364.53	6201.87	4398.64	6542.63	-0.572773	7.95581e-09	4.768e-07	8	140520156	140635619	-	15833	protein_coding	argonaute 2, RISC catalytic component [Source:HGNC Symbol;Acc:HGNC:3263]	-
GLCE	ENSG00000138604	236.547	222.742	219.534	287.264	314.813	406.726	226.275	336.268	-0.572478	0.00111969	0.0114697	15	69160584	69272217	+	6630	protein_coding	glucuronic acid epimerase [Source:HGNC Symbol;Acc:HGNC:17855]	-
AC092123.2	ENSG00000274627	209.065	236.664	226.519	326.959	323.347	348.756	224.083	333.021	-0.57242	0.000188128	0.00274506	16	89516797	89522217	+	5421	sense_intronic	-	-
ACTR10	ENSG00000131966	684.123	615.754	619.685	944.316	874.269	1035.98	639.854	951.523	-0.57233	4.1481e-06	0.000115111	14	58200080	58235636	+	4039	protein_coding	actin related protein 10 homolog [Source:HGNC Symbol;Acc:HGNC:17372]	-
NCOA2	ENSG00000140396	1023.73	1431.76	1186.48	1484.37	1937.24	1987.82	1213.99	1803.14	-0.571406	0.000200664	0.00287434	8	70109762	70403805	-	10026	protein_coding	nuclear receptor coactivator 2 [Source:HGNC Symbol;Acc:HGNC:7669]	-
AMN	ENSG00000166126	1000.17	1316.11	1009.86	1658.82	1937.24	1344.53	1108.71	1646.86	-0.57115	0.000294388	0.00393238	14	102922656	102933596	+	4646	protein_coding	amnion associated transmembrane protein [Source:HGNC Symbol;Acc:HGNC:14604]	-
SOX6	ENSG00000110693	562.414	741.046	679.558	818.964	1080.03	1042.53	661.006	980.509	-0.569859	0.000167905	0.00250369	11	15966449	16739591	-	19636	protein_coding	SRY-box 6 [Source:HGNC Symbol;Acc:HGNC:16421]	HMG
FOXA1	ENSG00000129514	269.919	285.924	237.496	352.029	434.29	389.896	264.446	392.072	-0.569378	0.000300698	0.00400299	14	37589984	37596059	-	3982	protein_coding	forkhead box A1 [Source:HGNC Symbol;Acc:HGNC:5021]	Fork
TMPO	ENSG00000120802	7279.97	7175.94	6001.27	9227.97	10185.9	10930.2	6819.06	10114.7	-0.568874	8.19575e-07	2.78691e-05	12	98515512	98550379	+	8593	protein_coding	thymopoietin [Source:HGNC Symbol;Acc:HGNC:11875]	-
TMEM245	ENSG00000106771	7590.13	7848.45	8285.42	10278.8	11762.8	13134.9	7908	11725.5	-0.568328	5.30896e-07	1.90903e-05	9	109015152	109119945	-	9484	protein_coding	transmembrane protein 245 [Source:HGNC Symbol;Acc:HGNC:1363]	-
TFRC	ENSG00000072274	5950	6358.86	6278.68	8873.86	8558.73	10113	6195.85	9181.86	-0.567542	3.45435e-08	1.76003e-06	3	196027183	196082189	-	7887	protein_coding	transferrin receptor [Source:HGNC Symbol;Acc:HGNC:11763]	-
TADA2B	ENSG00000173011	859.816	1023.76	952.978	1433.19	1416.66	1351.08	945.517	1400.31	-0.566864	7.32907e-07	2.51959e-05	4	7041899	7057952	+	5776	protein_coding	transcriptional adaptor 2B [Source:HGNC Symbol;Acc:HGNC:30781]	MYB
ZNF106	ENSG00000103994	1514.49	1252.92	1090.69	2047.41	1696.39	1971.92	1286.03	1905.24	-0.566798	5.42773e-05	0.000978116	15	42412823	42491123	-	12208	protein_coding	zinc finger protein 106 [Source:HGNC Symbol;Acc:HGNC:12886]	-
ITGA2	ENSG00000164171	552.598	393.011	532.869	708.237	615.402	866.747	492.826	730.129	-0.566482	0.000934024	0.00993878	5	52989326	53094779	+	7910	protein_coding	integrin subunit alpha 2 [Source:HGNC Symbol;Acc:HGNC:6137]	-
LEPROTL1	ENSG00000104660	1604.79	1704.83	1773.24	2296.03	2316.53	2911.6	1694.29	2508.05	-0.5661	4.9911e-06	0.000133227	8	30095398	30177208	+	5421	protein_coding	leptin receptor overlapping transcript like 1 [Source:HGNC Symbol;Acc:HGNC:6555]	-
TUBB2A	ENSG00000137267	307.217	254.868	240.49	443.954	374.551	369.326	267.525	395.944	-0.564255	0.000513567	0.00620797	6	3153669	3157526	-	1727	protein_coding	tubulin beta 2A class IIa [Source:HGNC Symbol;Acc:HGNC:12412]	-
CDC42SE2	ENSG00000158985	1896.31	1945.78	1609.58	2513.3	2724.27	2818.1	1817.22	2685.22	-0.563559	8.54615e-07	2.89348e-05	5	131245493	131398447	+	6024	protein_coding	CDC42 small effector 2 [Source:HGNC Symbol;Acc:HGNC:18547]	-
CMTM4	ENSG00000183723	4401.16	4483.76	4473.51	6763.77	6222.29	6756.33	4452.81	6580.8	-0.563531	9.06726e-10	6.9867e-08	16	66614750	66696707	-	8117	protein_coding	CKLF like MARVEL transmembrane domain containing 4 [Source:HGNC Symbol;Acc:HGNC:19175]	-
TMEM87A	ENSG00000103978	960.913	908.103	880.132	1215.91	1453.64	1392.22	916.383	1353.92	-0.563416	1.79037e-06	5.65758e-05	15	42210452	42273663	-	5668	protein_coding	transmembrane protein 87A [Source:HGNC Symbol;Acc:HGNC:24522]	-
DCUN1D1	ENSG00000043093	1292.67	1252.92	1243.36	1758.06	1801.64	2030.83	1262.98	1863.51	-0.561346	2.25539e-07	9.18721e-06	3	182938074	182985953	-	8412	protein_coding	defective in cullin neddylation 1 domain containing 1 [Source:HGNC Symbol;Acc:HGNC:18184]	-
EIF2AK3	ENSG00000172071	272.864	301.987	305.352	394.858	402.998	499.291	293.401	432.382	-0.560418	0.000314233	0.00414787	2	88556741	88627576	-	5434	protein_coding	eukaryotic translation initiation factor 2 alpha kinase 3 [Source:HGNC Symbol;Acc:HGNC:3255]	-
CDKN2C	ENSG00000123080	285.624	224.884	188.6	323.825	330.933	375.871	233.036	343.543	-0.559823	0.00206365	0.0185729	1	50960745	50974633	+	3318	protein_coding	cyclin dependent kinase inhibitor 2C [Source:HGNC Symbol;Acc:HGNC:1789]	-
TIPARP	ENSG00000163659	457.39	595.407	575.778	609	749.102	1040.66	542.859	799.587	-0.559654	0.00289767	0.0240035	3	156673235	156706770	+	5048	protein_coding	TCDD inducible poly(ADP-ribose) polymerase [Source:HGNC Symbol;Acc:HGNC:23696]	-
PKIA	ENSG00000171033	577.136	583.627	692.53	773.002	875.217	1076.19	617.765	908.136	-0.556262	0.000232726	0.00323337	8	78516139	78605267	+	4216	protein_coding	cAMP-dependent protein kinase inhibitor alpha [Source:HGNC Symbol;Acc:HGNC:9017]	-
MAMLD1	ENSG00000013619	660.566	678.935	713.486	952.673	1010.81	1052.81	684.329	1005.43	-0.555349	1.30142e-06	4.23219e-05	X	150361422	150514178	+	5958	protein_coding	mastermind like domain containing 1 [Source:HGNC Symbol;Acc:HGNC:2568]	-
FZD1	ENSG00000157240	812.702	995.914	958.965	1166.82	1402.43	1495.07	922.527	1354.77	-0.555086	4.3476e-05	0.00081737	7	91264364	91271326	+	6963	protein_coding	frizzled class receptor 1 [Source:HGNC Symbol;Acc:HGNC:4038]	-
AFG3L1P	ENSG00000223959	956.005	832.07	787.329	1356.93	1205.2	1217.37	858.468	1259.84	-0.552913	7.16054e-06	0.000180945	16	89972586	90002161	+	9532	transcribed_unitary_pseudogene	AFG3 like matrix AAA peptidase subunit 1, pseudogene [Source:HGNC Symbol;Acc:HGNC:314]	-
IDH1	ENSG00000138413	2712.93	2735.02	3633.29	3761.6	4198.77	5353.82	3027.08	4438.06	-0.552064	0.000359002	0.00461291	2	208236227	208266074	-	4721	protein_coding	isocitrate dehydrogenase (NADP(+)) 1, cytosolic [Source:HGNC Symbol;Acc:HGNC:5382]	-
CXADR	ENSG00000154639	866.686	984.135	798.306	1225.31	1226.06	1430.55	883.042	1293.98	-0.551857	1.6196e-05	0.000362429	21	17512382	17593579	+	6682	protein_coding	CXADR, Ig-like cell adhesion molecule [Source:HGNC Symbol;Acc:HGNC:2559]	-
PPP1R3D	ENSG00000132825	187.471	285.924	238.494	321.736	354.638	365.586	237.296	347.32	-0.551605	0.00213093	0.018971	20	59936668	59940297	-	3630	protein_coding	protein phosphatase 1 regulatory subunit 3D [Source:HGNC Symbol;Acc:HGNC:9294]	-
TMCC1	ENSG00000172765	684.123	769.96	731.448	932.826	1048.74	1219.24	728.51	1066.94	-0.551212	3.72556e-05	0.000721228	3	129647792	129893576	-	7819	protein_coding	transmembrane and coiled-coil domain family 1 [Source:HGNC Symbol;Acc:HGNC:29116]	-
FAM217B	ENSG00000196227	231.64	277.357	317.327	355.163	379.292	474.981	275.441	403.146	-0.550551	0.00178361	0.016528	20	59933764	59948680	+	5323	protein_coding	family with sequence similarity 217 member B [Source:HGNC Symbol;Acc:HGNC:16170]	-
IL32	ENSG00000008517	5235.45	3985.8	4396.67	7482.45	5958.68	6502.94	4539.31	6648.03	-0.550283	2.60431e-05	0.000531117	16	3065297	3082192	+	3209	protein_coding	interleukin 32 [Source:HGNC Symbol;Acc:HGNC:16830]	-
CLCN5	ENSG00000171365	599.712	909.173	802.297	821.054	1230.8	1330.51	770.394	1127.46	-0.550275	0.00373111	0.0291374	X	49922615	50099235	+	10619	protein_coding	chloride voltage-gated channel 5 [Source:HGNC Symbol;Acc:HGNC:2023]	-
ST6GAL1	ENSG00000073849	303.291	373.736	404.142	402.17	549.026	630.192	360.39	527.129	-0.549852	0.00278406	0.023263	3	186930485	187078553	+	9151	protein_coding	ST6 beta-galactoside alpha-2,6-sialyltransferase 1 [Source:HGNC Symbol;Acc:HGNC:10860]	-
FGD6	ENSG00000180263	1611.66	1779.8	1825.13	2219.77	2451.18	2958.35	1738.86	2543.1	-0.548741	1.99116e-05	0.000429004	12	95076749	95217482	-	10044	protein_coding	FYVE, RhoGEF and PH domain containing 6 [Source:HGNC Symbol;Acc:HGNC:21740]	-
SLC35F6	ENSG00000213699	1569.46	1674.85	1245.36	2358.7	2168.6	2036.44	1496.55	2187.91	-0.547961	3.35132e-05	0.000660219	2	26764284	26781231	+	3902	protein_coding	solute carrier family 35 member F6 [Source:HGNC Symbol;Acc:HGNC:26055]	-
KANTR	ENSG00000232593	148.21	153.135	127.729	217.276	220.938	188.87	143.025	209.028	-0.547521	0.00325237	0.0261695	X	53094145	53170914	+	9927	protein_coding	KDM5C adjacent transcript [Source:HGNC Symbol;Acc:HGNC:49510]	-
HCFC2	ENSG00000111727	144.284	178.836	163.653	208.919	242.747	258.061	162.258	236.576	-0.546199	0.00280349	0.0234003	12	104064457	104106524	+	6773	protein_coding	host cell factor C2 [Source:HGNC Symbol;Acc:HGNC:24972]	-
TIMD4	ENSG00000145850	259.123	303.058	327.305	355.163	471.271	470.306	296.495	432.247	-0.545157	0.00119086	0.012028	5	156919282	156963255	-	1555	protein_coding	T-cell immunoglobulin and mucin domain containing 4 [Source:HGNC Symbol;Acc:HGNC:25132]	-
GPRC5B	ENSG00000167191	3741.57	6034.38	4639.16	5955.25	8320.73	6753.52	4805.04	7009.83	-0.544988	0.00122387	0.0123349	16	19856691	19886167	-	6667	protein_coding	G protein-coupled receptor class C group 5 member B [Source:HGNC Symbol;Acc:HGNC:13308]	-
RALGAPA2	ENSG00000188559	898.095	871.693	848.2	1143.83	1235.54	1438.97	872.663	1272.78	-0.544862	1.07824e-05	0.000255931	20	20389552	20712488	-	11366	protein_coding	Ral GTPase activating protein catalytic alpha subunit 2 [Source:HGNC Symbol;Acc:HGNC:16207]	-
LRRC61	ENSG00000127399	3269.46	2087.14	2131.48	4491.77	3212.61	3218.28	2496.02	3640.88	-0.544383	0.00256908	0.0218519	7	150322639	150338150	+	2735	protein_coding	leucine rich repeat containing 61 [Source:HGNC Symbol;Acc:HGNC:21704]	-
PCSK5	ENSG00000099139	4324.6	4556.58	4370.73	5795.43	6464.09	7063.94	4417.3	6441.15	-0.544291	2.90727e-07	1.13974e-05	9	75890644	76362339	+	12705	protein_coding	proprotein convertase subtilisin/kexin type 5 [Source:HGNC Symbol;Acc:HGNC:8747]	-
SOAT1	ENSG00000057252	3748.44	3377.54	3455.67	5019.29	4725.03	5677.33	3527.22	5140.55	-0.543368	5.8576e-07	2.06362e-05	1	179293714	179358680	+	7005	protein_coding	sterol O-acyltransferase 1 [Source:HGNC Symbol;Acc:HGNC:11177]	-
CCSAP	ENSG00000154429	369.053	313.767	347.263	523.343	443.772	534.821	343.361	500.646	-0.543185	0.000204953	0.00291976	1	229321005	229343294	-	6263	protein_coding	centriole, cilia and spindle associated protein [Source:HGNC Symbol;Acc:HGNC:29578]	-
OAF	ENSG00000184232	981.525	1026.97	968.944	1337.08	1502	1497.87	992.479	1445.65	-0.543059	7.74241e-07	2.63849e-05	11	120210767	120230332	+	3176	protein_coding	out at first homolog [Source:HGNC Symbol;Acc:HGNC:28752]	-
PDS5A	ENSG00000121892	3587.47	3054.14	3040.55	4909.61	4219.63	4976.08	3227.39	4701.77	-0.542714	2.86249e-06	8.40057e-05	4	39822863	39977956	-	12204	protein_coding	PDS5 cohesin associated factor A [Source:HGNC Symbol;Acc:HGNC:29088]	-
SLC26A11	ENSG00000181045	798.961	788.165	786.331	1121.9	1234.6	1100.5	791.152	1152.33	-0.54259	1.25741e-06	4.10613e-05	17	80219699	80253500	+	4903	protein_coding	solute carrier family 26 member 11 [Source:HGNC Symbol;Acc:HGNC:14471]	-
PIGM	ENSG00000143315	366.109	442.272	393.166	593.331	557.56	598.402	400.515	583.098	-0.542586	6.01268e-05	0.00106352	1	160027673	160031991	-	4319	protein_coding	phosphatidylinositol glycan anchor biosynthesis class M [Source:HGNC Symbol;Acc:HGNC:18858]	-
MTMR1	ENSG00000063601	1209.24	1205.81	1088.69	1737.17	1677.42	1688.61	1167.91	1701.07	-0.542522	2.49374e-07	1.00018e-05	X	150692971	150765103	+	6323	protein_coding	myotubularin related protein 1 [Source:HGNC Symbol;Acc:HGNC:7449]	-
COPS9	ENSG00000172428	805.832	904.89	796.31	1293.21	1124.6	1233.27	835.677	1217.03	-0.542479	4.78029e-06	0.000128476	2	240126563	240136807	-	2039	protein_coding	COP9 signalosome subunit 9 [Source:HGNC Symbol;Acc:HGNC:21314]	-
RUFY3	ENSG00000018189	2363.51	3102.33	3304.99	3268.55	4456.69	5046.21	2923.61	4257.15	-0.542342	0.00106739	0.0110653	4	70704204	70807315	+	8070	protein_coding	RUN and FYVE domain containing 3 [Source:HGNC Symbol;Acc:HGNC:30285]	-
PICART1	ENSG00000246640	376.905	365.169	306.35	532.745	494.028	500.226	349.475	509	-0.542341	0.000137933	0.00212775	17	50050349	50055739	-	2533	lincRNA	p53-inducible cancer-associated RNA transcript 1 [Source:NCBI gene;Acc:284080]	-
EVI5	ENSG00000067208	420.093	373.736	367.221	553.637	534.802	602.142	387.016	563.527	-0.541909	6.2283e-05	0.00109587	1	92508696	92792404	-	8276	protein_coding	ecotropic viral integration site 5 [Source:HGNC Symbol;Acc:HGNC:3501]	-
SPATA13	ENSG00000182957	577.136	748.542	709.494	791.805	1001.33	1166.88	678.391	986.673	-0.541386	0.000818876	0.00896352	13	23979805	24307074	+	9948	protein_coding	spermatogenesis associated 13 [Source:HGNC Symbol;Acc:HGNC:23222]	-
EMSY	ENSG00000158636	574.192	538.65	508.92	787.627	723.5	847.112	540.587	786.08	-0.540098	2.16737e-05	0.000460625	11	76444923	76553025	+	11783	protein_coding	EMSY, BRCA2 interacting transcriptional repressor [Source:HGNC Symbol;Acc:HGNC:18071]	-
SLC2A6	ENSG00000160326	363.164	414.429	443.06	506.63	586.955	678.812	406.884	590.799	-0.539026	0.00045644	0.00563062	9	133471095	133479137	-	3540	protein_coding	solute carrier family 2 member 6 [Source:HGNC Symbol;Acc:HGNC:11011]	-
HIC2	ENSG00000169635	374.942	375.877	357.242	541.101	568.939	499.291	369.354	536.444	-0.538397	5.32544e-05	0.000962365	22	21417404	21451463	+	7219	protein_coding	HIC ZBTB transcriptional repressor 2 [Source:HGNC Symbol;Acc:HGNC:18595]	ZBTB
DYRK2	ENSG00000127334	2650.12	2587.24	2021.71	3516.12	3610.86	3413.69	2419.69	3513.56	-0.53817	1.18141e-05	0.000277056	12	67648338	67665406	+	9494	protein_coding	dual specificity tyrosine phosphorylation regulated kinase 2 [Source:HGNC Symbol;Acc:HGNC:3093]	-
PLEKHA1	ENSG00000107679	5119.63	8661.24	8018.98	7396.79	11816.9	12430.9	7266.62	10548.2	-0.537729	0.00717714	0.0483067	10	122374696	122442602	+	23986	protein_coding	pleckstrin homology domain containing A1 [Source:HGNC Symbol;Acc:HGNC:14335]	-
UBE2W	ENSG00000104343	731.236	975.568	920.048	1139.66	1335.11	1336.12	875.617	1270.29	-0.537514	0.000107021	0.00171695	8	73780097	73878910	-	9090	protein_coding	ubiquitin conjugating enzyme E2 W [Source:HGNC Symbol;Acc:HGNC:25616]	-
AVL9	ENSG00000105778	2831.7	2808.91	2764.13	3644.6	4035.67	4511.39	2801.58	4063.89	-0.536777	9.33047e-07	3.12521e-05	7	32495426	32588721	+	14757	protein_coding	AVL9 cell migration associated [Source:HGNC Symbol;Acc:HGNC:28994]	-
NPTXR	ENSG00000221890	318.996	418.712	475.99	514.987	561.353	682.552	404.566	586.297	-0.53611	0.00206706	0.0185893	22	38818452	38843982	-	5784	protein_coding	neuronal pentraxin receptor [Source:HGNC Symbol;Acc:HGNC:7954]	-
MCUR1	ENSG00000050393	1355.49	1232.58	1233.38	1747.61	1772.24	2020.54	1273.82	1846.8	-0.535917	1.93541e-06	6.05475e-05	6	13786557	13814568	-	6057	protein_coding	mitochondrial calcium uniporter regulator 1 [Source:HGNC Symbol;Acc:HGNC:21097]	-
LAMC1	ENSG00000135862	16605.4	17239	17318.2	23206.8	25148	25787.4	17054.2	24714.1	-0.53523	4.72676e-09	3.04263e-07	1	183023460	183145592	+	8406	protein_coding	laminin subunit gamma 1 [Source:HGNC Symbol;Acc:HGNC:6492]	-
TRADD	ENSG00000102871	500.578	490.461	472.996	710.326	732.982	677.877	488.012	707.062	-0.534849	1.03462e-05	0.000247772	16	67154180	67160298	-	2567	protein_coding	TNFRSF1A associated via death domain [Source:HGNC Symbol;Acc:HGNC:12030]	-
LCORL	ENSG00000178177	486.836	526.871	496.945	670.632	743.413	772.312	503.551	728.786	-0.534179	2.16646e-05	0.000460625	4	17841199	18021876	-	14858	protein_coding	ligand dependent nuclear receptor corepressor like [Source:HGNC Symbol;Acc:HGNC:30776]	HTH
RAB28	ENSG00000157869	541.802	449.768	481.977	705.103	629.625	798.492	491.182	711.074	-0.533345	0.000179252	0.00263521	4	13361354	13484365	-	2221	protein_coding	RAB28, member RAS oncogene family [Source:HGNC Symbol;Acc:HGNC:9768]	-
NEAT1	ENSG00000245532	18273	15437.7	12249	25512.2	21192	19809	15319.9	22171.1	-0.533241	0.000344783	0.00447931	11	65422774	65445540	+	22767	lincRNA	nuclear paraspeckle assembly transcript 1 (non-protein coding) [Source:HGNC Symbol;Acc:HGNC:30815]	-
ICK	ENSG00000112144	217.898	205.608	166.646	242.347	288.262	321.641	196.718	284.083	-0.531477	0.00377541	0.0294245	6	53001279	53061802	-	6259	protein_coding	intestinal cell kinase [Source:HGNC Symbol;Acc:HGNC:21219]	-
ANKRD46	ENSG00000186106	415.185	391.941	531.871	617.357	599.282	719.017	446.332	645.219	-0.53145	0.000596159	0.00699559	8	100509752	100559784	-	5820	protein_coding	ankyrin repeat domain 46 [Source:HGNC Symbol;Acc:HGNC:27229]	-
BORCS7	ENSG00000166275	217.898	244.16	268.43	279.952	366.965	407.661	243.496	351.526	-0.531189	0.00326235	0.0262228	10	102854223	102864961	+	2708	protein_coding	BLOC-1 related complex subunit 7 [Source:HGNC Symbol;Acc:HGNC:23516]	-
MSMO1	ENSG00000052802	2962.24	2967.4	3863.8	3527.61	4238.59	6383.26	3264.48	4716.49	-0.530948	0.00440238	0.033315	4	165327623	165343160	+	2892	protein_coding	methylsterol monooxygenase 1 [Source:HGNC Symbol;Acc:HGNC:10545]	-
NUBP1	ENSG00000103274	563.395	587.911	437.073	798.072	718.759	776.987	529.459	764.606	-0.530441	0.000222139	0.00311075	16	10743786	10769351	+	1955	protein_coding	nucleotide binding protein 1 [Source:HGNC Symbol;Acc:HGNC:8041]	-
KLF12	ENSG00000118922	310.162	374.807	317.327	405.304	472.219	568.481	334.098	482.001	-0.530397	0.00133398	0.0131524	13	73686089	73995056	-	10923	protein_coding	Kruppel like factor 12 [Source:HGNC Symbol;Acc:HGNC:6346]	zf-C2H2
HEBP1	ENSG00000013583	574.192	489.39	531.871	716.594	746.258	840.567	531.818	767.806	-0.529702	5.32006e-05	0.000962365	12	12974864	13000273	-	3442	protein_coding	heme binding protein 1 [Source:HGNC Symbol;Acc:HGNC:17176]	-
ST6GALNAC4	ENSG00000136840	1106.18	894.181	945.993	1568.99	1261.15	1424.94	982.117	1418.36	-0.529646	5.90257e-05	0.00104799	9	127907886	127917038	-	2630	protein_coding	ST6 N-acetylgalactosaminide alpha-2,6-sialyltransferase 4 [Source:HGNC Symbol;Acc:HGNC:17846]	-
TPCN1	ENSG00000186815	3619.86	3695.59	3554.46	5221.94	5355.61	5112.59	3623.3	5230.05	-0.529549	3.85394e-09	2.57621e-07	12	113221050	113298585	+	8728	protein_coding	two pore segment channel 1 [Source:HGNC Symbol;Acc:HGNC:18182]	-
CTSA	ENSG00000064601	5611.38	5611.39	6309.61	7791.65	8416.5	9097.57	5844.13	8435.24	-0.529479	5.0549e-07	1.83029e-05	20	45890144	45898820	+	5856	protein_coding	cathepsin A [Source:HGNC Symbol;Acc:HGNC:9251]	-
S100PBP	ENSG00000116497	974.654	959.505	902.086	1406.03	1227.96	1459.54	945.415	1364.51	-0.529319	5.90151e-06	0.000153681	1	32816767	32858879	+	9194	protein_coding	S100P binding protein [Source:HGNC Symbol;Acc:HGNC:25768]	-
TK2	ENSG00000166548	877.483	1301.11	1504.81	1433.19	1800.69	2078.51	1227.8	1770.8	-0.528689	0.00445273	0.0336471	16	66508003	66552544	-	7169	protein_coding	thymidine kinase 2, mitochondrial [Source:HGNC Symbol;Acc:HGNC:11831]	-
ANPEP	ENSG00000166825	2607.91	3185.86	3324.94	3403.3	4552.46	5196.74	3039.57	4384.17	-0.528641	0.000644445	0.00740569	15	89784889	89815401	-	4871	protein_coding	alanyl aminopeptidase, membrane [Source:HGNC Symbol;Acc:HGNC:500]	-
CASP3	ENSG00000164305	1077.71	1069.8	1047.78	1366.33	1491.57	1747.52	1065.1	1535.14	-0.527752	1.71499e-05	0.000378362	4	184627696	184649509	-	2899	protein_coding	caspase 3 [Source:HGNC Symbol;Acc:HGNC:1504]	-
AKAP5	ENSG00000179841	133.487	172.411	146.689	200.563	211.455	239.361	150.862	217.126	-0.527554	0.00506678	0.0371738	14	64465499	64474503	+	7512	protein_coding	A-kinase anchoring protein 5 [Source:HGNC Symbol;Acc:HGNC:375]	-
TTC38	ENSG00000075234	780.312	892.039	806.289	1139.66	1237.44	1192.13	826.214	1189.74	-0.526645	4.15053e-06	0.000115111	22	46267961	46294008	+	3578	protein_coding	tetratricopeptide repeat domain 38 [Source:HGNC Symbol;Acc:HGNC:26082]	-
HNRNPA1L2	ENSG00000139675	182.564	219.53	149.682	274.729	266.453	252.451	183.925	264.544	-0.525517	0.0043541	0.0330135	13	52640786	52643796	+	3011	protein_coding	heterogeneous nuclear ribonucleoprotein A1-like 2 [Source:HGNC Symbol;Acc:HGNC:27067]	-
GLUD1	ENSG00000148672	3319.52	3773.77	3470.64	5024.51	4900.46	5268.74	3521.31	5064.57	-0.524465	1.18887e-07	5.22367e-06	10	87050486	87094866	-	3519	protein_coding	glutamate dehydrogenase 1 [Source:HGNC Symbol;Acc:HGNC:4335]	-
CMTM7	ENSG00000153551	338.626	488.319	401.149	578.707	662.813	522.666	409.365	588.062	-0.523577	0.0014833	0.0143132	3	32391671	32483067	+	3751	protein_coding	CKLF like MARVEL transmembrane domain containing 7 [Source:HGNC Symbol;Acc:HGNC:19178]	-
C11orf54	ENSG00000182919	421.074	573.989	534.865	542.146	792.721	857.397	509.976	730.755	-0.520174	0.00439509	0.0332759	11	93741591	93764749	+	6269	protein_coding	chromosome 11 open reading frame 54 [Source:HGNC Symbol;Acc:HGNC:30204]	-
GNPNAT1	ENSG00000100522	879.446	789.235	686.543	1172.04	1100.9	1105.17	785.075	1126.04	-0.520111	3.98556e-05	0.000760271	14	52775194	52791668	-	4009	protein_coding	glucosamine-phosphate N-acetyltransferase 1 [Source:HGNC Symbol;Acc:HGNC:19980]	-
ULK3	ENSG00000140474	637.009	631.817	642.636	902.532	955.817	881.707	637.154	913.352	-0.51952	4.96063e-06	0.00013264	15	74836116	74843346	-	3516	protein_coding	unc-51 like kinase 3 [Source:HGNC Symbol;Acc:HGNC:19703]	-
DNAJC27	ENSG00000115137	204.157	215.246	221.53	269.506	304.382	344.081	213.644	305.99	-0.519494	0.00170486	0.0159399	2	24943636	24972094	-	5624	protein_coding	DnaJ heat shock protein family (Hsp40) member C27 [Source:HGNC Symbol;Acc:HGNC:30290]	-
HIVEP2	ENSG00000010818	452.483	645.738	440.066	665.409	860.045	677.877	512.762	734.444	-0.519492	0.00276631	0.0231775	6	142751467	142956698	-	10682	protein_coding	human immunodeficiency virus type I enhancer binding protein 2 [Source:HGNC Symbol;Acc:HGNC:4921]	zf-C2H2
KCNK1	ENSG00000135750	537.875	497.957	365.225	657.052	686.519	663.852	467.019	669.141	-0.519029	0.000892259	0.00955621	1	233614004	233672512	+	3627	protein_coding	potassium two pore domain channel subfamily K member 1 [Source:HGNC Symbol;Acc:HGNC:6272]	-
FXYD2	ENSG00000137731	622.287	855.63	917.054	930.736	1271.58	1225.79	798.323	1142.7	-0.518056	0.00203489	0.0183457	11	117800844	117828698	-	5595	protein_coding	FXYD domain containing ion transport regulator 2 [Source:HGNC Symbol;Acc:HGNC:4026]	-
TIFA	ENSG00000145365	523.153	599.69	471.001	732.263	807.893	740.522	531.281	760.226	-0.517758	0.000123452	0.00193684	4	112274542	112285903	-	4250	protein_coding	TRAF interacting protein with forkhead associated domain [Source:HGNC Symbol;Acc:HGNC:19075]	-
RUNX2	ENSG00000124813	432.852	490.461	394.164	550.503	569.887	763.897	439.159	628.096	-0.517334	0.00148621	0.0143325	6	45328157	45664349	+	8192	protein_coding	runt related transcription factor 2 [Source:HGNC Symbol;Acc:HGNC:10472]	Runt
WASF1	ENSG00000112290	651.732	592.194	656.607	751.066	857.201	1110.78	633.511	906.35	-0.517079	0.000840273	0.00915587	6	110099819	110180004	-	3260	protein_coding	WAS protein family member 1 [Source:HGNC Symbol;Acc:HGNC:12732]	-
SNX30	ENSG00000148158	227.714	279.499	257.454	270.551	411.532	410.466	254.889	364.183	-0.516787	0.00654763	0.0448472	9	112750838	112881671	+	11578	protein_coding	sorting nexin family member 30 [Source:HGNC Symbol;Acc:HGNC:23685]	-
SFT2D2	ENSG00000213064	6960.97	6131.83	5431.47	9437.94	8609.94	8447.75	6174.76	8831.87	-0.516275	8.69593e-06	0.000212633	1	168225938	168253025	+	11221	protein_coding	SFT2 domain containing 2 [Source:HGNC Symbol;Acc:HGNC:25140]	-
ASF1B	ENSG00000105011	2110.28	2106.41	1905.96	3145.28	2720.47	2891.03	2040.88	2918.93	-0.516144	1.45714e-06	4.68984e-05	19	14119509	14136956	-	2304	protein_coding	anti-silencing function 1B histone chaperone [Source:HGNC Symbol;Acc:HGNC:20996]	-
NCALD	ENSG00000104490	422.056	499.028	523.888	598.554	696.95	767.637	481.657	687.714	-0.514735	0.000465235	0.00571559	8	101686543	102124907	-	8042	protein_coding	neurocalcin delta [Source:HGNC Symbol;Acc:HGNC:7655]	-
MMACHC	ENSG00000132763	418.129	327.688	357.242	556.77	490.235	530.146	367.686	525.717	-0.514632	0.000425303	0.00532633	1	45500053	45513382	+	5296	protein_coding	methylmalonic aciduria (cobalamin deficiency) cblC type, with homocystinuria [Source:HGNC Symbol;Acc:HGNC:24525]	-
SH2B2	ENSG00000160999	122.691	141.356	127.729	190.117	175.423	193.546	130.592	186.362	-0.513852	0.00623248	0.0433475	7	102285091	102321711	+	2384	protein_coding	SH2B adaptor protein 2 [Source:HGNC Symbol;Acc:HGNC:17381]	-
KLHL15	ENSG00000174010	274.827	266.648	262.443	389.635	372.655	385.221	267.973	382.504	-0.513143	0.000308727	0.00409246	X	23983720	24027186	-	6272	protein_coding	kelch like family member 15 [Source:HGNC Symbol;Acc:HGNC:29347]	-
CEP120	ENSG00000168944	392.61	443.343	371.212	564.083	538.595	618.037	402.388	573.571	-0.512206	0.000211041	0.00299013	5	123344885	123423592	-	6057	protein_coding	centrosomal protein 120 [Source:HGNC Symbol;Acc:HGNC:26690]	-
PARD6B	ENSG00000124171	781.294	1017.33	983.912	1104.14	1353.13	1508.16	927.513	1321.81	-0.511781	0.000641514	0.00740012	20	50731544	50756795	+	4726	protein_coding	par-6 family cell polarity regulator beta [Source:HGNC Symbol;Acc:HGNC:16245]	-
C3orf58	ENSG00000181744	371.998	293.42	372.21	449.177	475.064	555.391	345.876	493.211	-0.511593	0.00110685	0.0113829	3	143971798	144048719	+	5487	protein_coding	chromosome 3 open reading frame 58 [Source:HGNC Symbol;Acc:HGNC:28490]	-
RGS17	ENSG00000091844	655.658	515.091	610.704	887.908	616.35	1035.98	593.818	846.747	-0.511484	0.0047326	0.0353184	6	153004459	153131249	-	7899	protein_coding	regulator of G protein signaling 17 [Source:HGNC Symbol;Acc:HGNC:14088]	-
FUT11	ENSG00000196968	726.328	712.132	626.67	949.539	1025.99	967.728	688.377	981.084	-0.511426	1.8756e-05	0.000408608	10	73772291	73780251	+	4910	protein_coding	fucosyltransferase 11 [Source:HGNC Symbol;Acc:HGNC:19233]	-
GPRC5C	ENSG00000170412	5860.68	8824.02	7869.3	8545.85	11582.6	12009.2	7518	10712.6	-0.510987	0.0016466	0.0155438	17	74424851	74451653	+	8005	protein_coding	G protein-coupled receptor class C group 5 member C [Source:HGNC Symbol;Acc:HGNC:13309]	-
BRI3BP	ENSG00000184992	2049.42	1708.05	1426.97	2762.96	2328.86	2296.37	1728.15	2462.73	-0.510792	0.000381408	0.00483468	12	124993700	125031231	+	6648	protein_coding	BRI3 binding protein [Source:HGNC Symbol;Acc:HGNC:14251]	-
ATP8A1	ENSG00000124406	403.407	571.848	600.725	618.402	680.83	943.417	525.326	747.55	-0.509825	0.00696078	0.0471411	4	42408373	42657105	-	11199	protein_coding	ATPase phospholipid transporting 8A1 [Source:HGNC Symbol;Acc:HGNC:13531]	-
CDHR2	ENSG00000074276	993.303	1413.56	884.124	1373.65	1960.94	1345.47	1096.99	1560.02	-0.50852	0.00641352	0.0442375	5	176542511	176595974	+	5348	protein_coding	cadherin related family member 2 [Source:HGNC Symbol;Acc:HGNC:18231]	-
FJX1	ENSG00000179431	2806.18	2865.66	2646.38	4089.6	4088.77	3646.51	2772.74	3941.63	-0.507453	5.16737e-07	1.8667e-05	11	35618419	35620868	+	2450	protein_coding	four jointed box 1 [Source:HGNC Symbol;Acc:HGNC:17166]	-
CARD19	ENSG00000165233	1783.43	1895.45	1745.3	2505.99	2661.68	2538.53	1808.06	2568.74	-0.506815	2.88277e-07	1.13627e-05	9	93096218	93113283	+	3081	protein_coding	caspase recruitment domain family member 19 [Source:HGNC Symbol;Acc:HGNC:28148]	-
CMTR2	ENSG00000180917	793.072	709.991	671.575	1071.76	956.765	1060.29	724.879	1029.6	-0.505939	3.57363e-05	0.000697861	16	71281389	71289715	-	7582	protein_coding	cap methyltransferase 2 [Source:HGNC Symbol;Acc:HGNC:25635]	-
AASDHPPT	ENSG00000149313	753.811	718.558	702.509	1027.88	1004.18	1055.62	724.959	1029.23	-0.505519	5.19197e-06	0.000137882	11	106075501	106098710	+	6183	protein_coding	aminoadipate-semialdehyde dehydrogenase-phosphopantetheinyl transferase [Source:HGNC Symbol;Acc:HGNC:14235]	-
SETD3	ENSG00000183576	1477.19	1466.03	1503.81	2062.04	1997.92	2249.62	1482.34	2103.19	-0.504754	9.48627e-07	3.16887e-05	14	99397746	99480889	-	5188	protein_coding	SET domain containing 3 [Source:HGNC Symbol;Acc:HGNC:20493]	-
IL6R	ENSG00000160712	715.531	603.974	1004.87	1027.88	965.299	1305.26	774.791	1099.48	-0.504727	0.00573724	0.0407547	1	154405193	154469450	+	6453	protein_coding	interleukin 6 receptor [Source:HGNC Symbol;Acc:HGNC:6019]	-
YTHDF3	ENSG00000185728	2880.77	3321.86	3046.54	4198.24	4325.83	4592.73	3083.06	4372.27	-0.504224	8.5662e-07	2.89401e-05	8	63168553	63212786	+	6163	protein_coding	YTH N6-methyladenosine RNA binding protein 3 [Source:HGNC Symbol;Acc:HGNC:26465]	-
ZBTB37	ENSG00000185278	983.488	903.819	853.189	1291.12	1296.23	1298.72	913.499	1295.36	-0.503772	5.48046e-06	0.000144806	1	173868082	173903549	+	19464	protein_coding	zinc finger and BTB domain containing 37 [Source:HGNC Symbol;Acc:HGNC:28365]	ZBTB
HDAC4	ENSG00000068024	1159.18	1176.89	900.09	1675.53	1603.46	1306.2	1078.72	1528.4	-0.502619	0.000483949	0.00591863	2	239048168	239401654	-	13368	protein_coding	histone deacetylase 4 [Source:HGNC Symbol;Acc:HGNC:14063]	-
CHCHD7	ENSG00000170791	783.257	970.213	791.321	1164.73	1284.85	1153.79	848.264	1201.12	-0.50244	8.34386e-05	0.00140037	8	56211686	56218798	+	5866	protein_coding	coiled-coil-helix-coiled-coil-helix domain containing 7 [Source:HGNC Symbol;Acc:HGNC:28314]	-
SMAD3	ENSG00000166949	11098.1	14614.2	11455.7	16246.6	18988.3	17377	12389.3	17537.3	-0.501395	7.20747e-05	0.00123889	15	67063763	67195195	+	9113	protein_coding	SMAD family member 3 [Source:HGNC Symbol;Acc:HGNC:6769]	MH1
2021-03-09	ENSG00000139266	560.451	642.525	647.626	808.518	877.114	932.197	616.867	872.61	-0.501069	7.09021e-05	0.00122412	12	57755098	57760407	+	4005	protein_coding	membrane associated ring-CH-type finger 9 [Source:HGNC Symbol;Acc:HGNC:25139]	-
RAD50	ENSG00000113522	189.434	203.466	214.545	294.576	294.9	270.216	202.482	286.564	-0.500914	0.0017898	0.0165756	5	132556019	132646344	+	9771	protein_coding	RAD50 double strand break repair protein [Source:HGNC Symbol;Acc:HGNC:9816]	-
COX18	ENSG00000163626	1213.16	1240.07	1046.78	1493.77	1765.61	1691.42	1166.67	1650.27	-0.500715	3.54625e-05	0.000693381	4	73052362	73069755	-	6976	protein_coding	COX18, cytochrome c oxidase assembly factor [Source:HGNC Symbol;Acc:HGNC:26801]	-
CACFD1	ENSG00000160325	544.746	814.936	783.338	787.627	1178.65	1064.03	714.34	1010.1	-0.500665	0.00568948	0.0405444	9	133459965	133470848	+	3520	protein_coding	calcium channel flower domain containing 1 [Source:HGNC Symbol;Acc:HGNC:1365]	-
RAB11FIP2	ENSG00000107560	584.007	554.714	478.984	719.728	764.274	802.232	539.235	762.078	-0.499393	0.000132368	0.00205204	10	118004916	118046603	-	6169	protein_coding	RAB11 family interacting protein 2 [Source:HGNC Symbol;Acc:HGNC:29152]	-
NCOA6	ENSG00000198646	1456.58	1378.22	1196.46	1905.35	1887.93	1904.6	1343.75	1899.29	-0.499204	9.09788e-06	0.000221321	20	34689097	34825649	-	11131	protein_coding	nuclear receptor coactivator 6 [Source:HGNC Symbol;Acc:HGNC:15936]	-
SLC22A5	ENSG00000197375	424.019	473.327	437.073	532.745	650.486	701.252	444.806	628.161	-0.499169	0.000581144	0.00687095	5	132369752	132395614	+	12788	protein_coding	solute carrier family 22 member 5 [Source:HGNC Symbol;Acc:HGNC:10969]	-
SHMT1	ENSG00000176974	2494.05	3346.49	2789.08	3454.48	4511.68	4221.54	2876.54	4062.57	-0.49835	0.000359195	0.00461291	17	18327860	18363563	-	7281	protein_coding	serine hydroxymethyltransferase 1 [Source:HGNC Symbol;Acc:HGNC:10850]	-
ACVR1B	ENSG00000135503	1277.95	1807.64	1654.49	1742.39	2469.19	2480.56	1580.02	2230.71	-0.498028	0.00231633	0.0202754	12	51951667	51997078	+	5690	protein_coding	activin A receptor type 1B [Source:HGNC Symbol;Acc:HGNC:172]	-
TRDMT1	ENSG00000107614	328.811	320.192	273.42	444.999	407.739	449.736	307.474	434.158	-0.497794	0.00067738	0.00767239	10	17142254	17202054	-	10535	protein_coding	tRNA aspartic acid methyltransferase 1 [Source:HGNC Symbol;Acc:HGNC:2977]	-
HAS3	ENSG00000103044	6972.75	8730.85	7449.19	9683.42	12197.1	10798.3	7717.6	10893	-0.497275	6.41468e-05	0.0011211	16	69105564	69118719	+	5289	protein_coding	hyaluronan synthase 3 [Source:HGNC Symbol;Acc:HGNC:4820]	-
FOXO1	ENSG00000150907	381.813	476.54	380.193	490.961	648.59	606.817	412.849	582.122	-0.49723	0.00165351	0.0155715	13	40469953	40666597	-	6232	protein_coding	forkhead box O1 [Source:HGNC Symbol;Acc:HGNC:3819]	Fork
FEM1C	ENSG00000145780	866.686	894.181	834.23	1092.65	1209.94	1355.75	865.032	1219.45	-0.495954	4.85417e-05	0.000890209	5	115520908	115544894	-	5816	protein_coding	fem-1 homolog C [Source:HGNC Symbol;Acc:HGNC:16933]	-
NOTCH2	ENSG00000134250	7129.79	6546.26	6986.18	10165	9032.85	9930.66	6887.41	9709.5	-0.495361	3.57061e-07	1.36556e-05	1	119911553	120069626	-	16807	protein_coding	notch 2 [Source:HGNC Symbol;Acc:HGNC:7882]	-
PPARGC1A	ENSG00000109819	1936.55	2116.05	2193.35	2664.77	3019.17	3113.56	2081.98	2932.5	-0.494416	6.9741e-06	0.000176805	4	23755041	23904089	-	10870	protein_coding	PPARG coactivator 1 alpha [Source:HGNC Symbol;Acc:HGNC:9237]	-
GATA6	ENSG00000141448	698.846	880.26	691.533	1049.82	1190.98	955.572	756.879	1065.46	-0.493907	0.000488461	0.00594591	18	22169443	22202528	+	3945	protein_coding	GATA binding protein 6 [Source:HGNC Symbol;Acc:HGNC:4174]	zf-GATA
FUNDC2	ENSG00000165775	1116.98	1150.12	1037.8	1491.69	1624.32	1536.21	1101.63	1550.74	-0.493601	4.42631e-06	0.000120621	X	155025980	155060303	+	10252	protein_coding	FUN14 domain containing 2 [Source:HGNC Symbol;Acc:HGNC:24925]	-
CBFB	ENSG00000067955	3110.45	2440.53	2543.6	3758.46	3583.36	4050.43	2698.19	3797.42	-0.492889	4.60416e-05	0.000855323	16	67029116	67101058	+	4129	protein_coding	core-binding factor beta subunit [Source:HGNC Symbol;Acc:HGNC:1539]	CBF
MIGA1	ENSG00000180488	1546.88	1390	1410.01	1993.09	1854.74	2269.25	1448.96	2039.03	-0.492814	2.59084e-05	0.00052975	1	77779624	77879539	+	9594	protein_coding	mitoguardin 1 [Source:HGNC Symbol;Acc:HGNC:24741]	-
DDX10	ENSG00000178105	646.825	564.352	621.681	887.908	784.187	907.887	610.952	859.994	-0.49271	9.08778e-05	0.00150424	11	108665025	108940930	+	8461	protein_coding	DEAD-box helicase 10 [Source:HGNC Symbol;Acc:HGNC:2735]	-
DICER1	ENSG00000100697	2229.04	1924.36	2330.06	3032.47	2756.51	3331.41	2161.15	3040.13	-0.492172	3.93159e-05	0.00075089	14	95086228	95158010	-	12294	protein_coding	dicer 1, ribonuclease III [Source:HGNC Symbol;Acc:HGNC:17098]	-
TMEM243	ENSG00000135185	1127.77	1328.96	1285.27	1609.72	1792.16	1858.78	1247.33	1753.56	-0.491924	2.63858e-05	0.000535314	7	87196160	87220587	-	3271	protein_coding	transmembrane protein 243 [Source:HGNC Symbol;Acc:HGNC:21707]	-
HMGN3	ENSG00000118418	2127.95	2291.67	2239.25	2602.09	3223.04	3535.24	2219.62	3120.12	-0.491582	0.00010933	0.00174504	6	79201245	79234738	-	1014	protein_coding	high mobility group nucleosomal binding domain 3 [Source:HGNC Symbol;Acc:HGNC:12312]	Others
NDUFA12	ENSG00000184752	1931.64	2031.45	1732.32	2443.31	2582.98	2970.5	1898.47	2665.6	-0.489913	3.45467e-05	0.000678869	12	94897055	95003770	-	1815	protein_coding	NADH:ubiquinone oxidoreductase subunit A12 [Source:HGNC Symbol;Acc:HGNC:23987]	-
COG2	ENSG00000135775	1225.92	1390	1007.86	1550.18	1783.62	1753.13	1207.93	1695.64	-0.489803	0.000326586	0.00428922	1	230642489	230693982	+	10938	protein_coding	component of oligomeric golgi complex 2 [Source:HGNC Symbol;Acc:HGNC:6546]	-
ZDHHC23	ENSG00000184307	878.465	760.322	672.573	1143.83	970.988	1131.35	770.453	1082.06	-0.489688	0.000342477	0.00445305	3	113947901	113965401	+	7138	protein_coding	zinc finger DHHC-type containing 23 [Source:HGNC Symbol;Acc:HGNC:28654]	-
AC141586.1	ENSG00000215154	246.363	254.868	213.547	323.825	375.499	303.876	238.259	334.4	-0.489636	0.00276744	0.0231775	16	2603350	2630494	+	2751	transcribed_unprocessed_pseudogene	-	-
SREK1IP1	ENSG00000153006	1579.27	1479.95	1292.26	1833.27	2053.87	2218.76	1450.49	2035.3	-0.488932	7.27024e-05	0.00124694	5	64718144	64768685	-	7537	protein_coding	SREK1 interacting protein 1 [Source:HGNC Symbol;Acc:HGNC:26716]	-
APPL2	ENSG00000136044	919.689	1082.66	1045.78	1315.15	1497.26	1463.28	1016.04	1425.23	-0.48879	3.61208e-05	0.000703613	12	105173296	105236238	-	5124	protein_coding	adaptor protein, phosphotyrosine interacting with PH domain and leucine zipper 2 [Source:HGNC Symbol;Acc:HGNC:18242]	-
ST3GAL1	ENSG00000008513	2368.42	3105.54	2416.87	3377.18	4017.65	3657.73	2630.28	3684.19	-0.486434	0.000206254	0.00293561	8	133454848	133571940	-	8729	protein_coding	ST3 beta-galactoside alpha-2,3-sialyltransferase 1 [Source:HGNC Symbol;Acc:HGNC:10862]	-
UGT8	ENSG00000174607	1134.64	1322.53	1551.71	1591.97	1837.67	2184.17	1336.29	1871.27	-0.48608	0.00123288	0.0123747	4	114598455	114678224	+	4699	protein_coding	UDP glycosyltransferase 8 [Source:HGNC Symbol;Acc:HGNC:12555]	-
CA13	ENSG00000185015	265.993	262.365	246.477	372.921	321.45	390.831	258.278	361.734	-0.48592	0.00158979	0.015127	8	85220587	85284073	+	5528	protein_coding	carbonic anhydrase 13 [Source:HGNC Symbol;Acc:HGNC:14914]	-
ECM1	ENSG00000143369	499.596	605.045	573.782	647.65	844.874	855.527	559.474	782.684	-0.485463	0.00109714	0.0113352	1	150508062	150513789	+	3360	protein_coding	extracellular matrix protein 1 [Source:HGNC Symbol;Acc:HGNC:3153]	-
ACO1	ENSG00000122729	1647.98	1920.08	2191.35	2391.08	2692.98	2977.98	1919.8	2687.35	-0.485437	0.000288208	0.00386302	9	32384603	32454769	+	7555	protein_coding	aconitase 1 [Source:HGNC Symbol;Acc:HGNC:117]	-
TMEM131	ENSG00000075568	986.432	885.614	796.31	1335	1174.86	1224.85	889.452	1244.9	-0.48469	9.6876e-05	0.00158508	2	97756333	97995891	-	12985	protein_coding	transmembrane protein 131 [Source:HGNC Symbol;Acc:HGNC:30366]	-
USP45	ENSG00000123552	589.896	523.658	572.785	756.289	708.328	894.797	562.113	786.471	-0.484429	0.000365315	0.00467615	6	99432379	99521728	-	8051	protein_coding	ubiquitin specific peptidase 45 [Source:HGNC Symbol;Acc:HGNC:20080]	-
PIP4K2C	ENSG00000166908	1070.84	1070.88	932.022	1371.56	1390.11	1537.14	1024.58	1432.94	-0.48424	3.03213e-05	0.000604957	12	57591174	57603418	+	3299	protein_coding	phosphatidylinositol-5-phosphate 4-kinase type 2 gamma [Source:HGNC Symbol;Acc:HGNC:23786]	-
SIRT6	ENSG00000077463	644.862	614.683	570.789	908.8	866.683	783.532	610.111	853.005	-0.483073	0.00010191	0.00164848	19	4174109	4182604	-	2787	protein_coding	sirtuin 6 [Source:HGNC Symbol;Acc:HGNC:14934]	-
MIER3	ENSG00000155545	723.384	834.212	746.416	1019.53	1060.12	1138.83	768.004	1072.83	-0.48292	4.80924e-05	0.000885013	5	56919602	56971675	-	5763	protein_coding	MIER family member 3 [Source:HGNC Symbol;Acc:HGNC:26678]	Others
PISD	ENSG00000241878	3648.33	3957.96	3561.44	5087.19	5385.95	5130.36	3722.58	5201.17	-0.482657	5.03175e-07	1.82614e-05	22	31618491	31662432	-	5002	protein_coding	phosphatidylserine decarboxylase [Source:HGNC Symbol;Acc:HGNC:8999]	-
ZBTB39	ENSG00000166860	422.056	456.193	388.176	553.637	629.625	584.377	422.142	589.213	-0.481923	0.000346076	0.00449238	12	56998834	57006446	-	6170	protein_coding	zinc finger and BTB domain containing 39 [Source:HGNC Symbol;Acc:HGNC:29014]	ZBTB
ALDH2	ENSG00000111275	3169.34	4461.27	3797.94	4261.96	5614.48	6079.39	3809.52	5318.61	-0.481662	0.0018538	0.0170371	12	111766887	111817529	+	9720	protein_coding	aldehyde dehydrogenase 2 family (mitochondrial) [Source:HGNC Symbol;Acc:HGNC:404]	-
GAS2L3	ENSG00000139354	2582.39	2743.58	2150.44	3283.17	3553.02	3601.63	2492.14	3479.27	-0.481613	4.53979e-05	0.000846822	12	100573683	100628286	+	6799	protein_coding	growth arrest specific 2 like 3 [Source:HGNC Symbol;Acc:HGNC:27475]	-
RFFL	ENSG00000092871	1208.26	1092.29	1306.23	1706.87	1492.52	1835.41	1202.26	1678.27	-0.480974	0.000111203	0.00176413	17	35005990	35089319	-	8512	protein_coding	ring finger and FYVE like domain containing E3 ubiquitin protein ligase [Source:HGNC Symbol;Acc:HGNC:24821]	-
RNF146	ENSG00000118518	512.356	709.991	646.628	723.906	928.318	953.702	622.991	868.642	-0.480633	0.00247162	0.0212006	6	127266610	127288567	+	3508	protein_coding	ring finger protein 146 [Source:HGNC Symbol;Acc:HGNC:21336]	-
ORMDL3	ENSG00000172057	1060.05	1059.1	937.012	1339.17	1425.19	1497.87	1018.72	1420.75	-0.480237	2.30046e-05	0.000481067	17	39921041	39927601	-	3752	protein_coding	ORMDL sphingolipid biosynthesis regulator 3 [Source:HGNC Symbol;Acc:HGNC:16038]	-
SLC25A4	ENSG00000151729	2182.91	2192.08	2012.73	2842.35	2916.76	3148.15	2129.24	2969.09	-0.479841	2.23263e-06	6.78113e-05	4	185143241	185150382	+	4844	protein_coding	solute carrier family 25 member 4 [Source:HGNC Symbol;Acc:HGNC:10990]	-
B4GALT5	ENSG00000158470	5606.47	6940.35	6230.78	7506.48	9308.78	9360.31	6259.2	8725.19	-0.479346	0.00012132	0.00190531	20	49632945	49713878	-	4722	protein_coding	beta-1,4-galactosyltransferase 5 [Source:HGNC Symbol;Acc:HGNC:928]	-
PITX2	ENSG00000164093	290.531	319.121	265.437	360.386	396.361	461.891	291.696	406.213	-0.479225	0.00252527	0.0215731	4	110617423	110642123	-	5629	protein_coding	paired like homeodomain 2 [Source:HGNC Symbol;Acc:HGNC:9005]	Homeobox
GLUL	ENSG00000135821	184.527	218.459	197.581	261.149	290.159	284.241	200.189	278.516	-0.47792	0.00358132	0.0282639	1	182381704	182392206	-	9032	protein_coding	glutamate-ammonia ligase [Source:HGNC Symbol;Acc:HGNC:4341]	-
RTKN	ENSG00000114993	3077.08	3464.28	3007.62	4368.51	4659.61	4262.68	3182.99	4430.26	-0.477156	3.94394e-06	0.00011138	2	74425836	74442422	-	5190	protein_coding	rhotekin [Source:HGNC Symbol;Acc:HGNC:10466]	-
ITPK1	ENSG00000100605	427.945	560.068	468.007	603.777	769.963	650.762	485.34	674.834	-0.476721	0.00174344	0.0162327	14	92936914	93116320	-	6783	protein_coding	inositol-tetrakisphosphate 1-kinase [Source:HGNC Symbol;Acc:HGNC:6177]	-
MAPKBP1	ENSG00000137802	564.377	506.524	500.937	814.786	659.969	713.407	523.946	729.387	-0.476418	0.000402508	0.00506886	15	41774434	41827855	+	10357	protein_coding	mitogen-activated protein kinase binding protein 1 [Source:HGNC Symbol;Acc:HGNC:29536]	-
ENOSF1	ENSG00000132199	2499.94	2393.41	2356	3467.02	3175.63	3438	2416.45	3360.22	-0.47557	1.02151e-06	3.38528e-05	18	670324	712676	-	10616	protein_coding	enolase superfamily member 1 [Source:HGNC Symbol;Acc:HGNC:30365]	-
IGSF3	ENSG00000143061	3315.59	3081.98	3524.52	4319.41	4401.69	5073.32	3307.36	4598.14	-0.475373	1.47746e-05	0.00033542	1	116574399	116667755	-	7400	protein_coding	immunoglobulin superfamily member 3 [Source:HGNC Symbol;Acc:HGNC:5950]	-
ABHD3	ENSG00000158201	1496.83	1084.8	1452.92	1866.7	1611.99	2129.94	1344.85	1869.54	-0.474927	0.00158292	0.0150912	18	21650897	21704805	-	4366	protein_coding	abhydrolase domain containing 3 [Source:HGNC Symbol;Acc:HGNC:18718]	-
CCNJ	ENSG00000107443	477.021	553.643	507.922	667.498	757.636	711.537	512.862	712.224	-0.474643	0.000219134	0.0030797	10	96043394	96060870	+	4148	protein_coding	cyclin J [Source:HGNC Symbol;Acc:HGNC:23434]	-
NDUFB5	ENSG00000136521	3166.4	3184.78	2514.66	3735.48	4132.39	4441.26	2955.28	4103.04	-0.473565	0.000151529	0.00229672	3	179604690	179627647	+	5871	protein_coding	NADH:ubiquinone oxidoreductase subunit B5 [Source:HGNC Symbol;Acc:HGNC:7700]	-
MARS2	ENSG00000247626	1016.86	922.024	802.297	1408.12	1218.48	1179.97	913.727	1268.86	-0.47329	0.000326056	0.00428586	2	197705369	197708387	+	3019	protein_coding	methionyl-tRNA synthetase 2, mitochondrial [Source:HGNC Symbol;Acc:HGNC:25133]	-
TIMP2	ENSG00000035862	5184.41	5169.12	4550.34	7039.54	6909.76	6739.5	4967.96	6896.27	-0.47317	1.48565e-06	4.762e-05	17	78852977	78925387	-	5633	protein_coding	TIMP metallopeptidase inhibitor 2 [Source:HGNC Symbol;Acc:HGNC:11821]	-
MRPS35	ENSG00000061794	3022.11	3146.23	2949.74	4243.15	3890.59	4519.8	3039.36	4217.85	-0.4728	3.44365e-06	9.84359e-05	12	27710773	27756295	+	1979	protein_coding	mitochondrial ribosomal protein S35 [Source:HGNC Symbol;Acc:HGNC:16635]	-
OIP5-AS1	ENSG00000247556	3212.53	2925.63	2564.56	4264.05	3708.53	4104.66	2900.91	4025.75	-0.472667	5.43511e-05	0.00097832	15	41283990	41309737	+	12673	processed_transcript	OIP5 antisense RNA 1 [Source:HGNC Symbol;Acc:HGNC:43563]	-
CCDC12	ENSG00000160799	643.88	705.707	618.687	854.481	956.765	918.172	656.091	909.806	-0.472364	9.196e-05	0.00151415	3	46921726	46982010	-	4754	protein_coding	coiled-coil domain containing 12 [Source:HGNC Symbol;Acc:HGNC:28332]	-
FAM81A	ENSG00000157470	440.705	365.169	405.14	573.484	501.614	605.882	403.671	560.327	-0.472355	0.000968317	0.010242	15	59372693	59523549	+	5578	protein_coding	family with sequence similarity 81 member A [Source:HGNC Symbol;Acc:HGNC:28379]	-
KRBA1	ENSG00000133619	249.307	266.648	295.373	355.163	368.862	400.181	270.443	374.735	-0.471056	0.00179398	0.0165868	7	149714781	149734575	+	5337	protein_coding	KRAB-A domain containing 1 [Source:HGNC Symbol;Acc:HGNC:22228]	-
MRPS36	ENSG00000134056	1133.66	1156.55	1239.37	1486.46	1592.08	1811.1	1176.53	1629.88	-0.470507	6.15655e-05	0.00108569	5	69217760	69230129	+	1530	protein_coding	mitochondrial ribosomal protein S36 [Source:HGNC Symbol;Acc:HGNC:16631]	-
RPS6KA3	ENSG00000177189	3234.12	3586.36	3815.9	4507.44	4734.52	5490.33	3545.46	4910.76	-0.470101	5.19749e-05	0.000944707	X	20149911	20267100	-	8837	protein_coding	ribosomal protein S6 kinase A3 [Source:HGNC Symbol;Acc:HGNC:10432]	-
LYSMD4	ENSG00000183060	245.381	230.238	230.511	356.208	302.486	319.771	235.377	326.155	-0.469524	0.00248758	0.0213093	15	99715697	99733561	-	5697	protein_coding	LysM domain containing 4 [Source:HGNC Symbol;Acc:HGNC:26571]	-
MXI1	ENSG00000119950	632.102	763.534	617.689	814.786	995.642	975.208	671.108	928.545	-0.469458	0.000708319	0.00794236	10	110207605	110287365	+	4607	protein_coding	MAX interactor 1, dimerization protein [Source:HGNC Symbol;Acc:HGNC:7534]	bHLH
SALL1	ENSG00000103449	375.924	430.492	331.297	508.719	584.11	480.591	379.238	524.473	-0.468604	0.0021047	0.0188447	16	51135975	51151367	-	5660	protein_coding	spalt like transcription factor 1 [Source:HGNC Symbol;Acc:HGNC:10524]	zf-C2H2
ACBD5	ENSG00000107897	2090.65	2165.31	1913.94	2724.31	2790.64	3019.12	2056.63	2844.69	-0.4682	7.42653e-06	0.000186762	10	27195214	27242130	-	4371	protein_coding	acyl-CoA binding domain containing 5 [Source:HGNC Symbol;Acc:HGNC:23338]	-
AGO3	ENSG00000126070	602.656	499.028	653.613	826.277	703.587	898.537	585.099	809.467	-0.467699	0.00158602	0.0151087	1	35930718	36072500	+	21157	protein_coding	argonaute 3, RISC catalytic component [Source:HGNC Symbol;Acc:HGNC:18421]	-
TBC1D8	ENSG00000204634	611.49	859.913	596.734	818.964	1053.48	984.558	689.379	952.336	-0.467248	0.00436634	0.0330902	2	101007617	101252866	-	6030	protein_coding	TBC1 domain family member 8 [Source:HGNC Symbol;Acc:HGNC:17791]	-
ZC3H10	ENSG00000135482	253.233	245.231	268.43	343.673	359.38	357.171	255.631	353.408	-0.467196	0.00141952	0.0138257	12	56118159	56127514	+	8464	protein_coding	zinc finger CCCH-type containing 10 [Source:HGNC Symbol;Acc:HGNC:25893]	-
MAP3K3	ENSG00000198909	629.157	596.478	700.513	917.157	772.808	973.338	642.05	887.767	-0.467149	0.000558734	0.00664617	17	63622415	63696303	+	6107	protein_coding	mitogen-activated protein kinase kinase kinase 3 [Source:HGNC Symbol;Acc:HGNC:6855]	-
TNPO1	ENSG00000083312	4690.71	4012.57	4579.28	6220.58	5678.95	6449.65	4427.52	6116.39	-0.466071	1.32518e-05	0.000306635	5	72816312	72916733	+	11977	protein_coding	transportin 1 [Source:HGNC Symbol;Acc:HGNC:6401]	-
LSM14B	ENSG00000149657	1276.96	1224.01	1139.58	1755.97	1551.31	1720.4	1213.52	1675.89	-0.465584	2.62592e-05	0.000534826	20	62122461	62135378	+	3381	protein_coding	LSM family member 14B [Source:HGNC Symbol;Acc:HGNC:15887]	-
BTBD7	ENSG00000011114	1592.03	1769.09	1960.84	2086.06	2472.04	2788.18	1773.99	2448.76	-0.465332	0.00052746	0.00633681	14	93237550	93333092	-	11333	protein_coding	BTB domain containing 7 [Source:HGNC Symbol;Acc:HGNC:18269]	-
C15orf39	ENSG00000167173	612.471	497.957	471.998	868.061	659.02	658.242	527.476	728.441	-0.464652	0.00348875	0.0277151	15	75195643	75212169	+	5812	protein_coding	chromosome 15 open reading frame 39 [Source:HGNC Symbol;Acc:HGNC:24497]	-
TXN2	ENSG00000100348	1763.8	2012.18	2025.7	2643.88	2682.55	2673.17	1933.89	2666.53	-0.463617	7.48208e-06	0.000187857	22	36467036	36482030	-	2050	protein_coding	thioredoxin 2 [Source:HGNC Symbol;Acc:HGNC:17772]	-
NQO2	ENSG00000124588	2153.47	1972.55	2008.74	2807.88	2768.83	2881.68	2044.92	2819.46	-0.463277	1.91195e-06	5.99332e-05	6	2987987	3028869	+	11558	protein_coding	N-ribosyldihydronicotinamide:quinone reductase 2 [Source:HGNC Symbol;Acc:HGNC:7856]	-
EGFR	ENSG00000146648	10415	8644.11	6757.66	13177.6	11577.9	10836.7	8605.58	11864.1	-0.463213	0.00186749	0.0171507	7	55019021	55211628	+	12521	protein_coding	epidermal growth factor receptor [Source:HGNC Symbol;Acc:HGNC:3236]	-
HSD17B7	ENSG00000132196	493.707	459.406	563.804	569.306	657.124	863.942	505.639	696.791	-0.463045	0.00581952	0.0412082	1	162790702	162812817	+	4124	protein_coding	hydroxysteroid 17-beta dehydrogenase 7 [Source:HGNC Symbol;Acc:HGNC:5215]	-
ETNK1	ENSG00000139163	1129.73	1079.44	1279.29	1508.4	1481.14	1817.64	1162.82	1602.39	-0.462626	0.000273454	0.00370015	12	22625075	22690665	+	8191	protein_coding	ethanolamine kinase 1 [Source:HGNC Symbol;Acc:HGNC:24649]	-
NECAP1	ENSG00000089818	498.615	527.942	484.971	699.88	649.538	733.042	503.842	694.153	-0.462581	0.000211383	0.00299226	12	8076939	8097859	+	8763	protein_coding	NECAP endocytosis associated 1 [Source:HGNC Symbol;Acc:HGNC:24539]	-
OGG1	ENSG00000114026	541.802	474.398	581.765	777.181	670.399	755.482	532.655	734.354	-0.46245	0.00058883	0.00693039	3	9749944	9788219	+	8733	protein_coding	8-oxoguanine DNA glycosylase [Source:HGNC Symbol;Acc:HGNC:8125]	-
SEPHS2	ENSG00000179918	3505.02	4177.49	3905.71	4510.57	5797.48	5645.54	3862.74	5317.87	-0.461428	0.000232757	0.00323337	16	30443631	30446181	-	2551	protein_coding	selenophosphate synthetase 2 [Source:HGNC Symbol;Acc:HGNC:19686]	-
SH3BP2	ENSG00000087266	4904.68	5314.76	4532.38	6949.71	7221.73	6131.75	4917.27	6767.73	-0.460848	2.78182e-05	0.000560738	4	2793023	2841098	+	13968	protein_coding	SH3 domain binding protein 2 [Source:HGNC Symbol;Acc:HGNC:10825]	-
RNASET2	ENSG00000026297	475.058	503.312	442.062	677.944	621.091	655.437	473.477	651.491	-0.460585	0.000284886	0.00383823	6	166929504	166957191	-	7643	protein_coding	ribonuclease T2 [Source:HGNC Symbol;Acc:HGNC:21686]	-
GFPT1	ENSG00000198380	3078.06	2412.68	2303.11	3718.77	3255.28	3752.16	2597.95	3575.4	-0.460574	0.000453999	0.00560936	2	69319769	69387254	-	8866	protein_coding	glutamine--fructose-6-phosphate transaminase 1 [Source:HGNC Symbol;Acc:HGNC:4241]	-
NUFIP2	ENSG00000108256	6785.28	6778.64	5815.66	9511.06	8212.63	8942.36	6459.86	8888.68	-0.460449	2.28156e-05	0.000477753	17	29255836	29294118	-	10850	protein_coding	NUFIP2, FMR1 interacting protein 2 [Source:HGNC Symbol;Acc:HGNC:17634]	-
NAPEPLD	ENSG00000161048	571.247	465.831	556.818	728.084	650.486	815.322	531.299	731.298	-0.460406	0.0012296	0.0123679	7	103099776	103149560	-	7561	protein_coding	N-acyl phosphatidylethanolamine phospholipase D [Source:HGNC Symbol;Acc:HGNC:21683]	-
PTBP3	ENSG00000119314	4285.34	3890.49	4517.41	5516.52	5472.24	6469.28	4231.08	5819.35	-0.459815	4.05135e-05	0.000770002	9	112217716	112333667	-	8239	protein_coding	polypyrimidine tract binding protein 3 [Source:HGNC Symbol;Acc:HGNC:10253]	-
PAX6	ENSG00000007372	270.901	276.286	297.369	393.813	421.963	345.951	281.519	387.242	-0.459696	0.00235812	0.0204619	11	31784779	31818062	-	20812	protein_coding	paired box 6 [Source:HGNC Symbol;Acc:HGNC:8620]	PAX
IDUA	ENSG00000127415	532.968	602.903	479.981	743.753	869.528	607.752	538.617	740.344	-0.459262	0.00378432	0.0294646	4	986997	1004506	+	4000	protein_coding	iduronidase, alpha-L- [Source:HGNC Symbol;Acc:HGNC:5391]	-
LRRCC1	ENSG00000133739	501.559	465.831	494.95	660.186	636.263	713.407	487.447	669.952	-0.458647	0.000247171	0.00339979	8	85107147	85146076	+	5065	protein_coding	leucine rich repeat and coiled-coil centrosomal protein 1 [Source:HGNC Symbol;Acc:HGNC:29373]	-
AL365203.1	ENSG00000229656	378.869	342.68	347.263	484.693	442.824	541.366	356.271	489.628	-0.458536	0.001362	0.0133654	10	32958845	33082102	+	1193	lincRNA	-	-
C2CD5	ENSG00000111731	783.257	851.346	841.215	991.323	1049.69	1357.62	825.273	1132.88	-0.457617	0.00117181	0.0118702	12	22448583	22544546	-	6759	protein_coding	C2 calcium dependent domain containing 5 [Source:HGNC Symbol;Acc:HGNC:29062]	-
ANKRD50	ENSG00000151458	1492.9	1723.04	1556.7	2008.76	2145.85	2396.41	1590.88	2183.67	-0.45736	7.69185e-05	0.00131045	4	124664052	124712732	-	8794	protein_coding	ankyrin repeat domain 50 [Source:HGNC Symbol;Acc:HGNC:29223]	-
GOLGA2P5	ENSG00000238105	732.217	978.78	808.285	1020.57	1308.56	1127.61	839.761	1152.25	-0.457219	0.0017143	0.01599	12	100156357	100173659	-	10957	transcribed_unprocessed_pseudogene	golgin A2 pseudogene 5 [Source:HGNC Symbol;Acc:HGNC:25315]	-
SIRT1	ENSG00000096717	420.093	470.114	472.996	591.242	552.819	726.497	454.401	623.519	-0.457081	0.00187343	0.0171571	10	67884669	67918390	+	4551	protein_coding	sirtuin 1 [Source:HGNC Symbol;Acc:HGNC:14929]	-
LIN7C	ENSG00000148943	676.27	723.912	673.571	901.488	953.92	990.168	691.251	948.525	-0.457038	7.05898e-05	0.00122007	11	27494576	27506773	-	4688	protein_coding	lin-7 homolog C, crumbs cell polarity complex component [Source:HGNC Symbol;Acc:HGNC:17789]	-
VSIG10	ENSG00000176834	553.58	549.359	663.592	739.575	748.154	936.872	588.844	808.201	-0.457033	0.00163528	0.0154649	12	118063593	118136026	-	8350	protein_coding	V-set and immunoglobulin domain containing 10 [Source:HGNC Symbol;Acc:HGNC:26078]	-
SPPL2A	ENSG00000138600	1232.79	1196.17	1410.01	1657.78	1659.4	1952.29	1279.66	1756.49	-0.456971	0.000171479	0.00253762	15	50702266	50765808	-	8144	protein_coding	signal peptide peptidase like 2A [Source:HGNC Symbol;Acc:HGNC:30227]	-
TNIK	ENSG00000154310	2150.52	3045.57	2869.91	3135.88	4014.81	3912.99	2688.67	3687.89	-0.456179	0.00203136	0.0183244	3	171061339	171460408	-	8523	protein_coding	TRAF2 and NCK interacting kinase [Source:HGNC Symbol;Acc:HGNC:30765]	-
TAB3	ENSG00000157625	897.114	928.449	940.005	1110.41	1229.86	1449.25	921.856	1263.17	-0.454924	0.000378721	0.00480615	X	30827442	30975084	-	12711	protein_coding	TGF-beta activated kinase 1 and MAP3K7 binding protein 3 [Source:HGNC Symbol;Acc:HGNC:30681]	-
ACADM	ENSG00000117054	2709.01	2437.31	2413.88	3342.71	3460.09	3555.81	2520.07	3452.87	-0.454308	5.71114e-06	0.000149387	1	75724347	75787575	+	4783	protein_coding	acyl-CoA dehydrogenase, C-4 to C-12 straight chain [Source:HGNC Symbol;Acc:HGNC:89]	-
CD58	ENSG00000116815	633.083	793.519	762.382	844.035	979.523	1173.43	729.661	998.995	-0.454101	0.00262474	0.0222406	1	116514535	116571039	-	1783	protein_coding	CD58 molecule [Source:HGNC Symbol;Acc:HGNC:1688]	-
PGP	ENSG00000184207	1804.04	1539.92	1558.69	2416.15	2231.19	2068.23	1634.22	2238.52	-0.453575	9.15349e-05	0.00150873	16	2211997	2214807	-	2727	protein_coding	phosphoglycolate phosphatase [Source:HGNC Symbol;Acc:HGNC:8909]	-
CDC42EP2	ENSG00000149798	367.09	366.239	435.077	556.77	552.819	489.941	389.469	533.177	-0.452482	0.00138126	0.0135205	11	65314818	65322429	+	2224	protein_coding	CDC42 effector protein 2 [Source:HGNC Symbol;Acc:HGNC:16263]	-
EIF5	ENSG00000100664	4288.28	5062.03	4494.46	5675.3	6335.13	6932.11	4614.92	6314.18	-0.452466	8.35885e-05	0.00140138	14	103333544	103345025	+	8505	protein_coding	eukaryotic translation initiation factor 5 [Source:HGNC Symbol;Acc:HGNC:3299]	-
KNOP1	ENSG00000103550	1405.54	1615.95	1465.89	1932.51	2174.29	2030.83	1495.79	2045.87	-0.452199	3.83011e-05	0.000735099	16	19701934	19718235	-	7761	protein_coding	lysine rich nucleolar protein 1 [Source:HGNC Symbol;Acc:HGNC:34404]	-
ISCU	ENSG00000136003	3180.14	4026.49	3936.65	4304.79	5360.35	5569.81	3714.43	5078.31	-0.451412	0.000754117	0.00834812	12	108562582	108569384	+	4439	protein_coding	iron-sulfur cluster assembly enzyme [Source:HGNC Symbol;Acc:HGNC:29882]	-
TNFRSF1A	ENSG00000067182	2657.97	3515.68	3031.57	3478.51	4413.07	4685.3	3068.41	4192.29	-0.450531	0.00146811	0.0142017	12	6328757	6342114	-	4005	protein_coding	TNF receptor superfamily member 1A [Source:HGNC Symbol;Acc:HGNC:11916]	-
NUDT16	ENSG00000198585	838.222	1024.83	888.115	1160.55	1306.66	1288.43	917.055	1251.88	-0.449751	0.000262318	0.00357109	3	131381671	131388830	+	7029	protein_coding	nudix hydrolase 16 [Source:HGNC Symbol;Acc:HGNC:26442]	-
DSCC1	ENSG00000136982	1056.12	711.061	823.253	1300.52	972.885	1265.99	863.478	1179.8	-0.449661	0.00645187	0.0443995	8	119833976	119856010	-	2603	protein_coding	DNA replication and sister chromatid cohesion 1 [Source:HGNC Symbol;Acc:HGNC:24453]	-
TRERF1	ENSG00000124496	873.557	857.771	877.139	1179.35	1170.12	1212.7	869.489	1187.39	-0.449529	2.0502e-05	0.000439304	6	42224931	42452051	-	7732	protein_coding	transcriptional regulating factor 1 [Source:HGNC Symbol;Acc:HGNC:18273]	zf-C2H2
FBXL14	ENSG00000171823	371.998	471.185	429.089	581.841	636.263	517.991	424.091	578.698	-0.449048	0.00233617	0.0203758	12	1565993	1594165	-	2287	protein_coding	F-box and leucine rich repeat protein 14 [Source:HGNC Symbol;Acc:HGNC:28624]	-
SRXN1	ENSG00000271303	893.187	1049.46	741.427	1269.19	1302.87	1091.15	894.691	1221.07	-0.448985	0.00206905	0.0185893	20	646615	653370	-	2698	protein_coding	sulfiredoxin 1 [Source:HGNC Symbol;Acc:HGNC:16132]	-
BARD1	ENSG00000138376	498.615	516.162	406.138	590.198	673.244	675.072	473.638	646.171	-0.44898	0.00160052	0.0151913	2	214725646	214809711	-	6067	protein_coding	BRCA1 associated RING domain 1 [Source:HGNC Symbol;Acc:HGNC:952]	-
PEX11B	ENSG00000131779	454.446	505.453	533.867	681.078	625.832	731.172	497.922	679.361	-0.44849	0.000728951	0.00811548	1	145911350	145918837	-	1838	protein_coding	peroxisomal biogenesis factor 11 beta [Source:HGNC Symbol;Acc:HGNC:8853]	-
PIK3CB	ENSG00000051382	2183.89	1871.89	1788.21	2697.15	2423.68	2853.63	1948	2658.15	-0.44831	0.000174927	0.00258132	3	138652699	138834938	-	7850	protein_coding	phosphatidylinositol-4,5-bisphosphate 3-kinase catalytic subunit beta [Source:HGNC Symbol;Acc:HGNC:8976]	-
PPP2CB	ENSG00000104695	4854.62	4535.16	4911.58	6020.02	6073.42	7414.57	4767.12	6502.67	-0.447945	7.77375e-05	0.00131884	8	30774457	30814314	-	4516	protein_coding	protein phosphatase 2 catalytic subunit beta [Source:HGNC Symbol;Acc:HGNC:9300]	-
FUS	ENSG00000089280	16861.6	16011.7	14164.9	21345.3	21273.6	21501.3	15679.4	21373.4	-0.446945	7.20085e-06	0.00018167	16	31180110	31194871	+	10283	protein_coding	FUS RNA binding protein [Source:HGNC Symbol;Acc:HGNC:4010]	-
AC092718.4	ENSG00000261061	257.159	251.656	279.407	341.583	383.085	349.691	262.741	358.12	-0.446861	0.00272728	0.0229517	16	81030770	81031485	+	716	sense_intronic	-	-
TMEM55B	ENSG00000165782	569.284	702.494	636.649	776.136	918.836	903.212	636.143	866.061	-0.446115	0.000866598	0.00935496	14	20457719	20461612	-	3803	protein_coding	transmembrane protein 55B [Source:HGNC Symbol;Acc:HGNC:19299]	-
ARPC5	ENSG00000162704	7356.53	7093.48	7132.86	9366.91	9553.43	10476.7	7194.29	9799.01	-0.445809	2.024e-06	6.24446e-05	1	183620846	183635757	-	10624	protein_coding	actin related protein 2/3 complex subunit 5 [Source:HGNC Symbol;Acc:HGNC:708]	-
EIF4G2	ENSG00000110321	17461.3	18074.2	17549.8	22604	23838.5	25829.4	17695.1	24090.7	-0.445153	2.21065e-06	6.72742e-05	11	10797050	10809110	-	8655	protein_coding	eukaryotic translation initiation factor 4 gamma 2 [Source:HGNC Symbol;Acc:HGNC:3297]	-
PAX8	ENSG00000125618	11561.4	10191.5	11236.2	16081.6	13185.2	15645.4	10996.4	14970.7	-0.445064	6.32476e-05	0.00110786	2	113215997	113278950	-	7400	protein_coding	paired box 8 [Source:HGNC Symbol;Acc:HGNC:8622]	PAX
ELF2	ENSG00000109381	742.033	766.747	783.338	932.826	973.833	1212.7	764.039	1039.79	-0.445048	0.000828088	0.00903905	4	139028112	139177218	-	8560	protein_coding	E74 like ETS transcription factor 2 [Source:HGNC Symbol;Acc:HGNC:3317]	ETS
TRAM2	ENSG00000065308	808.776	857.771	966.948	1112.5	1117.96	1352.01	877.832	1194.16	-0.444237	0.000673053	0.00763444	6	52497402	52576915	-	6908	protein_coding	translocation associated membrane protein 2 [Source:HGNC Symbol;Acc:HGNC:16855]	-
MRPL34	ENSG00000130312	1337.82	1166.18	1250.35	1762.24	1598.72	1746.58	1251.45	1702.51	-0.443703	5.69901e-05	0.00101879	19	17292609	17306843	+	1686	protein_coding	mitochondrial ribosomal protein L34 [Source:HGNC Symbol;Acc:HGNC:14488]	-
SAMD5	ENSG00000203727	821.536	653.234	822.255	1071.76	958.661	1094.89	765.675	1041.77	-0.443578	0.000851591	0.00924399	6	147508927	147737547	+	6320	protein_coding	sterile alpha motif domain containing 5 [Source:HGNC Symbol;Acc:HGNC:21180]	-
SMU1	ENSG00000122692	1912.01	1763.73	1501.81	2360.79	2260.58	2415.11	1725.85	2345.49	-0.442574	0.000172658	0.00255267	9	33041764	33076659	-	7122	protein_coding	DNA replication regulator and spliceosomal factor [Source:HGNC Symbol;Acc:HGNC:18247]	-
INSIG2	ENSG00000125629	557.506	596.478	528.878	659.141	693.157	933.132	560.954	761.81	-0.442372	0.00425052	0.0323827	2	118088452	118110997	+	3950	protein_coding	insulin induced gene 2 [Source:HGNC Symbol;Acc:HGNC:20452]	-
ZNHIT6	ENSG00000117174	1773.61	1808.71	1627.55	2363.92	2246.36	2464.67	1736.62	2358.32	-0.441577	1.96101e-05	0.000423676	1	85649423	85708433	-	6197	protein_coding	zinc finger HIT-type containing 6 [Source:HGNC Symbol;Acc:HGNC:26089]	-
FRMD5	ENSG00000171877	227.714	201.325	206.562	274.729	286.366	302.006	211.867	287.7	-0.441304	0.00556685	0.0399617	15	43870761	44195252	-	6673	protein_coding	FERM domain containing 5 [Source:HGNC Symbol;Acc:HGNC:28214]	-
DOLK	ENSG00000175283	590.878	618.966	522.89	769.868	807.893	774.182	577.578	783.981	-0.441245	0.000372835	0.00474643	9	128945530	128947619	-	2090	protein_coding	dolichol kinase [Source:HGNC Symbol;Acc:HGNC:23406]	-
CCDC68	ENSG00000166510	257.159	276.286	233.504	345.762	334.726	359.976	255.65	346.821	-0.440724	0.00359551	0.0283333	18	54901509	54959508	-	5180	protein_coding	coiled-coil domain containing 68 [Source:HGNC Symbol;Acc:HGNC:24350]	-
CCDC115	ENSG00000136710	409.296	493.674	457.03	551.547	659.969	632.062	453.333	614.526	-0.44008	0.00161919	0.0153221	2	130338241	130342349	-	3782	protein_coding	coiled-coil domain containing 115 [Source:HGNC Symbol;Acc:HGNC:28178]	-
NCOA5	ENSG00000124160	1033.55	1332.17	1142.58	1459.3	1700.18	1596.05	1169.43	1585.18	-0.439452	0.000604858	0.00705532	20	46060985	46089952	-	3220	protein_coding	nuclear receptor coactivator 5 [Source:HGNC Symbol;Acc:HGNC:15909]	-
TACC1	ENSG00000147526	656.64	660.73	591.744	793.894	866.683	926.587	636.372	862.388	-0.43906	0.0004028	0.00506886	8	38728186	38853028	+	12609	protein_coding	transforming acidic coiled-coil containing protein 1 [Source:HGNC Symbol;Acc:HGNC:11522]	-
CREB1	ENSG00000118260	1321.13	1263.63	1154.55	1683.89	1632.85	1751.26	1246.44	1689.33	-0.438672	4.80574e-05	0.000885013	2	207529737	207603431	+	9575	protein_coding	cAMP responsive element binding protein 1 [Source:HGNC Symbol;Acc:HGNC:2345]	TF_bZIP
TMEM181	ENSG00000146433	1414.38	1164.04	1331.18	1915.79	1536.13	1846.63	1303.2	1766.19	-0.438125	0.000655728	0.00750319	6	158536436	158635428	+	5390	protein_coding	transmembrane protein 181 [Source:HGNC Symbol;Acc:HGNC:20958]	-
AFF1	ENSG00000172493	3064.32	3711.66	3443.69	4290.16	4660.55	4889.13	3406.56	4613.28	-0.437697	8.28312e-05	0.00139617	4	86935002	87141054	+	10733	protein_coding	AF4/FMR2 family member 1 [Source:HGNC Symbol;Acc:HGNC:7135]	AF-4
SLC25A30	ENSG00000174032	1722.58	2015.39	1425.97	2125.76	2458.76	2405.76	1721.31	2330.09	-0.437267	0.00148089	0.0142988	13	45393316	45418455	-	6794	protein_coding	solute carrier family 25 member 30 [Source:HGNC Symbol;Acc:HGNC:27371]	-
CDC42	ENSG00000070831	5150.06	5308.33	4439.58	6310.41	6785.54	7074.23	4965.99	6723.39	-0.437215	5.32801e-05	0.000962365	1	22052627	22092946	+	3598	protein_coding	cell division cycle 42 [Source:HGNC Symbol;Acc:HGNC:1736]	-
APPBP2	ENSG00000062725	1037.47	940.229	983.912	1235.76	1246.92	1526.86	987.204	1336.51	-0.437166	0.000481747	0.00590093	17	60443149	60526219	-	9876	protein_coding	amyloid beta precursor protein binding protein 2 [Source:HGNC Symbol;Acc:HGNC:622]	-
CLN8	ENSG00000182372	1215.13	1007.69	1237.37	1612.86	1481.14	1591.37	1153.4	1561.79	-0.436822	0.000269181	0.00364864	8	1755778	1801711	+	9459	protein_coding	CLN8, transmembrane ER and ERGIC protein [Source:HGNC Symbol;Acc:HGNC:2079]	-
ATP11C	ENSG00000101974	1753.98	1957.56	1775.23	2105.91	2513.76	2805.01	1828.93	2474.89	-0.436771	0.000579445	0.00685604	X	139726346	139945276	-	7407	protein_coding	ATPase phospholipid transporting 11C [Source:HGNC Symbol;Acc:HGNC:13554]	-
TUBE1	ENSG00000074935	264.03	232.38	263.441	361.431	312.916	354.366	253.284	342.904	-0.43594	0.00475847	0.0354776	6	112070777	112087529	-	6973	protein_coding	tubulin epsilon 1 [Source:HGNC Symbol;Acc:HGNC:20775]	-
RBMXL1	ENSG00000213516	512.356	412.287	540.852	638.249	602.127	742.392	488.498	660.923	-0.43563	0.00367885	0.0288589	1	88979456	88992960	-	5087	protein_coding	RNA binding motif protein, X-linked like 1 [Source:HGNC Symbol;Acc:HGNC:25073]	-
STIM2	ENSG00000109689	492.725	446.555	457.03	607.956	575.576	704.992	465.437	629.508	-0.435629	0.00137636	0.0134893	4	26857678	27025381	+	6909	protein_coding	stromal interaction molecule 2 [Source:HGNC Symbol;Acc:HGNC:19205]	-
ADD3	ENSG00000148700	2833.66	3294.01	3342.91	3485.82	4308.76	5007.87	3156.86	4267.49	-0.435109	0.0018003	0.0166114	10	109996368	110135565	+	6541	protein_coding	adducin 3 [Source:HGNC Symbol;Acc:HGNC:245]	-
FGD5-AS1	ENSG00000225733	2065.13	2196.37	1844.09	2537.33	2869.35	2846.15	2035.19	2750.94	-0.435055	0.00010861	0.00173532	3	14920347	14948424	-	5131	antisense_RNA	FGD5 antisense RNA 1 [Source:HGNC Symbol;Acc:HGNC:40410]	-
FNBP1L	ENSG00000137942	2708.03	2605.44	2530.63	3286.3	3517.94	3797.98	2614.7	3534.07	-0.434807	2.11486e-05	0.000451305	1	93448131	93554661	+	5798	protein_coding	formin binding protein 1 like [Source:HGNC Symbol;Acc:HGNC:20851]	-
DCP1A	ENSG00000272886	789.146	775.314	610.704	1005.95	984.264	949.027	725.055	979.746	-0.434386	0.00104208	0.0108745	3	53283428	53347610	-	6127	protein_coding	decapping mRNA 1A [Source:HGNC Symbol;Acc:HGNC:18714]	-
CRMP1	ENSG00000072832	1531.18	1633.09	1583.64	2144.56	2261.53	2009.32	1582.63	2138.47	-0.43433	2.63581e-05	0.000535314	4	5748084	5893058	-	5823	protein_coding	collapsin response mediator protein 1 [Source:HGNC Symbol;Acc:HGNC:2365]	-
MAPK8	ENSG00000107643	1317.21	1394.28	1112.64	1617.04	1717.25	1830.73	1274.71	1721.67	-0.434038	0.000375113	0.00476908	10	48306639	48439360	+	9629	protein_coding	mitogen-activated protein kinase 8 [Source:HGNC Symbol;Acc:HGNC:6881]	-
RMND5A	ENSG00000153561	1519.4	1522.79	1563.68	1944	2164.81	2112.17	1535.29	2073.66	-0.433848	2.03445e-05	0.000436528	2	86720173	86778041	+	6804	protein_coding	required for meiotic nuclear division 5 homolog A [Source:HGNC Symbol;Acc:HGNC:25850]	-
RNF13	ENSG00000082996	560.451	586.84	621.681	719.728	822.116	843.372	589.657	795.072	-0.431777	0.000607752	0.00708169	3	149812708	149962139	+	3635	protein_coding	ring finger protein 13 [Source:HGNC Symbol;Acc:HGNC:10057]	-
HACE1	ENSG00000085382	300.347	294.491	291.382	389.635	366.017	439.451	295.406	398.368	-0.431628	0.00326732	0.0262493	6	104728093	104859919	-	9238	protein_coding	HECT domain and ankyrin repeat containing E3 ubiquitin protein ligase 1 [Source:HGNC Symbol;Acc:HGNC:21033]	-
SAPCD2	ENSG00000186193	943.245	844.921	713.486	1373.65	1054.43	947.157	833.884	1125.08	-0.431527	0.00714676	0.0481437	9	137062124	137070588	-	3848	protein_coding	suppressor APC domain containing 2 [Source:HGNC Symbol;Acc:HGNC:28055]	-
ADGRG1	ENSG00000205336	13515.6	10965.8	11544.5	19840	14788.6	13946.5	12008.6	16191.7	-0.431115	0.00258156	0.0219259	16	57610652	57665580	+	8659	protein_coding	adhesion G protein-coupled receptor G1 [Source:HGNC Symbol;Acc:HGNC:4512]	-
ATG4D	ENSG00000130734	834.296	817.078	819.261	1222.18	1050.64	1058.42	823.545	1110.41	-0.430669	0.000223853	0.00312646	19	10543895	10553418	+	2278	protein_coding	autophagy related 4D cysteine peptidase [Source:HGNC Symbol;Acc:HGNC:20789]	-
UBN2	ENSG00000157741	639.954	663.943	594.738	883.729	810.737	863.942	632.878	852.803	-0.430344	0.000286184	0.00384376	7	139230356	139308236	+	16386	protein_coding	ubinuclein 2 [Source:HGNC Symbol;Acc:HGNC:21931]	-
AFMID	ENSG00000183077	337.644	363.027	312.337	510.808	472.219	382.416	337.67	455.148	-0.430305	0.00617216	0.0430144	17	78187317	78207701	+	4048	protein_coding	arylformamidase [Source:HGNC Symbol;Acc:HGNC:20910]	-
NAGK	ENSG00000124357	681.178	703.565	888.115	985.055	891.337	1185.58	757.62	1020.66	-0.429979	0.00450718	0.0339765	2	71064344	71079805	+	8894	protein_coding	N-acetylglucosamine kinase [Source:HGNC Symbol;Acc:HGNC:17174]	-
FZD5	ENSG00000163251	1027.66	1222.94	920.048	1335	1552.25	1381.93	1056.88	1423.06	-0.429747	0.00131553	0.013032	2	207762586	207769563	-	6708	protein_coding	frizzled class receptor 5 [Source:HGNC Symbol;Acc:HGNC:4043]	-
ARL4C	ENSG00000188042	19028.8	24541.3	21549.3	26130.6	31173.1	30380.1	21706.4	29227.9	-0.429265	0.000416064	0.0052148	2	234493041	234497053	-	4013	protein_coding	ADP ribosylation factor like GTPase 4C [Source:HGNC Symbol;Acc:HGNC:698]	-
FAM102A	ENSG00000167106	4423.73	3714.87	3497.58	6249.83	4849.25	4571.23	3878.73	5223.44	-0.429237	0.00229672	0.0201488	9	127940579	127980513	-	6100	protein_coding	family with sequence similarity 102 member A [Source:HGNC Symbol;Acc:HGNC:31419]	-
MDM4	ENSG00000198625	1387.88	1203.66	1155.55	1705.83	1598.72	1739.1	1249.03	1681.22	-0.428492	0.000199864	0.00286815	1	204516379	204558120	+	11008	protein_coding	MDM4, p53 regulator [Source:HGNC Symbol;Acc:HGNC:6974]	-
TDRD3	ENSG00000083544	279.735	343.751	309.344	399.036	436.186	418.881	310.943	418.035	-0.428205	0.00355532	0.028087	13	60396457	60573878	+	6814	protein_coding	tudor domain containing 3 [Source:HGNC Symbol;Acc:HGNC:20612]	-
RRAGD	ENSG00000025039	1161.14	939.158	980.918	1389.31	1290.54	1467.02	1027.07	1382.29	-0.428184	0.000555694	0.00662008	6	89364636	89412270	-	5072	protein_coding	Ras related GTP binding D [Source:HGNC Symbol;Acc:HGNC:19903]	-
RASSF8	ENSG00000123094	1028.64	1075.16	1220.41	1299.48	1485.88	1685.81	1108.07	1490.39	-0.427974	0.00115864	0.0117761	12	25959029	26079892	+	7619	protein_coding	Ras association domain family member 8 [Source:HGNC Symbol;Acc:HGNC:13232]	-
CTAGE5	ENSG00000150527	883.372	1030.18	917.054	1113.54	1285.8	1405.31	943.536	1268.22	-0.4274	0.000907452	0.00968899	14	39230231	39388513	+	10539	protein_coding	CTAGE family member 5, ER export factor [Source:HGNC Symbol;Acc:HGNC:7057]	-
KIAA1958	ENSG00000165185	450.52	455.122	458.028	639.294	606.868	588.117	454.557	611.426	-0.427383	0.00056806	0.00674173	9	112486847	112669397	+	13119	protein_coding	KIAA1958 [Source:HGNC Symbol;Acc:HGNC:23427]	-
ARL5B	ENSG00000165997	1395.73	1582.75	1329.18	1794.62	1890.77	2102.82	1435.89	1929.4	-0.426671	0.000304658	0.00404882	10	18659405	18681639	+	7196	protein_coding	ADP ribosylation factor like GTPase 5B [Source:HGNC Symbol;Acc:HGNC:23052]	-
PAK2	ENSG00000180370	3619.86	3361.48	3080.46	4537.73	4395.05	4590.86	3353.93	4507.88	-0.426567	2.75103e-05	0.000555965	3	196739857	196832647	+	6270	protein_coding	p21 (RAC1) activated kinase 2 [Source:HGNC Symbol;Acc:HGNC:8591]	-
MRS2	ENSG00000124532	3029.97	3025.22	2992.65	3648.78	3988.26	4517	3015.95	4051.34	-0.425947	9.74274e-05	0.00158746	6	24402908	24426194	+	5133	protein_coding	MRS2, magnesium transporter [Source:HGNC Symbol;Acc:HGNC:13785]	-
TARBP1	ENSG00000059588	1019.8	844.921	918.052	1208.6	1143.57	1386.61	927.592	1246.26	-0.425833	0.000854639	0.00926421	1	234391313	234479103	-	7743	protein_coding	TAR (HIV-1) RNA binding protein 1 [Source:HGNC Symbol;Acc:HGNC:11568]	-
ZNF580	ENSG00000213015	579.1	646.809	604.717	744.798	832.547	879.837	610.208	819.061	-0.425531	0.000708343	0.00794236	19	55635016	55643469	+	2692	protein_coding	zinc finger protein 580 [Source:HGNC Symbol;Acc:HGNC:29473]	zf-C2H2
RCCD1	ENSG00000166965	1766.74	1540.99	1589.63	2256.33	2095.59	2222.5	1632.45	2191.47	-0.424592	6.37873e-05	0.00111606	15	90954870	90963125	+	4969	protein_coding	RCC1 domain containing 1 [Source:HGNC Symbol;Acc:HGNC:30457]	-
RAB8A	ENSG00000167461	890.243	874.905	715.482	1128.17	1113.22	1087.41	826.877	1109.6	-0.424372	0.000643679	0.00740569	19	16111629	16134234	+	5191	protein_coding	RAB8A, member RAS oncogene family [Source:HGNC Symbol;Acc:HGNC:7007]	-
PTP4A1	ENSG00000112245	2559.82	2522.98	2614.45	3160.95	3338.72	3826.96	2565.75	3442.21	-0.424085	8.76935e-05	0.00145926	6	63521748	63583587	+	5996	protein_coding	protein tyrosine phosphatase type IVA, member 1 [Source:HGNC Symbol;Acc:HGNC:9634]	-
RREB1	ENSG00000124782	1669.57	1581.68	1659.48	2305.43	2100.33	2182.3	1636.91	2196.02	-0.423654	2.50439e-05	0.000516123	6	7107597	7251980	+	17254	protein_coding	ras responsive element binding protein 1 [Source:HGNC Symbol;Acc:HGNC:10449]	zf-C2H2
TBC1D15	ENSG00000121749	1015.88	1136.2	1018.84	1380.96	1365.45	1502.55	1056.97	1416.32	-0.422638	0.000152763	0.00231094	12	71839707	71927248	+	8227	protein_coding	TBC1 domain family member 15 [Source:HGNC Symbol;Acc:HGNC:25694]	-
SH3TC1	ENSG00000125089	869.631	1109.43	1092.68	1269.19	1388.21	1457.67	1023.91	1371.69	-0.422417	0.0011816	0.0119551	4	8182072	8241803	+	10593	protein_coding	SH3 domain and tetratricopeptide repeats 1 [Source:HGNC Symbol;Acc:HGNC:26009]	-
FCHO2	ENSG00000157107	920.67	1038.75	1136.59	1230.54	1250.72	1666.17	1032	1382.48	-0.422175	0.00401535	0.0309201	5	72955981	73090522	+	6127	protein_coding	FCH domain only 2 [Source:HGNC Symbol;Acc:HGNC:25180]	-
CPD	ENSG00000108582	2635.39	2879.58	2435.83	3143.19	3597.59	3896.16	2650.27	3545.65	-0.420187	0.000398847	0.00502721	17	30378905	30469989	+	12532	protein_coding	carboxypeptidase D [Source:HGNC Symbol;Acc:HGNC:2301]	-
HS6ST1	ENSG00000136720	679.215	882.402	683.549	923.424	1082.88	995.778	748.389	1000.69	-0.420047	0.00271674	0.0229208	2	128236716	128318577	-	4683	protein_coding	heparan sulfate 6-O-sulfotransferase 1 [Source:HGNC Symbol;Acc:HGNC:5201]	-
TMF1	ENSG00000144747	579.1	621.108	612.7	777.181	761.429	885.447	604.302	808.019	-0.419581	0.000702028	0.00789441	3	69019827	69052303	-	6999	protein_coding	TATA element modulatory factor 1 [Source:HGNC Symbol;Acc:HGNC:11870]	Others
FAM111B	ENSG00000189057	953.06	1079.44	804.293	1232.63	1300.02	1257.58	945.599	1263.41	-0.418511	0.00132127	0.0130778	11	59107185	59127410	+	3863	protein_coding	family with sequence similarity 111 member B [Source:HGNC Symbol;Acc:HGNC:24200]	-
TGFBR2	ENSG00000163513	1255.37	1001.27	1360.11	1642.11	1551.31	1641.86	1205.58	1611.76	-0.418449	0.00139273	0.0136194	3	30606502	30694142	+	4704	protein_coding	transforming growth factor beta receptor 2 [Source:HGNC Symbol;Acc:HGNC:11773]	-
ERFE	ENSG00000178752	1166.05	1322.53	1052.77	1463.48	1779.83	1487.59	1180.45	1576.97	-0.418261	0.00142428	0.0138634	2	238158982	238168900	+	3572	protein_coding	erythroferrone [Source:HGNC Symbol;Acc:HGNC:26727]	-
TMEM70	ENSG00000175606	1821.71	1845.12	1867.04	2473.61	2407.56	2513.29	1844.62	2464.82	-0.418162	1.03595e-05	0.000247772	8	73972437	73982783	+	2982	protein_coding	transmembrane protein 70 [Source:HGNC Symbol;Acc:HGNC:26050]	-
PRDX3	ENSG00000165672	9624.83	8621.62	8159.68	11695.3	10993.8	12594.5	8802.05	11761.2	-0.418111	8.32998e-05	0.00140037	10	119167703	119178833	-	3417	protein_coding	peroxiredoxin 3 [Source:HGNC Symbol;Acc:HGNC:9354]	-
OTUD4	ENSG00000164164	2203.52	2124.62	1843.09	2820.41	2681.6	2743.3	2057.08	2748.44	-0.417996	0.000111092	0.00176413	4	145110838	145180161	-	9085	protein_coding	OTU deubiquitinase 4 [Source:HGNC Symbol;Acc:HGNC:24949]	-
C7orf43	ENSG00000146826	564.377	538.65	568.793	763.601	718.759	750.807	557.273	744.389	-0.417295	0.000404853	0.0050906	7	100154420	100158715	-	3255	protein_coding	chromosome 7 open reading frame 43 [Source:HGNC Symbol;Acc:HGNC:25604]	-
CCDC88A	ENSG00000115355	1820.73	1370.72	1583.64	2453.76	1683.11	2236.53	1591.7	2124.47	-0.416131	0.00726305	0.04878	2	55287842	55419921	-	14537	protein_coding	coiled-coil domain containing 88A [Source:HGNC Symbol;Acc:HGNC:25523]	-
CREB5	ENSG00000146592	2000.35	1886.88	1713.36	2444.36	2325.06	2701.22	1866.86	2490.21	-0.415703	0.000221326	0.00310214	7	28299321	28825894	+	11674	protein_coding	cAMP responsive element binding protein 5 [Source:HGNC Symbol;Acc:HGNC:16844]	TF_bZIP
PPM1B	ENSG00000138032	2330.14	2353.78	2303.11	2643.88	2973.65	3698.87	2329.01	3105.47	-0.415317	0.00150371	0.0144656	2	44167969	44244384	+	7103	protein_coding	protein phosphatase, Mg2+/Mn2+ dependent 1B [Source:HGNC Symbol;Acc:HGNC:9276]	-
FAM3C	ENSG00000196937	3215.47	2928.85	3032.56	3729.21	4054.64	4450.61	3058.96	4078.15	-0.414935	0.00010562	0.00170163	7	121348851	121396364	-	3422	protein_coding	family with sequence similarity 3 member C [Source:HGNC Symbol;Acc:HGNC:18664]	-
CENPM	ENSG00000100162	798.961	721.77	683.549	1107.27	934.007	898.537	734.76	979.939	-0.414733	0.00159377	0.0151548	22	41938721	41947164	-	1778	protein_coding	centromere protein M [Source:HGNC Symbol;Acc:HGNC:18352]	-
LRRC58	ENSG00000163428	2106.35	2086.07	2121.5	2855.93	2719.53	2834.93	2104.64	2803.46	-0.413568	1.04266e-05	0.000248617	3	120324509	120349339	-	7903	protein_coding	leucine rich repeat containing 58 [Source:HGNC Symbol;Acc:HGNC:26968]	-
NINJ1	ENSG00000131669	1182.74	1553.84	1598.61	1581.52	2068.09	2121.52	1445.06	1923.71	-0.413208	0.0065341	0.0448274	9	93121489	93134288	-	2648	protein_coding	ninjurin 1 [Source:HGNC Symbol;Acc:HGNC:7824]	-
RPS6KB1	ENSG00000108443	1302.48	1323.6	1187.48	1601.37	1652.77	1821.38	1271.19	1691.84	-0.412725	0.000195612	0.00282006	17	59893046	59950564	+	7687	protein_coding	ribosomal protein S6 kinase B1 [Source:HGNC Symbol;Acc:HGNC:10436]	-
CLSPN	ENSG00000092853	1447.75	1037.68	1048.77	1712.1	1475.45	1516.57	1178.07	1568.04	-0.41203	0.00497099	0.0366581	1	35720218	35769967	-	5411	protein_coding	claspin [Source:HGNC Symbol;Acc:HGNC:19715]	-
RAB18	ENSG00000099246	2845.44	2736.09	2494.71	3415.83	3413.63	3913.92	2692.08	3581.13	-0.41179	0.000151966	0.00230111	10	27504174	27542237	+	6223	protein_coding	RAB18, member RAS oncogene family [Source:HGNC Symbol;Acc:HGNC:14244]	-
STK3	ENSG00000104375	1099.31	978.78	841.215	1156.37	1300.02	1424.94	973.101	1293.78	-0.411191	0.00260026	0.0220691	8	98401403	98942827	-	11906	protein_coding	serine/threonine kinase 3 [Source:HGNC Symbol;Acc:HGNC:11406]	-
METTL1	ENSG00000037897	513.337	477.611	412.125	652.873	617.298	595.597	467.691	621.923	-0.410857	0.00251958	0.021548	12	57768471	57772793	-	2621	protein_coding	methyltransferase like 1 [Source:HGNC Symbol;Acc:HGNC:7030]	-
CWC27	ENSG00000153015	938.338	941.3	831.236	1148.01	1111.33	1343.6	903.624	1200.98	-0.41074	0.000980421	0.0103341	5	64768930	65018763	+	3740	protein_coding	CWC27 spliceosome associated protein homolog [Source:HGNC Symbol;Acc:HGNC:10664]	-
ANAPC16	ENSG00000166295	1818.77	2056.08	1759.27	2324.23	2511.86	2651.67	1878.04	2495.92	-0.410718	0.000227218	0.00316205	10	72216000	72235860	+	4324	protein_coding	anaphase promoting complex subunit 16 [Source:HGNC Symbol;Acc:HGNC:26976]	-
BCL2L12	ENSG00000126453	1319.17	1182.25	1053.76	1839.54	1500.1	1386.61	1185.06	1575.42	-0.410326	0.0032913	0.0264284	19	49665142	49673916	+	2216	protein_coding	BCL2 like 12 [Source:HGNC Symbol;Acc:HGNC:13787]	-
MSI2	ENSG00000153944	2263.4	2910.64	2665.34	2798.48	3789.13	3826.96	2613.13	3471.52	-0.410105	0.00454597	0.0341537	17	57255851	57684685	+	21479	protein_coding	musashi RNA binding protein 2 [Source:HGNC Symbol;Acc:HGNC:18585]	-
ZNF292	ENSG00000188994	719.458	1018.4	776.353	989.234	1187.19	1162.21	838.071	1112.88	-0.410075	0.00646891	0.0444972	6	87152833	87264196	+	13128	protein_coding	zinc finger protein 292 [Source:HGNC Symbol;Acc:HGNC:18410]	zf-C2H2
PECR	ENSG00000115425	398.499	367.31	302.358	464.846	463.685	489.941	356.056	472.824	-0.409363	0.00600851	0.042108	2	215996329	216082955	-	3182	protein_coding	peroxisomal trans-2-enoyl-CoA reductase [Source:HGNC Symbol;Acc:HGNC:18281]	-
HAUS6	ENSG00000147874	2456.76	1976.84	1653.49	2959.34	2666.43	2457.19	2029.03	2694.32	-0.408928	0.00531997	0.0387046	9	19053143	19103119	-	7932	protein_coding	HAUS augmin like complex subunit 6 [Source:HGNC Symbol;Acc:HGNC:25948]	-
ALKBH7	ENSG00000125652	981.525	1153.33	1050.77	1351.71	1479.24	1396.89	1061.88	1409.28	-0.408844	0.000330117	0.00432827	19	6372433	6375251	+	1455	protein_coding	alkB homolog 7 [Source:HGNC Symbol;Acc:HGNC:21306]	-
ZNF511	ENSG00000198546	372.979	336.255	354.248	473.203	473.167	465.631	354.494	470.667	-0.408421	0.0022258	0.0196812	10	133308475	133313162	+	2728	protein_coding	zinc finger protein 511 [Source:HGNC Symbol;Acc:HGNC:28445]	-
SCML1	ENSG00000047634	637.991	561.139	630.662	755.244	777.549	895.732	609.931	809.509	-0.408374	0.00157556	0.0150636	X	17737449	17754988	+	5497	protein_coding	sex comb on midleg like 1 (Drosophila) [Source:HGNC Symbol;Acc:HGNC:10580]	-
CCNY	ENSG00000108100	814.665	885.614	929.029	1097.87	1204.25	1184.65	876.436	1162.26	-0.407567	0.000370861	0.00472779	10	35247025	35572669	+	5743	protein_coding	cyclin Y [Source:HGNC Symbol;Acc:HGNC:23354]	-
MAT2A	ENSG00000168906	11011.7	13010.1	9879.04	13767.8	17818.2	13366.8	11300.3	14984.3	-0.407139	0.00369015	0.028904	2	85539165	85545280	+	4487	protein_coding	methionine adenosyltransferase 2A [Source:HGNC Symbol;Acc:HGNC:6904]	-
GAN	ENSG00000261609	377.887	373.736	369.217	542.146	461.788	482.461	373.613	495.465	-0.406525	0.00287646	0.0238693	16	81314952	81390884	+	15406	protein_coding	gigaxonin [Source:HGNC Symbol;Acc:HGNC:4137]	-
FLCN	ENSG00000154803	825.462	731.408	823.253	1177.26	989.005	990.168	793.374	1052.14	-0.406433	0.00125437	0.0125213	17	17212212	17237188	-	9786	protein_coding	folliculin [Source:HGNC Symbol;Acc:HGNC:27310]	-
PIK3C2A	ENSG00000011405	1992.49	2134.26	2202.33	2602.09	2521.35	3261.29	2109.69	2794.91	-0.405941	0.00112241	0.0114838	11	17077730	17207983	-	9204	protein_coding	phosphatidylinositol-4-phosphate 3-kinase catalytic subunit type 2 alpha [Source:HGNC Symbol;Acc:HGNC:8971]	-
RBM14	ENSG00000239306	2840.53	2226.35	2318.08	3377.18	3272.34	3135.06	2461.65	3261.53	-0.405683	0.000655072	0.0075012	11	66616582	66627347	+	3937	protein_coding	RNA binding motif protein 14 [Source:HGNC Symbol;Acc:HGNC:14219]	-
FITM2	ENSG00000197296	275.808	292.349	330.299	378.144	415.325	396.441	299.486	396.637	-0.405647	0.00588398	0.041555	20	44302838	44311169	-	4597	protein_coding	fat storage inducing transmembrane protein 2 [Source:HGNC Symbol;Acc:HGNC:16135]	-
UGCG	ENSG00000148154	11623.2	11595.4	10780.1	14663	15195.4	15155.5	11332.9	15004.6	-0.404909	5.58235e-06	0.000147052	9	111896766	111935369	+	4615	protein_coding	UDP-glucose ceramide glucosyltransferase [Source:HGNC Symbol;Acc:HGNC:12524]	-
C1orf27	ENSG00000157181	1301.5	1258.28	1198.46	1650.46	1554.15	1770.89	1252.75	1658.5	-0.404821	0.000187335	0.0027386	1	186375838	186421378	+	4073	protein_coding	chromosome 1 open reading frame 27 [Source:HGNC Symbol;Acc:HGNC:24299]	-
UGDH	ENSG00000109814	7619.58	8199.7	8394.19	9390.93	10124.3	12538.4	8071.15	10684.5	-0.404745	0.00100079	0.0105133	4	39498755	39528311	-	4045	protein_coding	UDP-glucose 6-dehydrogenase [Source:HGNC Symbol;Acc:HGNC:12525]	-
XIAP	ENSG00000101966	2297.75	2502.64	2119.5	2722.22	3225.88	3207.06	2306.63	3051.72	-0.40415	0.000507169	0.00614496	X	123859724	123913979	+	9025	protein_coding	X-linked inhibitor of apoptosis [Source:HGNC Symbol;Acc:HGNC:592]	-
MYO6	ENSG00000196586	3710.16	4825.37	4491.47	4635.92	5985.23	6607.66	4342.33	5742.94	-0.403507	0.00571836	0.0406921	6	75749192	75919537	+	8785	protein_coding	myosin VI [Source:HGNC Symbol;Acc:HGNC:7605]	-
PER1	ENSG00000179094	373.961	376.948	437.073	505.585	524.372	541.366	395.994	523.774	-0.403507	0.00295676	0.0243547	17	8140472	8156506	-	7002	protein_coding	period circadian clock 1 [Source:HGNC Symbol;Acc:HGNC:8845]	-
ELMSAN1	ENSG00000156030	1743.19	2005.75	1828.12	2368.1	2663.58	2343.12	1859.02	2458.27	-0.403363	0.00025649	0.00350394	14	73715122	73790285	-	13484	protein_coding	ELM2 and Myb/SANT domain containing 1 [Source:HGNC Symbol;Acc:HGNC:19853]	-
FAM49B	ENSG00000153310	4678.93	4178.56	4211.06	5404.75	5557.58	6319.68	4356.18	5760.67	-0.40319	0.000165326	0.00247231	8	129839593	130017129	-	9132	protein_coding	family with sequence similarity 49 member B [Source:HGNC Symbol;Acc:HGNC:25216]	-
TMEM19	ENSG00000139291	895.15	919.882	861.173	1132.34	1199.51	1205.22	892.068	1179.02	-0.402709	0.000193363	0.00279502	12	71686087	71705046	+	6488	protein_coding	transmembrane protein 19 [Source:HGNC Symbol;Acc:HGNC:25605]	-
INO80D	ENSG00000114933	324.885	385.515	304.354	457.534	443.772	439.451	338.251	446.919	-0.402706	0.00597695	0.0419432	2	205993721	206086303	-	14373	protein_coding	INO80 complex subunit D [Source:HGNC Symbol;Acc:HGNC:25997]	-
TCEAL3	ENSG00000196507	383.776	346.964	356.244	479.47	421.963	535.756	362.328	479.063	-0.402681	0.0060566	0.0423502	X	103607451	103629690	+	2305	protein_coding	transcription elongation factor A like 3 [Source:HGNC Symbol;Acc:HGNC:28247]	-
KCTD9	ENSG00000104756	2050.4	1887.95	1618.57	2513.3	2257.74	2572.19	1852.31	2447.74	-0.402084	0.00088949	0.00954249	8	25427847	25458476	-	4383	protein_coding	potassium channel tetramerization domain containing 9 [Source:HGNC Symbol;Acc:HGNC:22401]	-
NEIL3	ENSG00000109674	809.758	656.447	667.583	991.323	888.492	939.677	711.263	939.831	-0.401359	0.00194109	0.0176356	4	177309836	177362943	+	2959	protein_coding	nei like DNA glycosylase 3 [Source:HGNC Symbol;Acc:HGNC:24573]	-
IQSEC1	ENSG00000144711	479.966	573.989	463.017	705.103	648.59	648.892	505.657	667.528	-0.401099	0.00303258	0.0248853	3	12897220	13073117	-	6882	protein_coding	IQ motif and Sec7 domain 1 [Source:HGNC Symbol;Acc:HGNC:29112]	-
MED9	ENSG00000141026	636.028	760.322	659.6	869.105	934.007	909.757	685.317	904.29	-0.400781	0.00112925	0.0115298	17	17476986	17493226	+	5998	protein_coding	mediator complex subunit 9 [Source:HGNC Symbol;Acc:HGNC:25487]	-
PUDP	ENSG00000130021	1341.74	1246.5	1524.76	1832.22	1726.73	1868.13	1371	1809.03	-0.399735	0.00052683	0.00633411	X	7048920	7148190	-	3168	protein_coding	pseudouridine 5'-phosphatase [Source:HGNC Symbol;Acc:HGNC:16818]	-
SELENOT	ENSG00000198843	2782.62	2520.84	2760.14	3552.68	3238.21	3845.67	2687.87	3545.52	-0.39944	0.000220666	0.00309844	3	150602875	150630445	+	4135	protein_coding	selenoprotein T [Source:HGNC Symbol;Acc:HGNC:18136]	-
RNF207	ENSG00000158286	589.896	602.903	557.816	844.035	805.048	660.112	583.539	769.732	-0.399126	0.00319872	0.0258977	1	6205475	6221299	+	6585	protein_coding	ring finger protein 207 [Source:HGNC Symbol;Acc:HGNC:32947]	-
MAN1A2	ENSG00000198162	1106.18	1362.15	1433.96	1485.42	1758.97	1898.99	1300.76	1714.46	-0.398844	0.00394344	0.030491	1	117367449	117528872	+	9667	protein_coding	mannosidase alpha class 1A member 2 [Source:HGNC Symbol;Acc:HGNC:6822]	-
ARVCF	ENSG00000099889	520.208	584.698	556.818	708.237	755.74	725.562	553.908	729.846	-0.398523	0.00103072	0.0107771	22	19969896	20016808	-	5621	protein_coding	armadillo repeat gene deleted in velocardiofacial syndrome [Source:HGNC Symbol;Acc:HGNC:728]	-
SECISBP2	ENSG00000187742	1725.52	1729.46	1688.42	2050.54	2411.35	2305.72	1714.47	2255.87	-0.39618	0.000203673	0.0029068	9	89318506	89359662	+	9813	protein_coding	SECIS binding protein 2 [Source:HGNC Symbol;Acc:HGNC:30972]	-
KIF13B	ENSG00000197892	1640.13	1671.64	1798.18	1992.05	2256.79	2469.34	1703.32	2239.39	-0.395008	0.000658293	0.00751607	8	29067279	29263124	-	11112	protein_coding	kinesin family member 13B [Source:HGNC Symbol;Acc:HGNC:14405]	-
ARFIP1	ENSG00000164144	955.023	920.953	883.126	1117.72	1192.87	1316.48	919.701	1209.03	-0.394931	0.000666696	0.00757365	4	152779937	152918463	+	4269	protein_coding	ADP ribosylation factor interacting protein 1 [Source:HGNC Symbol;Acc:HGNC:21496]	-
RASSF10	ENSG00000189431	933.43	1034.47	977.925	1038.33	1430.88	1401.57	981.94	1290.26	-0.394635	0.00519145	0.0379106	11	13009577	13012106	+	2530	protein_coding	Ras association domain family member 10 [Source:HGNC Symbol;Acc:HGNC:33984]	-
ZSWIM8	ENSG00000214655	1127.77	1336.45	1467.89	1573.16	1784.57	1810.16	1310.7	1722.63	-0.394602	0.00212146	0.0189367	10	73785582	73801797	+	7953	protein_coding	zinc finger SWIM-type containing 8 [Source:HGNC Symbol;Acc:HGNC:23528]	-
FARP1	ENSG00000152767	8576.56	10266.5	9290.29	10756.2	12943.4	13278.9	9377.78	12326.2	-0.3945	0.000822758	0.00899341	13	98142562	98455176	+	36228	protein_coding	FERM, ARH/RhoGEF and pleckstrin domain protein 1 [Source:HGNC Symbol;Acc:HGNC:3591]	-
NBPF9	ENSG00000269713	988.395	937.016	933.02	1257.7	1110.38	1389.41	952.811	1252.5	-0.394498	0.0012311	0.0123679	1	149054027	149103561	-	9046	protein_coding	NBPF member 9 [Source:HGNC Symbol;Acc:HGNC:31991]	-
IRGQ	ENSG00000167378	663.511	779.598	650.619	840.901	955.817	952.767	697.909	916.495	-0.394001	0.00212923	0.0189666	19	43584369	43596135	-	9869	protein_coding	immunity related GTPase Q [Source:HGNC Symbol;Acc:HGNC:24868]	-
ECHDC1	ENSG00000093144	2441.05	2410.54	2805.05	2980.24	3158.56	3919.53	2552.21	3352.77	-0.393709	0.00232552	0.0203153	6	127288710	127343609	-	5678	protein_coding	ethylmalonyl-CoA decarboxylase 1 [Source:HGNC Symbol;Acc:HGNC:21489]	-
C8orf82	ENSG00000213563	1240.65	1342.88	1259.33	1743.43	1712.5	1591.37	1280.95	1682.44	-0.393372	0.000184295	0.00270173	8	144525733	144529132	-	3001	protein_coding	chromosome 8 open reading frame 82 [Source:HGNC Symbol;Acc:HGNC:33826]	-
ZDHHC3	ENSG00000163812	1629.33	1880.46	1680.43	2078.75	2383.85	2352.47	1730.07	2271.69	-0.393355	0.000464926	0.00571559	3	44915257	44976185	-	7609	protein_coding	zinc finger DHHC-type containing 3 [Source:HGNC Symbol;Acc:HGNC:18470]	-
MOB1B	ENSG00000173542	946.19	1024.83	1146.57	1283.81	1245.98	1563.32	1039.19	1364.37	-0.392999	0.00303473	0.0248853	4	70902326	71022449	+	8801	protein_coding	MOB kinase activator 1B [Source:HGNC Symbol;Acc:HGNC:29801]	-
PBK	ENSG00000168078	2433.2	2178.16	1981.79	2815.19	2782.11	3058.39	2197.72	2885.23	-0.392681	0.000513478	0.00620797	8	27809620	27838095	-	2165	protein_coding	PDZ binding kinase [Source:HGNC Symbol;Acc:HGNC:18282]	-
AGFG1	ENSG00000173744	3635.57	3623.84	3542.48	4545.04	4513.58	5113.53	3600.63	4724.05	-0.39185	7.02937e-05	0.0012163	2	227472152	227561214	+	9321	protein_coding	ArfGAP with FG repeats 1 [Source:HGNC Symbol;Acc:HGNC:5175]	-
MRPS18C	ENSG00000163319	678.234	692.857	613.698	895.22	827.806	880.772	661.596	867.933	-0.391687	0.000976472	0.0103063	4	83455932	83469735	+	4866	protein_coding	mitochondrial ribosomal protein S18C [Source:HGNC Symbol;Acc:HGNC:16633]	-
RBBP8	ENSG00000101773	1481.12	1323.6	1206.44	1722.54	1640.44	1897.12	1337.05	1753.37	-0.391058	0.00117245	0.0118702	18	22798261	23026488	+	5091	protein_coding	RB binding protein 8, endonuclease [Source:HGNC Symbol;Acc:HGNC:9891]	-
MTX1	ENSG00000173171	965.82	1031.25	922.043	1245.16	1252.61	1328.64	973.039	1275.47	-0.390837	0.0003649	0.00467467	1	155208699	155213824	+	3278	protein_coding	metaxin 1 [Source:HGNC Symbol;Acc:HGNC:7504]	-
RRP15	ENSG00000067533	1472.29	1401.78	1146.57	1848.94	1782.67	1639.06	1340.21	1756.89	-0.390475	0.00187099	0.0171547	1	218285287	218337983	+	7883	protein_coding	ribosomal RNA processing 15 homolog [Source:HGNC Symbol;Acc:HGNC:24255]	-
GOT1	ENSG00000120053	4358.95	5007.41	4710.01	5601.13	6406.25	6440.3	4692.12	6149.23	-0.390328	0.000250309	0.0034315	10	99396870	99430624	-	2424	protein_coding	glutamic-oxaloacetic transaminase 1 [Source:HGNC Symbol;Acc:HGNC:4432]	-
POLM	ENSG00000122678	465.243	558.997	482.975	692.568	670.399	611.492	502.405	658.153	-0.389911	0.00354853	0.0280618	7	44072247	44082540	-	4487	protein_coding	DNA polymerase mu [Source:HGNC Symbol;Acc:HGNC:9185]	-
MCL1	ENSG00000143384	9129.16	8043.35	7638.79	11498.9	10269.3	10738.5	8270.43	10835.6	-0.389684	0.00024824	0.00340611	1	150574551	150579738	-	4371	protein_coding	MCL1, BCL2 family apoptosis regulator [Source:HGNC Symbol;Acc:HGNC:6943]	-
API5	ENSG00000166181	4377.6	3921.55	3657.24	5306.56	5051.23	5305.2	3985.46	5220.99	-0.389519	0.000187809	0.00274296	11	43311963	43344529	+	4651	protein_coding	apoptosis inhibitor 5 [Source:HGNC Symbol;Acc:HGNC:594]	-
ZNF445	ENSG00000185219	772.46	788.165	714.484	945.361	996.591	1036.92	758.369	992.956	-0.389267	0.00069038	0.00778582	3	44431720	44477670	-	18871	protein_coding	zinc finger protein 445 [Source:HGNC Symbol;Acc:HGNC:21018]	zf-C2H2
RAB3IP	ENSG00000127328	1642.09	1734.82	1703.39	2024.43	2240.67	2386.13	1693.43	2217.08	-0.389031	0.000297371	0.00396545	12	69738681	69823204	+	12612	protein_coding	RAB3A interacting protein [Source:HGNC Symbol;Acc:HGNC:16508]	-
RHPN1	ENSG00000158106	2007.22	2374.13	2107.53	2836.08	3210.71	2449.71	2162.96	2832.17	-0.389028	0.00227597	0.0200117	8	143368887	143384220	+	4172	protein_coding	rhophilin Rho GTPase binding protein 1 [Source:HGNC Symbol;Acc:HGNC:19973]	-
SEC23A	ENSG00000100934	2631.47	2767.14	2847.96	3178.71	3620.35	3994.33	2748.86	3597.8	-0.388487	0.000639336	0.00738044	14	39031919	39109646	-	8945	protein_coding	Sec23 homolog A, coat complex II component [Source:HGNC Symbol;Acc:HGNC:10701]	-
CAMSAP3	ENSG00000076826	1256.35	1190.81	1110.64	1658.82	1633.8	1364.17	1185.94	1552.26	-0.388079	0.0013638	0.0133747	19	7595902	7618304	+	4845	protein_coding	calmodulin regulated spectrin associated protein family member 3 [Source:HGNC Symbol;Acc:HGNC:29307]	-
ZSCAN9	ENSG00000137185	519.227	577.202	469.005	637.204	654.279	755.482	521.811	682.322	-0.38784	0.00506993	0.0371795	6	28224886	28233482	+	3705	protein_coding	zinc finger and SCAN domain containing 9 [Source:HGNC Symbol;Acc:HGNC:12984]	zf-C2H2
KDM1B	ENSG00000165097	1030.6	840.637	943.997	1240.98	1110.38	1331.44	938.412	1227.6	-0.387154	0.00237704	0.0205764	6	18155329	18223853	+	4595	protein_coding	lysine demethylase 1B [Source:HGNC Symbol;Acc:HGNC:21577]	-
RNF169	ENSG00000166439	1129.73	996.985	842.213	1341.26	1253.56	1286.56	989.644	1293.8	-0.386448	0.00305203	0.0249555	11	74748868	74842413	+	7823	protein_coding	ring finger protein 169 [Source:HGNC Symbol;Acc:HGNC:26961]	-
FBXW8	ENSG00000174989	573.21	635.029	596.734	785.537	772.808	800.362	601.658	786.236	-0.386417	0.00101173	0.0105998	12	116910956	117031148	+	5169	protein_coding	F-box and WD repeat domain containing 8 [Source:HGNC Symbol;Acc:HGNC:13597]	-
RBM12B	ENSG00000183808	1569.46	1444.61	1347.14	1936.68	1747.59	2015.87	1453.74	1900.05	-0.386178	0.000695563	0.00782733	8	93729356	93741017	-	7618	protein_coding	RNA binding motif protein 12B [Source:HGNC Symbol;Acc:HGNC:32310]	-
CTC1	ENSG00000178971	808.776	827.787	903.084	1062.36	1145.46	1110.78	846.549	1106.2	-0.386081	0.00060908	0.00708872	17	8224821	8248044	-	8367	protein_coding	CST telomere replication complex component 1 [Source:HGNC Symbol;Acc:HGNC:26169]	-
ATP2A2	ENSG00000174437	12030.5	11546.2	10624.5	14572.1	15152.7	14948.8	11400.4	14891.2	-0.38539	3.84869e-05	0.000736858	12	110280756	110351093	+	13745	protein_coding	ATPase sarcoplasmic/endoplasmic reticulum Ca2+ transporting 2 [Source:HGNC Symbol;Acc:HGNC:812]	-
TRIM47	ENSG00000132481	1488.97	1212.23	1181.49	1870.87	1557.94	1641.86	1294.23	1690.23	-0.384659	0.00322101	0.0259994	17	75874161	75878575	-	3142	protein_coding	tripartite motif containing 47 [Source:HGNC Symbol;Acc:HGNC:19020]	-
LRRC8B	ENSG00000197147	908.892	1086.94	1015.84	1132.34	1359.76	1437.1	1003.89	1309.74	-0.384387	0.00343386	0.0273485	1	89524836	89597864	+	8213	protein_coding	leucine rich repeat containing 8 family member B [Source:HGNC Symbol;Acc:HGNC:30692]	-
SLC25A39	ENSG00000013306	10957.7	8846.5	8742.45	14677.6	11527.6	11057.3	9515.56	12420.9	-0.384323	0.00493499	0.0364893	17	44319625	44324870	-	3526	protein_coding	solute carrier family 25 member 39 [Source:HGNC Symbol;Acc:HGNC:24279]	-
GRAMD2B	ENSG00000155324	631.12	727.125	777.35	826.277	879.01	1079.93	711.865	928.405	-0.383755	0.00746028	0.0499118	5	126360132	126496494	+	5051	protein_coding	GRAM domain containing 2B [Source:HGNC Symbol;Acc:HGNC:24911]	-
KCTD3	ENSG00000136636	4178.35	4476.26	4433.59	5290.89	5771.88	6008.33	4362.73	5690.36	-0.383421	9.69913e-05	0.00158531	1	215567392	215621807	+	4929	protein_coding	potassium channel tetramerization domain containing 3 [Source:HGNC Symbol;Acc:HGNC:21305]	-
TAF13	ENSG00000197780	1047.29	935.945	892.107	1331.86	1127.45	1292.17	958.446	1250.49	-0.383373	0.00179926	0.0166114	1	109062486	109076002	-	1400	protein_coding	TATA-box binding protein associated factor 13 [Source:HGNC Symbol;Acc:HGNC:11546]	-
MTR	ENSG00000116984	2550.98	2785.35	2431.84	3184.98	3461.99	3483.82	2589.39	3376.93	-0.383346	0.000215632	0.00303867	1	236795281	236903981	+	11374	protein_coding	5-methyltetrahydrofolate-homocysteine methyltransferase [Source:HGNC Symbol;Acc:HGNC:7468]	-
CARMIL1	ENSG00000079691	3351.91	3614.21	3301.99	4114.67	4669.09	4607.69	3422.7	4463.82	-0.38334	0.000170969	0.00253247	6	25279078	25620530	+	6799	protein_coding	capping protein regulator and myosin 1 linker 1 [Source:HGNC Symbol;Acc:HGNC:21581]	-
RAB21	ENSG00000080371	1509.58	1407.13	1191.47	1764.33	1668.89	1922.37	1369.4	1785.19	-0.382603	0.00205187	0.0184775	12	71754874	71800285	+	16036	protein_coding	RAB21, member RAS oncogene family [Source:HGNC Symbol;Acc:HGNC:18263]	-
MAPK1	ENSG00000100030	3455.95	3386.11	3576.41	4580.56	4202.56	4794.69	3472.82	4525.94	-0.382068	0.000110012	0.00175056	22	21754500	21867680	-	11336	protein_coding	mitogen-activated protein kinase 1 [Source:HGNC Symbol;Acc:HGNC:6871]	-
GTF2E1	ENSG00000153767	600.693	627.533	549.833	821.054	667.555	828.412	592.686	772.34	-0.381968	0.00491872	0.036412	3	120742637	120783069	+	3370	protein_coding	general transcription factor IIE subunit 1 [Source:HGNC Symbol;Acc:HGNC:4650]	-
SDCBP	ENSG00000137575	6349.48	6613.73	6254.73	7351.88	8360.55	9326.65	6405.98	8346.36	-0.381833	0.000601852	0.00703206	8	58552924	58582860	+	4778	protein_coding	syndecan binding protein [Source:HGNC Symbol;Acc:HGNC:10662]	-
LYPD1	ENSG00000150551	376.905	358.743	390.172	500.362	475.064	491.811	375.274	489.079	-0.381626	0.00372405	0.0291258	2	132644853	132671579	-	2412	protein_coding	LY6/PLAUR domain containing 1 [Source:HGNC Symbol;Acc:HGNC:28431]	-
PTAR1	ENSG00000188647	2334.07	2159.96	2116.51	2842.35	2799.18	2966.76	2203.51	2869.43	-0.380919	0.000114871	0.0018168	9	69709522	69759959	-	12200	protein_coding	protein prenyltransferase alpha subunit repeat containing 1 [Source:HGNC Symbol;Acc:HGNC:30449]	-
ZNRF3	ENSG00000183579	1145.44	1210.09	1174.51	1466.61	1643.28	1484.78	1176.68	1531.56	-0.380544	0.000396028	0.00499973	22	28883592	29057487	+	6968	protein_coding	zinc and ring finger 3 [Source:HGNC Symbol;Acc:HGNC:18126]	-
PTGES2	ENSG00000148334	3525.64	3070.2	2995.64	4737.25	4008.17	3740.94	3197.16	4162.12	-0.380308	0.00190598	0.017394	9	128120693	128128462	-	3039	protein_coding	prostaglandin E synthase 2 [Source:HGNC Symbol;Acc:HGNC:17822]	-
NFIL3	ENSG00000165030	460.335	469.044	468.007	641.383	578.421	599.337	465.795	606.38	-0.380178	0.00234213	0.0203758	9	91409045	91423862	-	2085	protein_coding	nuclear factor, interleukin 3 regulated [Source:HGNC Symbol;Acc:HGNC:7787]	TF_bZIP
ARHGEF16	ENSG00000130762	630.139	613.612	547.837	821.054	834.443	676.007	597.196	777.168	-0.379746	0.00506418	0.0371738	1	3454426	3481113	+	5563	protein_coding	Rho guanine nucleotide exchange factor 16 [Source:HGNC Symbol;Acc:HGNC:15515]	-
TMEM242	ENSG00000215712	422.056	446.555	407.136	482.604	579.369	595.597	425.249	552.523	-0.378851	0.00680849	0.0463641	6	157289386	157323601	-	4644	protein_coding	transmembrane protein 242 [Source:HGNC Symbol;Acc:HGNC:17206]	-
CPNE1	ENSG00000214078	2547.06	2769.28	2947.74	3755.33	3225.88	3763.38	2754.7	3581.53	-0.378655	0.000693233	0.00780673	20	35626031	35664956	-	3608	protein_coding	copine 1 [Source:HGNC Symbol;Acc:HGNC:2314]	-
RAB11B	ENSG00000185236	2602.02	2516.56	2279.16	3433.59	3363.37	2821.84	2465.91	3206.27	-0.378654	0.00110947	0.0114023	19	8389981	8404434	+	2470	protein_coding	RAB11B, member RAS oncogene family [Source:HGNC Symbol;Acc:HGNC:9761]	-
LRRC40	ENSG00000066557	1322.11	1183.32	1227.4	1611.81	1465.96	1774.63	1244.28	1617.47	-0.378306	0.00123336	0.0123747	1	70144805	70205620	-	2884	protein_coding	leucine rich repeat containing 40 [Source:HGNC Symbol;Acc:HGNC:26004]	-
PNPO	ENSG00000108439	956.005	1161.9	1091.68	1230.54	1429.93	1509.09	1069.86	1389.85	-0.378169	0.00313786	0.0255238	17	47941506	47949308	+	5226	protein_coding	pyridoxamine 5'-phosphate oxidase [Source:HGNC Symbol;Acc:HGNC:30260]	-
LPGAT1	ENSG00000123684	4748.62	4747.19	4983.42	5466.38	6065.83	7278.99	4826.41	6270.4	-0.377705	0.00171179	0.0159761	1	211743457	211830772	-	8799	protein_coding	lysophosphatidylglycerol acyltransferase 1 [Source:HGNC Symbol;Acc:HGNC:28985]	-
MIB1	ENSG00000101752	3611.03	3295.08	3189.23	4305.83	4194.03	4615.17	3365.12	4371.68	-0.377511	0.000193518	0.00279502	18	21704957	21870957	+	10033	protein_coding	mindbomb E3 ubiquitin protein ligase 1 [Source:HGNC Symbol;Acc:HGNC:21086]	-
RHOT1	ENSG00000126858	1166.05	971.284	1138.58	1371.56	1221.32	1662.43	1091.97	1418.44	-0.377215	0.00729316	0.0489612	17	32142454	32253374	+	6372	protein_coding	ras homolog family member T1 [Source:HGNC Symbol;Acc:HGNC:21168]	-
HECTD3	ENSG00000126107	2096.54	2254.19	2360.99	2965.61	2905.38	2843.34	2237.24	2904.78	-0.376702	0.000149046	0.00226787	1	45002540	45011329	-	5077	protein_coding	HECT domain E3 ubiquitin protein ligase 3 [Source:HGNC Symbol;Acc:HGNC:26117]	-
FAM103A1	ENSG00000169612	405.37	444.413	482.975	572.439	549.026	608.687	444.253	576.717	-0.3767	0.00493616	0.0364893	15	82986207	82991057	+	1568	protein_coding	family with sequence similarity 103 member A1 [Source:HGNC Symbol;Acc:HGNC:31022]	-
NFYB	ENSG00000120837	861.779	826.716	791.321	998.635	1079.09	1140.7	826.605	1072.81	-0.376437	0.00108334	0.0112074	12	104117077	104138289	-	4956	protein_coding	nuclear transcription factor Y subunit beta [Source:HGNC Symbol;Acc:HGNC:7805]	NF-YB
GLYCTK	ENSG00000168237	776.386	904.89	768.369	1017.44	1135.98	1024.76	816.548	1059.39	-0.376237	0.00213905	0.019021	3	52287089	52293476	+	3013	protein_coding	glycerate kinase [Source:HGNC Symbol;Acc:HGNC:24247]	-
MIOX	ENSG00000100253	1012.93	860.984	911.067	1276.5	1048.74	1290.3	928.328	1205.18	-0.376097	0.00363457	0.0286119	22	50486784	50490648	+	1796	protein_coding	myo-inositol oxygenase [Source:HGNC Symbol;Acc:HGNC:14522]	-
RERE	ENSG00000142599	1038.45	1128.7	1008.86	1277.54	1501.05	1341.73	1058.67	1373.44	-0.376006	0.00124519	0.0124577	1	8352397	8817643	-	11503	protein_coding	arginine-glutamic acid dipeptide repeats [Source:HGNC Symbol;Acc:HGNC:9965]	zf-GATA
NT5DC1	ENSG00000178425	606.582	676.793	693.528	752.11	889.441	921.912	658.968	854.488	-0.37562	0.0041918	0.0320314	6	116100849	116249497	+	7309	protein_coding	5'-nucleotidase domain containing 1 [Source:HGNC Symbol;Acc:HGNC:21556]	-
STARD3NL	ENSG00000010270	1645.04	1554.91	1504.81	1856.25	1991.28	2255.23	1568.25	2034.25	-0.375547	0.000999166	0.0105033	7	38178222	38230671	+	4348	protein_coding	STARD3 N-terminal like [Source:HGNC Symbol;Acc:HGNC:19169]	-
VDAC1	ENSG00000213585	17689	15142.2	14478.3	21714	19093.6	20563.5	15769.8	20457	-0.375398	0.00067976	0.00769378	5	133971915	134005133	-	3163	protein_coding	voltage dependent anion channel 1 [Source:HGNC Symbol;Acc:HGNC:12669]	-
H2AFV	ENSG00000105968	4337.36	4491.25	4283.91	5342.07	5664.73	5996.17	4370.84	5667.66	-0.37496	8.5052e-05	0.00142135	7	44826791	44848083	-	4749	protein_coding	H2A histone family member V [Source:HGNC Symbol;Acc:HGNC:20664]	-
EMC2	ENSG00000104412	1302.48	1287.19	1206.44	1605.55	1527.6	1788.66	1265.37	1640.6	-0.374804	0.000784508	0.00863567	8	108443601	108486918	+	3781	protein_coding	ER membrane protein complex subunit 2 [Source:HGNC Symbol;Acc:HGNC:28963]	-
DPY30	ENSG00000162961	1038.45	1158.69	1020.83	1304.7	1421.4	1443.64	1072.66	1389.91	-0.374358	0.000897117	0.00959174	2	31867809	32039812	-	2745	protein_coding	dpy-30, histone methyltransferase complex regulatory subunit [Source:HGNC Symbol;Acc:HGNC:24590]	-
EFCAB14	ENSG00000159658	3159.53	3360.41	3367.85	4196.15	4252.82	4361.79	3295.93	4270.25	-0.373721	5.20697e-05	0.000944866	1	46675159	46719064	-	6285	protein_coding	EF-hand calcium binding domain 14 [Source:HGNC Symbol;Acc:HGNC:29051]	-
CKAP5	ENSG00000175216	6381.87	5999.05	5894.49	8336.93	7473.01	7868.98	6091.8	7892.97	-0.373627	9.53662e-05	0.00156201	11	46743048	46846308	-	8538	protein_coding	cytoskeleton associated protein 5 [Source:HGNC Symbol;Acc:HGNC:28959]	-
GIGYF2	ENSG00000204120	3031.93	3705.23	3774.99	4017.52	4426.34	5172.43	3504.05	4538.77	-0.373461	0.00411783	0.0315513	2	232697299	232860575	+	13416	protein_coding	GRB10 interacting GYF protein 2 [Source:HGNC Symbol;Acc:HGNC:11960]	-
MLST8	ENSG00000167965	1892.38	1761.59	1767.25	2574.93	2345.92	2100.95	1807.07	2340.6	-0.372903	0.000975656	0.0103047	16	2204248	2209416	+	4323	protein_coding	MTOR associated protein, LST8 homolog [Source:HGNC Symbol;Acc:HGNC:24825]	-
IL4R	ENSG00000077238	3046.65	2895.65	3017.6	3610.13	3786.29	4200.03	2986.63	3865.48	-0.372199	0.000271091	0.00367135	16	27313668	27364778	+	5894	protein_coding	interleukin 4 receptor [Source:HGNC Symbol;Acc:HGNC:6015]	-
S100A10	ENSG00000197747	10314.8	10127.3	10399.9	12102.7	12461.7	15350.9	10280.7	13305.1	-0.372077	0.00105381	0.0109744	1	151982915	151994390	-	1543	protein_coding	S100 calcium binding protein A10 [Source:HGNC Symbol;Acc:HGNC:10487]	-
BAG5	ENSG00000166170	1262.24	1590.25	1409.01	1620.17	1891.72	1997.17	1420.5	1836.35	-0.37101	0.00413899	0.0316897	14	103556544	103562831	-	5271	protein_coding	BCL2 associated athanogene 5 [Source:HGNC Symbol;Acc:HGNC:941]	-
RHOQ	ENSG00000119729	1302.48	1362.15	1287.27	1543.92	1619.58	1945.74	1317.3	1703.08	-0.370943	0.0021869	0.0193591	2	46541806	46583121	+	4619	protein_coding	ras homolog family member Q [Source:HGNC Symbol;Acc:HGNC:17736]	-
HNRNPCP2	ENSG00000204253	869.631	884.543	663.592	1029.97	1046.85	1049.07	805.922	1041.96	-0.370895	0.0061736	0.0430144	2	189923336	189924216	+	881	processed_pseudogene	heterogeneous nuclear ribonucleoprotein C pseudogene 2 [Source:HGNC Symbol;Acc:HGNC:48814]	-
MFAP3	ENSG00000037749	1173.9	1180.11	1117.63	1517.8	1361.66	1609.14	1157.21	1496.2	-0.37069	0.000979343	0.0103297	5	154038906	154220478	+	4792	protein_coding	microfibril associated protein 3 [Source:HGNC Symbol;Acc:HGNC:7034]	-
DNAJC9	ENSG00000213551	1591.05	1363.22	1381.07	1994.14	1738.11	1873.74	1445.12	1868.66	-0.370448	0.00129001	0.0128035	10	73183362	73248862	-	3955	protein_coding	DnaJ heat shock protein family (Hsp40) member C9 [Source:HGNC Symbol;Acc:HGNC:19123]	-
TBL1XR1	ENSG00000177565	2685.45	3221.19	2435.83	3165.13	3901.97	3714.76	2780.83	3593.96	-0.370352	0.00507331	0.0371869	3	177019340	177228000	-	11603	protein_coding	transducin beta like 1 X-linked receptor 1 [Source:HGNC Symbol;Acc:HGNC:29529]	-
AGPAT5	ENSG00000155189	2303.64	2048.59	2192.35	2934.27	2514.71	3007.9	2181.52	2818.96	-0.369642	0.00103001	0.0107769	8	6708357	6759666	+	4684	protein_coding	1-acylglycerol-3-phosphate O-acyltransferase 5 [Source:HGNC Symbol;Acc:HGNC:20886]	-
RRN3	ENSG00000085721	1211.2	1167.25	1016.84	1385.14	1515.27	1485.72	1131.77	1462.04	-0.369641	0.00139404	0.0136199	16	15060022	15094317	-	4156	protein_coding	RRN3 homolog, RNA polymerase I transcription factor [Source:HGNC Symbol;Acc:HGNC:30346]	-
IGSF8	ENSG00000162729	745.959	963.788	797.308	1062.36	1129.34	1045.33	835.685	1079.01	-0.369323	0.00442711	0.0334697	1	160091340	160098943	-	2592	protein_coding	immunoglobulin superfamily member 8 [Source:HGNC Symbol;Acc:HGNC:17813]	-
EIF4EBP2	ENSG00000148730	3056.47	3606.71	3653.25	3833.67	4628.31	4862.01	3438.81	4441.33	-0.369291	0.00304447	0.0249328	10	70404379	70428618	+	7257	protein_coding	eukaryotic translation initiation factor 4E binding protein 2 [Source:HGNC Symbol;Acc:HGNC:3289]	-
RASEF	ENSG00000165105	2211.37	2204.93	2050.65	2803.7	2642.72	2902.25	2155.65	2782.89	-0.368494	0.000222412	0.00311177	9	82979585	83063177	-	6649	protein_coding	RAS and EF-hand domain containing [Source:HGNC Symbol;Acc:HGNC:26464]	-
DNA2	ENSG00000138346	1042.38	927.378	893.105	1246.2	1225.11	1224.85	954.287	1232.06	-0.36833	0.00111804	0.0114653	10	68414064	68472121	-	4867	protein_coding	DNA replication helicase/nuclease 2 [Source:HGNC Symbol;Acc:HGNC:2939]	-
RTCB	ENSG00000100220	4323.62	4403.44	4511.43	5362.96	5531.98	6180.37	4412.83	5691.77	-0.367257	0.00021558	0.00303867	22	32387582	32412255	-	2948	protein_coding	RNA 2',3'-cyclic phosphate and 5'-OH ligase [Source:HGNC Symbol;Acc:HGNC:26935]	-
DCTPP1	ENSG00000179958	3223.33	2850.67	2733.2	4133.47	3801.46	3422.11	2935.73	3785.68	-0.366635	0.00150546	0.0144735	16	30423619	30430075	-	1581	protein_coding	dCTP pyrophosphatase 1 [Source:HGNC Symbol;Acc:HGNC:28777]	-
STK4	ENSG00000101109	2137.76	1882.6	1980.8	2613.58	2314.63	2809.68	2000.39	2579.3	-0.366562	0.00135456	0.0133174	20	44966474	45079959	+	9075	protein_coding	serine/threonine kinase 4 [Source:HGNC Symbol;Acc:HGNC:11408]	-
SGPP1	ENSG00000126821	958.95	946.654	1007.86	1118.76	1284.85	1351.08	971.155	1251.57	-0.366317	0.0019165	0.0174595	14	63684214	63728039	-	3312	protein_coding	sphingosine-1-phosphate phosphatase 1 [Source:HGNC Symbol;Acc:HGNC:17720]	-
MCU	ENSG00000156026	3302.83	3539.24	3088.45	4048.86	4242.38	4506.71	3310.17	4265.99	-0.366153	0.000367201	0.00469261	10	72692131	72887694	+	4533	protein_coding	mitochondrial calcium uniporter [Source:HGNC Symbol;Acc:HGNC:23526]	-
CBX5	ENSG00000094916	10593.6	10492.4	10386	13142.1	13051.4	14370.1	10490.7	13521.2	-0.366136	5.82197e-05	0.00103603	12	54230940	54280133	-	15040	protein_coding	chromobox 5 [Source:HGNC Symbol;Acc:HGNC:1555]	-
CACUL1	ENSG00000151893	2089.67	2030.38	1681.43	2463.16	2413.25	2595.57	1933.83	2490.66	-0.365161	0.00165673	0.015583	10	118674167	118755249	-	12406	protein_coding	CDK2 associated cullin domain 1 [Source:HGNC Symbol;Acc:HGNC:23727]	-
PLXND1	ENSG00000004399	2144.63	2763.93	2679.31	2881	3634.57	3254.74	2529.29	3256.77	-0.364977	0.00590839	0.0415788	3	129555175	129606818	-	9738	protein_coding	plexin D1 [Source:HGNC Symbol;Acc:HGNC:9107]	-
EVC	ENSG00000072840	4999.89	5488.24	5509.31	6456.66	7288.1	6855.44	5332.48	6866.73	-0.364914	0.000245819	0.00338477	4	5711197	5814305	+	7148	protein_coding	EvC ciliary complex subunit 1 [Source:HGNC Symbol;Acc:HGNC:3497]	-
FAM222B	ENSG00000173065	867.668	1022.69	879.134	1155.32	1240.29	1165.95	923.163	1187.19	-0.36344	0.002022	0.0182505	17	28755978	28855232	-	5514	protein_coding	family with sequence similarity 222 member B [Source:HGNC Symbol;Acc:HGNC:25563]	-
CISD1	ENSG00000122873	1555.72	1492.8	1617.57	1774.77	1973.27	2253.36	1555.36	2000.47	-0.363294	0.00232731	0.0203153	10	58269058	58289586	+	2857	protein_coding	CDGSH iron sulfur domain 1 [Source:HGNC Symbol;Acc:HGNC:30880]	-
ELMOD2	ENSG00000179387	1367.26	1275.41	1324.19	1508.4	1634.75	1955.09	1322.29	1699.41	-0.362225	0.00359555	0.0283333	4	140524158	140553770	+	6627	protein_coding	ELMO domain containing 2 [Source:HGNC Symbol;Acc:HGNC:28111]	-
VPS13A	ENSG00000197969	2286.95	2514.42	2496.7	3106.63	2762.2	3506.26	2432.69	3125.03	-0.361419	0.00207692	0.0186386	9	77177353	77421541	+	20196	protein_coding	vacuolar protein sorting 13 homolog A [Source:HGNC Symbol;Acc:HGNC:1908]	-
PLEKHF2	ENSG00000175895	556.524	582.556	509.918	647.65	698.846	770.442	549.666	705.646	-0.361193	0.00566824	0.0404667	8	95133804	95156684	+	3137	protein_coding	pleckstrin homology and FYVE domain containing 2 [Source:HGNC Symbol;Acc:HGNC:20757]	-
ERRFI1	ENSG00000116285	1801.1	1725.18	1709.37	2138.29	2138.26	2446.9	1745.22	2241.15	-0.360937	0.000692689	0.00780623	1	8004404	8026308	-	4186	protein_coding	ERBB receptor feedback inhibitor 1 [Source:HGNC Symbol;Acc:HGNC:18185]	-
SKP1	ENSG00000113558	3672.87	4239.6	4072.36	4675.62	5019.93	5692.29	3994.94	5129.28	-0.36076	0.00143553	0.0139556	5	134148935	134177038	-	12771	protein_coding	S-phase kinase associated protein 1 [Source:HGNC Symbol;Acc:HGNC:10899]	-
DEPDC5	ENSG00000100150	704.735	584.698	693.528	826.277	827.806	892.927	660.987	849.003	-0.360722	0.00429869	0.032625	22	31753951	31907034	+	8196	protein_coding	DEP domain containing 5 [Source:HGNC Symbol;Acc:HGNC:18423]	-
CEP97	ENSG00000182504	693.938	551.501	593.74	816.875	767.119	778.857	613.06	787.617	-0.360685	0.00572583	0.0406921	3	101723925	101770562	+	9550	protein_coding	centrosomal protein 97 [Source:HGNC Symbol;Acc:HGNC:26244]	-
SLC12A7	ENSG00000113504	3679.74	3965.45	3172.27	4535.64	5052.17	4298.21	3605.82	4628.67	-0.360374	0.00234054	0.0203758	5	1050376	1112035	-	5984	protein_coding	solute carrier family 12 member 7 [Source:HGNC Symbol;Acc:HGNC:10915]	-
BAK1	ENSG00000030110	2071.02	1952.21	2344.03	2790.12	2494.8	2886.35	2122.42	2723.76	-0.359732	0.00176393	0.0163942	6	33572547	33580293	-	2212	protein_coding	BCL2 antagonist/killer 1 [Source:HGNC Symbol;Acc:HGNC:949]	-
CLOCK	ENSG00000134852	1349.6	1304.33	1232.38	1642.11	1607.25	1737.23	1295.44	1662.2	-0.359711	0.000584157	0.00690135	4	55427903	55547138	-	11762	protein_coding	clock circadian regulator [Source:HGNC Symbol;Acc:HGNC:2082]	bHLH
DDI2	ENSG00000197312	650.751	579.344	570.789	830.455	720.655	760.157	600.294	770.422	-0.359291	0.0045361	0.0341044	1	15617500	15669044	+	12136	protein_coding	DNA damage inducible 1 homolog 2 [Source:HGNC Symbol;Acc:HGNC:24578]	-
ASB13	ENSG00000196372	1500.75	1701.62	1551.71	1957.58	2224.55	1914.88	1584.69	2032.34	-0.359213	0.00144657	0.0140347	10	5638867	5666595	-	3003	protein_coding	ankyrin repeat and SOCS box containing 13 [Source:HGNC Symbol;Acc:HGNC:19765]	-
TTYH3	ENSG00000136295	12815.8	15832.9	17254.4	17756.1	21156	19951.1	15301	19621	-0.358808	0.00490915	0.0363584	7	2631951	2664802	+	6129	protein_coding	tweety family member 3 [Source:HGNC Symbol;Acc:HGNC:22222]	-
MXD3	ENSG00000213347	721.421	621.108	625.672	854.481	920.732	748.937	656.067	841.383	-0.358473	0.00700599	0.0473995	5	177301461	177312757	-	5154	protein_coding	MAX dimerization protein 3 [Source:HGNC Symbol;Acc:HGNC:14008]	bHLH
PRPSAP2	ENSG00000141127	772.46	767.818	780.344	973.565	891.337	1109.85	773.541	991.583	-0.358376	0.0039003	0.0302172	17	18840085	18931287	+	4734	protein_coding	phosphoribosyl pyrophosphate synthetase associated protein 2 [Source:HGNC Symbol;Acc:HGNC:9467]	-
CNOT11	ENSG00000158435	2205.49	2028.24	2023.71	2685.66	2652.2	2680.65	2085.81	2672.84	-0.357654	0.000235059	0.00325668	2	101252802	101270316	+	2786	protein_coding	CCR4-NOT transcription complex subunit 11 [Source:HGNC Symbol;Acc:HGNC:25217]	-
USP13	ENSG00000058056	1547.86	1398.56	1445.93	1762.24	1791.21	2073.84	1464.12	1875.76	-0.357496	0.00164321	0.0155212	3	179652755	179789401	+	8440	protein_coding	ubiquitin specific peptidase 13 (isopeptidase T-3) [Source:HGNC Symbol;Acc:HGNC:12611]	-
TAF6L	ENSG00000162227	446.594	487.248	533.867	626.758	652.383	601.207	489.236	626.783	-0.357488	0.00623182	0.0433475	11	62771303	62787342	+	3149	protein_coding	TATA-box binding protein associated factor 6 like [Source:HGNC Symbol;Acc:HGNC:17305]	-
FBXO28	ENSG00000143756	2257.51	2572.24	2458.78	2958.3	3075.11	3302.43	2429.51	3111.95	-0.357398	0.00062576	0.00725047	1	224114087	224162047	+	6044	protein_coding	F-box protein 28 [Source:HGNC Symbol;Acc:HGNC:29046]	-
UGT1A6	ENSG00000167165	1462.47	1489.59	1319.2	1821.78	1832.93	1816.71	1423.75	1823.81	-0.35738	0.000597012	0.00699961	2	233691607	233773300	+	5180	protein_coding	UDP glucuronosyltransferase family 1 member A6 [Source:HGNC Symbol;Acc:HGNC:12538]	-
CKS2	ENSG00000123975	4461.03	4337.05	4074.35	5875.86	5198.2	5417.4	4290.81	5497.16	-0.357353	0.000318557	0.00419787	9	89311198	89316703	+	613	protein_coding	CDC28 protein kinase regulatory subunit 2 [Source:HGNC Symbol;Acc:HGNC:2000]	-
SLC9A3R1	ENSG00000109062	2898.44	3673.1	3115.39	3692.65	4674.78	4038.28	3228.98	4135.24	-0.357134	0.00561471	0.0402591	17	74748652	74769353	+	2315	protein_coding	SLC9A3 regulator 1 [Source:HGNC Symbol;Acc:HGNC:11075]	-
RHPN2	ENSG00000131941	2201.56	2589.38	2366.98	2591.65	3249.59	3324.87	2385.97	3055.37	-0.357117	0.00466052	0.034897	19	32978593	33064888	-	4804	protein_coding	rhophilin Rho GTPase binding protein 2 [Source:HGNC Symbol;Acc:HGNC:19974]	-
GPN3	ENSG00000111231	1019.8	955.221	965.95	1282.77	1155.89	1327.7	980.325	1255.45	-0.356687	0.00154245	0.0148019	12	110452484	110469268	-	2595	protein_coding	GPN-loop GTPase 3 [Source:HGNC Symbol;Acc:HGNC:30186]	-
BRD2	ENSG00000204256	7023.79	7354.77	6457.3	8529.14	9253.79	8893.74	6945.29	8892.22	-0.356582	0.000259133	0.0035308	6	32968660	32981505	+	7337	protein_coding	bromodomain containing 2 [Source:HGNC Symbol;Acc:HGNC:1103]	-
UEVLD	ENSG00000151116	1188.63	1048.39	1011.85	1337.08	1311.4	1510.96	1082.96	1386.48	-0.356447	0.0029187	0.0241047	11	18529609	18588747	-	5515	protein_coding	UEV and lactate/malate dehyrogenase domains [Source:HGNC Symbol;Acc:HGNC:30866]	-
SEL1L3	ENSG00000091490	2052.37	1878.32	2164.41	2696.11	2274.81	2833.06	2031.7	2601.32	-0.356389	0.00290478	0.0240405	4	25747427	25863760	-	7489	protein_coding	SEL1L family member 3 [Source:HGNC Symbol;Acc:HGNC:29108]	-
LAMA5	ENSG00000130702	25099.5	29166.4	26472.8	36314.4	37130.8	29916.3	26912.9	34453.8	-0.35637	0.00201806	0.0182255	20	62307955	62367312	-	14291	protein_coding	laminin subunit alpha 5 [Source:HGNC Symbol;Acc:HGNC:6485]	-
NFE2L3	ENSG00000050344	1996.42	1942.57	1928.91	2584.33	2433.16	2491.78	1955.97	2503.09	-0.355706	0.000200619	0.00287434	7	26152240	26187125	+	4249	protein_coding	nuclear factor, erythroid 2 like 3 [Source:HGNC Symbol;Acc:HGNC:7783]	TF_bZIP
PSIP1	ENSG00000164985	4144	4386.31	3537.49	5094.5	5203.89	5138.77	4022.6	5145.72	-0.355341	0.00110405	0.0113752	9	15464066	15511019	-	6768	protein_coding	PC4 and SFRS1 interacting protein 1 [Source:HGNC Symbol;Acc:HGNC:9527]	-
PHACTR4	ENSG00000204138	1202.37	1325.74	1209.43	1527.2	1591.13	1661.5	1245.85	1593.28	-0.355282	0.000871856	0.00939488	1	28369582	28500369	+	7322	protein_coding	phosphatase and actin regulator 4 [Source:HGNC Symbol;Acc:HGNC:25793]	-
UBE2Q2	ENSG00000140367	694.919	692.857	707.499	824.187	852.46	1002.32	698.425	892.99	-0.354949	0.0044655	0.0337273	15	75843285	75901078	+	3852	protein_coding	ubiquitin conjugating enzyme E2 Q2 [Source:HGNC Symbol;Acc:HGNC:19248]	-
ANP32E	ENSG00000143401	4893.88	4728.99	4221.04	5927.05	5784.21	5991.5	4614.64	5900.92	-0.354731	0.000350913	0.0045326	1	150218417	150236156	-	3605	protein_coding	acidic nuclear phosphoprotein 32 family member E [Source:HGNC Symbol;Acc:HGNC:16673]	-
TMEM120A	ENSG00000189077	858.834	765.676	880.132	1057.13	1018.4	1124.81	834.881	1066.78	-0.353322	0.00254808	0.0217205	7	75986837	75994659	-	1997	protein_coding	transmembrane protein 120A [Source:HGNC Symbol;Acc:HGNC:21697]	-
BCL2L11	ENSG00000153094	799.943	802.086	767.372	885.819	1025.99	1112.65	789.8	1008.15	-0.35276	0.00487644	0.0361504	2	111119378	111168447	+	6658	protein_coding	BCL2 like 11 [Source:HGNC Symbol;Acc:HGNC:994]	-
CENPQ	ENSG00000031691	534.931	534.367	531.871	609	684.623	748.937	533.723	680.853	-0.351932	0.00684172	0.0465297	6	49463378	49493107	+	1733	protein_coding	centromere protein Q [Source:HGNC Symbol;Acc:HGNC:21347]	-
BNIP3	ENSG00000176171	2496.02	2042.16	2117.51	2945.76	2637.03	2912.53	2218.56	2831.78	-0.351845	0.00234752	0.0204113	10	131966455	131982013	-	5325	protein_coding	BCL2 interacting protein 3 [Source:HGNC Symbol;Acc:HGNC:1084]	-
ZDHHC20	ENSG00000180776	3047.63	2761.79	3117.38	3460.75	3734.13	4195.36	2975.6	3796.75	-0.351621	0.00169145	0.0158714	13	21372573	21459370	-	5574	protein_coding	zinc finger DHHC-type containing 20 [Source:HGNC Symbol;Acc:HGNC:20749]	-
TRAF3IP2	ENSG00000056972	529.042	480.823	494.95	633.026	654.279	632.062	501.605	639.789	-0.350768	0.00425228	0.0323827	6	111556454	111606278	-	6553	protein_coding	TRAF3 interacting protein 2 [Source:HGNC Symbol;Acc:HGNC:1343]	-
UBALD1	ENSG00000153443	934.411	995.914	878.137	1218	1269.68	1093.02	936.154	1193.57	-0.350572	0.00291617	0.0241047	16	4608883	4615027	-	3619	protein_coding	UBA like domain containing 1 [Source:HGNC Symbol;Acc:HGNC:29576]	-
GTPBP6	ENSG00000178605	1664.67	1796.93	1771.24	2256.33	2210.33	2204.74	1744.28	2223.8	-0.350463	0.000339502	0.00442172	X	304529	318819	-	2964	protein_coding	GTP binding protein 6 (putative) [Source:HGNC Symbol;Acc:HGNC:30189]	-
COX19	ENSG00000240230	784.238	779.598	775.355	993.412	984.264	1004.19	779.73	993.956	-0.350211	0.00118374	0.011969	7	898778	975599	-	5542	protein_coding	COX19, cytochrome c oxidase assembly factor [Source:HGNC Symbol;Acc:HGNC:28074]	-
CNNM3	ENSG00000168763	1089.49	1111.57	1082.7	1468.7	1408.12	1308.07	1094.59	1394.97	-0.349654	0.00108114	0.011192	2	96816245	96833911	+	4416	protein_coding	cyclin and CBS domain divalent metal cation transport mediator 3 [Source:HGNC Symbol;Acc:HGNC:104]	-
AC102945.2	ENSG00000279041	560.451	643.596	599.727	742.709	816.427	737.717	601.258	765.618	-0.349219	0.0048479	0.036007	8	30552345	30553766	+	1422	TEC	-	-
GLI3	ENSG00000106571	1018.82	838.496	1021.83	1166.82	1141.67	1359.49	959.717	1222.66	-0.34912	0.00739519	0.0495186	7	41960950	42237870	-	9239	protein_coding	GLI family zinc finger 3 [Source:HGNC Symbol;Acc:HGNC:4319]	zf-C2H2
TNRC18	ENSG00000182095	3527.6	4219.25	3866.79	4891.85	5293.02	4598.34	3871.21	4927.74	-0.348251	0.00155698	0.0149138	7	5306790	5425414	-	12572	protein_coding	trinucleotide repeat containing 18 [Source:HGNC Symbol;Acc:HGNC:11962]	-
PPIG	ENSG00000138398	1740.24	1977.91	1793.19	2292.89	2217.91	2501.13	1837.12	2337.31	-0.347675	0.00128324	0.0127653	2	169584340	169641406	+	7368	protein_coding	peptidylprolyl isomerase G [Source:HGNC Symbol;Acc:HGNC:14650]	-
DHPS	ENSG00000095059	1459.53	1411.41	1272.3	1880.28	1758.97	1632.51	1381.08	1757.25	-0.347319	0.00210699	0.0188544	19	12675717	12681902	-	3006	protein_coding	deoxyhypusine synthase [Source:HGNC Symbol;Acc:HGNC:2869]	-
USP31	ENSG00000103404	756.755	838.496	763.38	970.431	1016.5	1012.61	786.21	999.847	-0.347308	0.00211772	0.0189288	16	23061406	23149270	-	12017	protein_coding	ubiquitin specific peptidase 31 [Source:HGNC Symbol;Acc:HGNC:20060]	-
TUBB4B	ENSG00000188229	23645.9	19597	19531.6	28519.6	25293.1	25997.7	20924.8	26603.5	-0.346367	0.00186894	0.0171507	9	137241213	137243707	+	2111	protein_coding	tubulin beta 4B class IVb [Source:HGNC Symbol;Acc:HGNC:20771]	-
MAPKAPK2	ENSG00000162889	4625.93	5294.41	4874.66	6278.03	6520.98	6006.46	4931.66	6268.49	-0.346123	0.000486302	0.00592887	1	206684944	206734283	+	4195	protein_coding	mitogen-activated protein kinase-activated protein kinase 2 [Source:HGNC Symbol;Acc:HGNC:6887]	-
TMEM120B	ENSG00000188735	1337.82	1219.73	1144.57	1684.94	1526.65	1494.13	1234.04	1568.57	-0.345721	0.00254512	0.021707	12	121712752	121783001	+	8449	protein_coding	transmembrane protein 120B [Source:HGNC Symbol;Acc:HGNC:32008]	-
MRPL48	ENSG00000175581	874.538	824.574	769.367	994.457	1006.07	1135.09	822.827	1045.21	-0.345343	0.0038689	0.0300036	11	73787316	73865133	+	4386	protein_coding	mitochondrial ribosomal protein L48 [Source:HGNC Symbol;Acc:HGNC:16653]	-
E2F5	ENSG00000133740	1126.79	1021.62	1211.43	1295.3	1373.04	1598.85	1119.94	1422.4	-0.344961	0.00624748	0.0433554	8	85177225	85217158	+	5928	protein_coding	E2F transcription factor 5 [Source:HGNC Symbol;Acc:HGNC:3119]	E2F
PIP4K2A	ENSG00000150867	4402.14	4232.1	4753.91	5510.25	5177.34	6307.53	4462.72	5665.04	-0.344161	0.00189383	0.0173033	10	22534849	22714555	-	5088	protein_coding	phosphatidylinositol-5-phosphate 4-kinase type 2 alpha [Source:HGNC Symbol;Acc:HGNC:8997]	-
PDSS1	ENSG00000148459	1051.21	944.512	872.149	1265.01	1206.15	1169.69	955.958	1213.62	-0.343985	0.00351668	0.0278803	10	26697659	26746798	+	1955	protein_coding	decaprenyl diphosphate synthase subunit 1 [Source:HGNC Symbol;Acc:HGNC:17759]	-
DUSP23	ENSG00000158716	1255.37	1294.69	1051.77	1521.98	1652.77	1394.09	1200.61	1522.94	-0.343241	0.00624362	0.0433554	1	159780932	159782543	+	825	protein_coding	dual specificity phosphatase 23 [Source:HGNC Symbol;Acc:HGNC:21480]	-
RBM15	ENSG00000162775	956.005	935.945	864.166	1163.68	1224.17	1106.11	918.706	1164.65	-0.342237	0.00230502	0.020199	1	110338506	110346681	+	4670	protein_coding	RNA binding motif protein 15 [Source:HGNC Symbol;Acc:HGNC:14959]	-
LEMD3	ENSG00000174106	1117.96	1054.81	999.878	1307.84	1351.23	1361.36	1057.55	1340.14	-0.341712	0.00144725	0.0140347	12	65169571	65248327	+	5562	protein_coding	LEM domain containing 3 [Source:HGNC Symbol;Acc:HGNC:28887]	-
CFAP97	ENSG00000164323	2284.99	2385.91	2179.38	2659.55	2957.53	3062.13	2283.43	2893.07	-0.341668	0.00111853	0.0114653	4	185159665	185209504	-	6886	protein_coding	cilia and flagella associated protein 97 [Source:HGNC Symbol;Acc:HGNC:29276]	-
CYB5A	ENSG00000166347	1100.29	1273.27	1097.67	1340.22	1585.44	1470.76	1157.08	1465.47	-0.341465	0.00452496	0.0340777	18	74250847	74292016	-	9313	protein_coding	cytochrome b5 type A [Source:HGNC Symbol;Acc:HGNC:2570]	-
PRPF40A	ENSG00000196504	4940.01	4795.38	4023.46	5809.01	5936.87	5683.88	4586.29	5809.92	-0.341215	0.00170974	0.015976	2	152651593	152717997	-	9536	protein_coding	pre-mRNA processing factor 40 homolog A [Source:HGNC Symbol;Acc:HGNC:16463]	-
GFER	ENSG00000127554	1313.28	1372.86	1292.26	1679.71	1740.95	1616.62	1326.13	1679.09	-0.340567	0.000861158	0.00930318	16	1984207	1987749	+	2687	protein_coding	growth factor, augmenter of liver regeneration [Source:HGNC Symbol;Acc:HGNC:4236]	-
TXNRD1	ENSG00000198431	36860.2	45154.5	37759.9	44416.3	51959.3	55212.8	39924.9	50529.5	-0.339861	0.00504983	0.0371191	12	104215779	104350305	+	6708	protein_coding	thioredoxin reductase 1 [Source:HGNC Symbol;Acc:HGNC:12437]	-
MECP2	ENSG00000169057	2372.35	2660.06	2141.46	3062.76	3132.01	2882.61	2391.29	3025.79	-0.339677	0.00265596	0.0224686	X	154021573	154137103	-	18366	protein_coding	methyl-CpG binding protein 2 [Source:HGNC Symbol;Acc:HGNC:6990]	MBD
RBM33	ENSG00000184863	3376.44	3548.88	3181.25	4078.11	4357.12	4335.61	3368.86	4256.95	-0.33771	0.000523227	0.00631019	7	155644451	155781485	+	13132	protein_coding	RNA binding motif protein 33 [Source:HGNC Symbol;Acc:HGNC:27223]	-
C1orf123	ENSG00000162384	708.661	789.235	794.314	862.838	992.798	1039.72	764.07	965.119	-0.3377	0.00701567	0.0474445	1	53214099	53220617	-	4487	protein_coding	chromosome 1 open reading frame 123 [Source:HGNC Symbol;Acc:HGNC:26059]	-
CTR9	ENSG00000198730	2253.58	1872.96	2270.18	2706.55	2451.18	2921.88	2132.24	2693.2	-0.336754	0.00525086	0.0382778	11	10750987	10779743	+	5562	protein_coding	CTR9 homolog, Paf1/RNA polymerase II complex component [Source:HGNC Symbol;Acc:HGNC:16850]	-
ASPH	ENSG00000198363	53953.4	52883.1	49777.4	65172.4	65083.7	67472.6	52204.6	65909.6	-0.336313	0.000125407	0.00196161	8	61500556	61714640	-	20047	protein_coding	aspartate beta-hydroxylase [Source:HGNC Symbol;Acc:HGNC:757]	-
TIMM17A	ENSG00000134375	5544.63	5138.06	5587.14	6884.94	6662.27	6989.14	5423.28	6845.45	-0.335917	0.000269001	0.00364864	1	201955491	201970661	+	3513	protein_coding	translocase of inner mitochondrial membrane 17A [Source:HGNC Symbol;Acc:HGNC:17315]	-
MOB4	ENSG00000115540	815.647	798.873	754.399	991.323	935.904	1062.16	789.64	996.463	-0.335711	0.00367414	0.0288364	2	197515571	197553699	+	4296	protein_coding	MOB family member 4, phocein [Source:HGNC Symbol;Acc:HGNC:17261]	-
ATP1A1	ENSG00000163399	14271.4	16835.2	16564.8	17765.5	22105.2	20257.8	15890.5	20042.8	-0.334967	0.00399733	0.0308163	1	116372668	116410261	+	7261	protein_coding	ATPase Na+/K+ transporting subunit alpha 1 [Source:HGNC Symbol;Acc:HGNC:799]	-
MAVS	ENSG00000088888	5631.01	5339.39	5118.14	7109.53	6388.23	6793.73	5362.84	6763.83	-0.334776	0.000553708	0.00660648	20	3846799	3876123	+	11771	protein_coding	mitochondrial antiviral signaling protein [Source:HGNC Symbol;Acc:HGNC:29233]	-
ARHGAP27	ENSG00000159314	2350.75	2322.73	2187.36	3009.49	2993.56	2642.32	2286.95	2881.79	-0.333445	0.00135125	0.0132932	17	45393902	45434421	-	10426	protein_coding	Rho GTPase activating protein 27 [Source:HGNC Symbol;Acc:HGNC:31813]	-
RCE1	ENSG00000173653	1350.58	1320.39	1408.01	1786.26	1691.64	1660.56	1359.66	1712.82	-0.332867	0.00111781	0.0114653	11	66842835	66846546	+	2995	protein_coding	Ras converting CAAX endopeptidase 1 [Source:HGNC Symbol;Acc:HGNC:13721]	-
ZNF330	ENSG00000109445	973.672	910.244	863.168	1103.09	1181.5	1172.49	915.695	1152.36	-0.331773	0.00302151	0.0248097	4	141220887	141234697	+	2536	protein_coding	zinc finger protein 330 [Source:HGNC Symbol;Acc:HGNC:15462]	-
HK2	ENSG00000159399	872.575	878.118	852.192	1101.01	1040.21	1133.22	867.628	1091.48	-0.331169	0.0023621	0.0204811	2	74833981	74893359	+	6064	protein_coding	hexokinase 2 [Source:HGNC Symbol;Acc:HGNC:4923]	-
E2F3	ENSG00000112242	1927.71	1881.53	1721.35	2227.08	2454.02	2272.06	1843.53	2317.72	-0.330353	0.0015956	0.015163	6	20401906	20493715	+	5164	protein_coding	E2F transcription factor 3 [Source:HGNC Symbol;Acc:HGNC:3115]	E2F
MAP4K3	ENSG00000011566	714.55	803.157	705.503	905.666	949.179	937.807	741.07	930.884	-0.329571	0.0047292	0.0353109	2	39249266	39437312	-	6067	protein_coding	mitogen-activated protein kinase kinase kinase kinase 3 [Source:HGNC Symbol;Acc:HGNC:6865]	-
TM4SF18	ENSG00000163762	3397.06	3457.86	3509.55	3993.5	4168.42	4855.47	3454.82	4339.13	-0.328922	0.00231104	0.0202404	3	149318498	149334414	-	4482	protein_coding	transmembrane 4 L six family member 18 [Source:HGNC Symbol;Acc:HGNC:25181]	-
CBWD1	ENSG00000172785	872.575	995.914	973.933	1091.6	1227.01	1249.16	947.474	1189.26	-0.328504	0.0053862	0.0390585	9	121038	179147	-	14170	protein_coding	COBW domain containing 1 [Source:HGNC Symbol;Acc:HGNC:17134]	-
TIMM17B	ENSG00000126768	1878.64	2210.29	2005.74	2432.87	2627.55	2589.96	2031.56	2550.12	-0.328306	0.00216836	0.0192101	X	48893447	48898143	-	2562	protein_coding	translocase of inner mitochondrial membrane 17B [Source:HGNC Symbol;Acc:HGNC:17310]	-
SLC39A10	ENSG00000196950	1639.15	1734.82	1902.96	2088.15	2240.67	2290.76	1758.98	2206.53	-0.327193	0.00240708	0.020779	2	195575977	195737702	+	6917	protein_coding	solute carrier family 39 member 10 [Source:HGNC Symbol;Acc:HGNC:20861]	-
KANK1	ENSG00000107104	2049.42	2298.1	2386.93	2756.69	2947.1	2744.23	2244.82	2816.01	-0.327172	0.00194147	0.0176356	9	470291	746106	+	11908	protein_coding	KN motif and ankyrin repeat domains 1 [Source:HGNC Symbol;Acc:HGNC:19309]	-
GLRX5	ENSG00000182512	1446.77	1409.27	1352.13	1693.29	1717.25	1868.13	1402.72	1759.56	-0.327131	0.00170394	0.0159399	14	95533503	95544724	+	2845	protein_coding	glutaredoxin 5 [Source:HGNC Symbol;Acc:HGNC:20134]	-
RNF115	ENSG00000265491	745.959	812.795	770.365	925.513	1007.02	988.298	776.373	973.611	-0.32713	0.00391885	0.0303159	1	145738868	145824077	-	11041	protein_coding	ring finger protein 115 [Source:HGNC Symbol;Acc:HGNC:18154]	-
PSPC1	ENSG00000121390	2378.23	2494.07	2407.89	2887.27	2894.95	3348.24	2426.73	3043.49	-0.326893	0.0019231	0.0175019	13	19674752	19783019	-	4817	protein_coding	paraspeckle component 1 [Source:HGNC Symbol;Acc:HGNC:20320]	-
SACM1L	ENSG00000211456	770.497	766.747	796.31	973.565	915.043	1037.85	777.851	975.487	-0.326626	0.00428138	0.032541	3	45689056	45745424	+	7352	protein_coding	SAC1 like phosphatidylinositide phosphatase [Source:HGNC Symbol;Acc:HGNC:17059]	-
SNX9	ENSG00000130340	4057.62	4613.33	4637.16	4999.44	5739.64	5947.55	4436.04	5562.21	-0.326544	0.00323349	0.0260713	6	157700387	157945077	+	4637	protein_coding	sorting nexin 9 [Source:HGNC Symbol;Acc:HGNC:14973]	-
RAB40C	ENSG00000197562	914.781	872.764	853.189	1148.01	1096.15	1066.84	880.245	1103.67	-0.32603	0.00286128	0.0237812	16	589357	629272	+	4180	protein_coding	RAB40C, member RAS oncogene family [Source:HGNC Symbol;Acc:HGNC:18285]	-
HAVCR1	ENSG00000113249	7657.86	8203.98	8598.75	9755.5	9735.49	11170.5	8153.53	10220.5	-0.326013	0.00161658	0.0153159	5	157029413	157059119	-	2151	protein_coding	hepatitis A virus cellular receptor 1 [Source:HGNC Symbol;Acc:HGNC:17866]	-
ZNF148	ENSG00000163848	1403.58	1526	1383.07	1689.11	1854.74	1860.65	1437.55	1801.5	-0.325999	0.00223607	0.0197273	3	125225561	125375354	-	10574	protein_coding	zinc finger protein 148 [Source:HGNC Symbol;Acc:HGNC:12933]	zf-C2H2
COA7	ENSG00000162377	1408.49	1476.74	1185.48	1707.92	1776.98	1611.94	1356.9	1698.95	-0.324489	0.00671189	0.045826	1	52684451	52698366	-	4165	protein_coding	cytochrome c oxidase assembly factor 7 (putative) [Source:HGNC Symbol;Acc:HGNC:25716]	-
AP1S3	ENSG00000152056	1943.42	1943.64	1635.53	2296.03	2331.7	2287.02	1840.86	2304.91	-0.324431	0.00313722	0.0255238	2	223751686	223838027	-	4284	protein_coding	adaptor related protein complex 1 sigma 3 subunit [Source:HGNC Symbol;Acc:HGNC:18971]	-
SRP54	ENSG00000100883	1220.04	1242.22	1282.28	1491.69	1608.2	1586.7	1248.18	1562.19	-0.323939	0.0016481	0.0155486	14	34981957	35029567	+	3903	protein_coding	signal recognition particle 54 [Source:HGNC Symbol;Acc:HGNC:11301]	-
WBP1L	ENSG00000166272	996.247	1038.75	1023.83	1205.47	1308.56	1310.87	1019.61	1274.97	-0.322803	0.00252113	0.0215495	10	102743970	102816267	+	4281	protein_coding	WW domain binding protein 1 like [Source:HGNC Symbol;Acc:HGNC:23510]	-
NDUFA6	ENSG00000184983	3057.45	3100.19	2927.79	3527.61	3673.45	4158.89	3028.47	3786.65	-0.322489	0.00206864	0.0185893	22	42085525	42090955	-	1416	protein_coding	NADH:ubiquinone oxidoreductase subunit A6 [Source:HGNC Symbol;Acc:HGNC:7690]	-
TGIF1	ENSG00000177426	3388.22	3069.13	2936.77	3722.95	3836.54	4184.14	3131.37	3914.54	-0.322081	0.00228844	0.0200987	18	3411608	3459978	+	8222	protein_coding	TGFB induced factor homeobox 1 [Source:HGNC Symbol;Acc:HGNC:11776]	Homeobox
CD46	ENSG00000117335	6206.18	6461.66	6742.69	7162.8	8130.13	8969.48	6470.18	8087.47	-0.321972	0.00357811	0.0282528	1	207752057	207795513	+	8708	protein_coding	CD46 molecule [Source:HGNC Symbol;Acc:HGNC:6953]	-
DGKH	ENSG00000102780	1763.8	1817.28	1654.49	2462.12	2069.04	2011.19	1745.19	2180.78	-0.321238	0.00589505	0.041555	13	42040036	42256578	+	19637	protein_coding	diacylglycerol kinase eta [Source:HGNC Symbol;Acc:HGNC:2854]	-
C7orf49	ENSG00000122783	1173.9	1235.79	1287.27	1516.76	1612.94	1485.72	1232.32	1538.47	-0.320202	0.00248638	0.0213093	7	135092363	135170795	-	5321	protein_coding	chromosome 7 open reading frame 49 [Source:HGNC Symbol;Acc:HGNC:22432]	-
VPS39	ENSG00000166887	1942.44	1912.58	1752.28	2322.14	2427.47	2247.75	1869.1	2332.45	-0.319537	0.00172777	0.0161059	15	42158701	42208316	-	8354	protein_coding	VPS39, HOPS complex subunit [Source:HGNC Symbol;Acc:HGNC:20593]	-
PEPD	ENSG00000124299	1398.67	1560.27	1556.7	1841.63	1921.12	1870	1505.21	1877.58	-0.319125	0.00210057	0.0188275	19	33386950	33521794	-	4157	protein_coding	peptidase D [Source:HGNC Symbol;Acc:HGNC:8840]	-
PNKD	ENSG00000127838	2310.51	2405.19	2323.07	2975.01	2833.31	2970.5	2346.26	2926.28	-0.318736	0.000703215	0.00790207	2	218270392	218346793	+	5184	protein_coding	paroxysmal nonkinesigenic dyskinesia [Source:HGNC Symbol;Acc:HGNC:9153]	-
PGGT1B	ENSG00000164219	963.857	1098.72	1015.84	1185.62	1325.63	1323.96	1026.14	1278.4	-0.317715	0.00556529	0.0399617	5	115204012	115262872	-	10064	protein_coding	protein geranylgeranyltransferase type I subunit beta [Source:HGNC Symbol;Acc:HGNC:8895]	-
HTRA2	ENSG00000115317	728.291	670.368	703.507	856.57	886.596	877.032	700.722	873.399	-0.317638	0.00504271	0.0370854	2	74529377	74533348	+	3001	protein_coding	HtrA serine peptidase 2 [Source:HGNC Symbol;Acc:HGNC:14348]	-
PARP1	ENSG00000143799	10314.8	9205.25	8550.85	11936.6	11503	11545.4	9356.98	11661.7	-0.317627	0.00197502	0.0178988	1	226360691	226408079	-	7169	protein_coding	poly(ADP-ribose) polymerase 1 [Source:HGNC Symbol;Acc:HGNC:270]	Others
CTNND1	ENSG00000198561	8702.2	9681.79	9325.21	10312.3	11863.3	12343	9236.4	11506.2	-0.317092	0.00281592	0.0234665	11	57753243	57819546	+	8798	protein_coding	catenin delta 1 [Source:HGNC Symbol;Acc:HGNC:2515]	-
CBX3	ENSG00000122565	10220.6	9607.9	8884.15	11871.9	11725.8	12163.4	9570.89	11920.4	-0.316703	0.000929087	0.00989972	7	26201162	26213356	+	4641	protein_coding	chromobox 3 [Source:HGNC Symbol;Acc:HGNC:1553]	-
CAPZA1	ENSG00000116489	5377.77	4676.51	4853.7	5998.08	5843	6707.71	4969.33	6182.93	-0.315211	0.00298387	0.0245651	1	112619173	112671619	+	4130	protein_coding	capping actin protein of muscle Z-line alpha subunit 1 [Source:HGNC Symbol;Acc:HGNC:1488]	-
LTN1	ENSG00000198862	1519.4	1617.02	1550.71	1996.23	1812.07	2017.74	1562.38	1942.01	-0.313856	0.00249807	0.0213757	21	28928144	28992956	-	8876	protein_coding	listerin E3 ubiquitin protein ligase 1 [Source:HGNC Symbol;Acc:HGNC:13082]	-
CDC73	ENSG00000134371	2449.89	2156.74	2202.33	2703.42	2654.1	3103.27	2269.65	2820.26	-0.313345	0.00504288	0.0370854	1	193122017	193253901	+	5352	protein_coding	cell division cycle 73 [Source:HGNC Symbol;Acc:HGNC:16783]	-
AMER1	ENSG00000184675	811.721	747.471	711.49	928.647	945.386	946.222	756.894	940.085	-0.312631	0.00650978	0.0447193	X	64185117	64205744	-	8443	protein_coding	APC membrane recruitment protein 1 [Source:HGNC Symbol;Acc:HGNC:26837]	-
RPL13AP5	ENSG00000236552	2563.74	2745.73	2485.73	3530.74	3195.54	2954.61	2598.4	3226.96	-0.31247	0.00408201	0.0313301	10	96750288	96750899	+	612	processed_pseudogene	ribosomal protein L13a pseudogene 5 [Source:HGNC Symbol;Acc:HGNC:23736]	-
IMPAD1	ENSG00000104331	5736.03	5602.82	5189.99	7007.16	6726.75	6788.12	5509.61	6840.68	-0.312168	0.000797233	0.00873883	8	56957933	56993844	-	7594	protein_coding	inositol monophosphatase domain containing 1 [Source:HGNC Symbol;Acc:HGNC:26019]	-
WASL	ENSG00000106299	1823.67	1920.08	1871.03	2093.37	2276.7	2597.44	1871.59	2322.5	-0.311724	0.00614456	0.0428694	7	123681935	123749067	-	4435	protein_coding	Wiskott-Aldrich syndrome like [Source:HGNC Symbol;Acc:HGNC:12735]	-
SLC30A7	ENSG00000162695	1206.29	1282.91	1278.29	1519.89	1531.39	1624.1	1255.83	1558.46	-0.311709	0.0025586	0.0217964	1	100896076	100981753	+	8376	protein_coding	solute carrier family 30 member 7 [Source:HGNC Symbol;Acc:HGNC:19306]	-
PDPK1	ENSG00000140992	1573.38	1498.16	1467.89	1878.19	1958.1	1795.2	1513.14	1877.16	-0.310927	0.00230398	0.020199	16	2537964	2603188	+	10926	protein_coding	3-phosphoinositide dependent protein kinase 1 [Source:HGNC Symbol;Acc:HGNC:8816]	-
WWP1	ENSG00000123124	3612.01	3367.9	3263.08	4279.72	3988.26	4431.91	3414.33	4233.3	-0.310134	0.00184451	0.0169716	8	86342738	86478420	+	6336	protein_coding	WW domain containing E3 ubiquitin protein ligase 1 [Source:HGNC Symbol;Acc:HGNC:17004]	-
VCPIP1	ENSG00000175073	1139.55	1234.72	1119.62	1417.52	1418.55	1494.13	1164.63	1443.4	-0.309929	0.00349906	0.0277829	8	66628487	66667217	-	9942	protein_coding	valosin containing protein interacting protein 1 [Source:HGNC Symbol;Acc:HGNC:30897]	-
TDRP	ENSG00000180190	962.876	1013.05	896.098	1153.24	1198.56	1207.09	957.341	1186.3	-0.30973	0.00495541	0.0365625	8	489792	545781	-	3613	protein_coding	testis development related protein [Source:HGNC Symbol;Acc:HGNC:26951]	-
TNFAIP1	ENSG00000109079	3048.62	2701.82	2648.38	3446.13	3302.69	3661.47	2799.6	3470.09	-0.309691	0.00329595	0.0264386	17	28335602	28347009	+	3889	protein_coding	TNF alpha induced protein 1 [Source:HGNC Symbol;Acc:HGNC:11894]	-
SLC25A11	ENSG00000108528	2672.69	2495.14	2184.36	3123.35	3109.25	2878.87	2450.73	3037.16	-0.309444	0.0055367	0.039855	17	4937130	4940251	-	2669	protein_coding	solute carrier family 25 member 11 [Source:HGNC Symbol;Acc:HGNC:10981]	-
PTPN9	ENSG00000169410	2101.44	2119.26	2109.52	2399.44	2714.79	2728.34	2110.08	2614.19	-0.309287	0.00247218	0.0212006	15	75463251	75579289	-	8632	protein_coding	protein tyrosine phosphatase, non-receptor type 9 [Source:HGNC Symbol;Acc:HGNC:9661]	-
UGP2	ENSG00000169764	2120.09	1910.44	1961.84	2481.96	2337.39	2601.18	1997.46	2473.51	-0.308275	0.00289877	0.0240035	2	63840940	63891562	+	6501	protein_coding	UDP-glucose pyrophosphorylase 2 [Source:HGNC Symbol;Acc:HGNC:12527]	-
CEBPZOS	ENSG00000218739	921.652	988.418	924.039	1084.29	1198.56	1223.92	944.703	1168.92	-0.307803	0.00622139	0.0433088	2	37196488	37216193	+	4698	protein_coding	CEBPZ opposite strand [Source:HGNC Symbol;Acc:HGNC:49288]	-
FAM109A	ENSG00000198324	1220.04	1288.26	1273.3	1462.44	1702.07	1514.7	1260.53	1559.74	-0.307561	0.00536647	0.038935	12	111360651	111369121	-	3361	protein_coding	family with sequence similarity 109 member A [Source:HGNC Symbol;Acc:HGNC:26509]	-
IBTK	ENSG00000005700	3460.86	3240.47	3138.34	4049.9	3883.01	4235.56	3279.89	4056.16	-0.306442	0.00171106	0.0159761	6	82169983	82247754	-	8722	protein_coding	inhibitor of Bruton tyrosine kinase [Source:HGNC Symbol;Acc:HGNC:17853]	-
DMXL1	ENSG00000172869	1245.55	1349.3	1371.09	1573.16	1550.36	1779.31	1321.98	1634.28	-0.306206	0.00604718	0.0423355	5	119037772	119249138	+	13680	protein_coding	Dmx like 1 [Source:HGNC Symbol;Acc:HGNC:2937]	-
PRKCI	ENSG00000163558	2590.24	2365.56	2564.56	3077.38	2861.76	3358.53	2506.79	3099.22	-0.305993	0.00410506	0.0314761	3	170222365	170305981	+	5841	protein_coding	protein kinase C iota [Source:HGNC Symbol;Acc:HGNC:9404]	-
BRCC3	ENSG00000185515	828.407	824.574	860.175	1021.62	989.005	1095.82	837.719	1035.48	-0.305812	0.00607414	0.0424349	X	155071420	155123074	+	3182	protein_coding	BRCA1/BRCA2-containing complex subunit 3 [Source:HGNC Symbol;Acc:HGNC:24185]	-
TMEM167A	ENSG00000174695	3636.55	3820.88	3473.63	4307.92	4620.73	4581.51	3643.69	4503.39	-0.305754	0.00143168	0.0139269	5	83052846	83077863	-	4908	protein_coding	transmembrane protein 167A [Source:HGNC Symbol;Acc:HGNC:28330]	-
UBALD2	ENSG00000185262	1143.48	1286.12	1153.55	1413.34	1563.63	1449.25	1194.38	1475.41	-0.305274	0.00588684	0.041555	17	76265202	76271299	+	1797	protein_coding	UBA like domain containing 2 [Source:HGNC Symbol;Acc:HGNC:28438]	-
PACSIN2	ENSG00000100266	7117.04	6498.07	6389.44	8575.1	7845.66	8298.15	6668.18	8239.64	-0.305222	0.00160642	0.015237	22	42835412	43015145	-	4554	protein_coding	protein kinase C and casein kinase substrate in neurons 2 [Source:HGNC Symbol;Acc:HGNC:8571]	-
MTRR	ENSG00000124275	1916.92	1756.24	1843.09	2329.45	2095.59	2389.87	1838.75	2271.64	-0.304834	0.00391793	0.0303159	5	7851186	7906025	+	6498	protein_coding	5-methyltetrahydrofolate-homocysteine methyltransferase reductase [Source:HGNC Symbol;Acc:HGNC:7473]	-
SMYD2	ENSG00000143499	1933.6	1776.58	1687.42	2278.27	2089.9	2299.17	1799.2	2222.45	-0.304671	0.00438774	0.0332363	1	214281102	214337131	+	4889	protein_coding	SET and MYND domain containing 2 [Source:HGNC Symbol;Acc:HGNC:20982]	-
WRNIP1	ENSG00000124535	1621.48	1457.46	1560.69	1852.07	1894.57	1979.4	1546.54	1908.68	-0.303438	0.0032579	0.0262006	6	2765414	2786952	+	3877	protein_coding	Werner helicase interacting protein 1 [Source:HGNC Symbol;Acc:HGNC:20876]	-
TSTA3	ENSG00000104522	3081.01	3379.68	3102.42	4104.22	4018.6	3669.88	3187.7	3930.9	-0.302359	0.00273729	0.0229827	8	143612618	143618048	-	3622	protein_coding	tissue specific transplantation antigen P35B [Source:HGNC Symbol;Acc:HGNC:12390]	-
TROVE2	ENSG00000116747	1380.02	1414.63	1333.17	1657.78	1657.51	1773.7	1375.94	1696.33	-0.302196	0.00305082	0.0249555	1	193059422	193091777	+	9102	protein_coding	TROVE domain family member 2 [Source:HGNC Symbol;Acc:HGNC:11313]	-
PKIB	ENSG00000135549	3489.32	3105.54	3222.16	3854.56	3848.87	4400.12	3272.34	4034.52	-0.302068	0.00441909	0.0334253	6	122471917	122726373	+	3432	protein_coding	cAMP-dependent protein kinase inhibitor beta [Source:HGNC Symbol;Acc:HGNC:9018]	-
ITGAV	ENSG00000138448	6623.33	6637.29	6588.02	7825.08	7580.16	9064.85	6616.21	8156.7	-0.302023	0.00344949	0.027459	2	186590065	186680901	+	8211	protein_coding	integrin subunit alpha V [Source:HGNC Symbol;Acc:HGNC:6150]	-
BCAR1	ENSG00000050820	9264.61	8732.99	8540.88	11641	10910.3	10157.9	8846.16	10903.1	-0.30155	0.00207503	0.0186323	16	75228187	75268053	-	9178	protein_coding	BCAR1, Cas family scaffolding protein [Source:HGNC Symbol;Acc:HGNC:971]	-
CAPZA2	ENSG00000198898	5014.61	5474.32	4981.43	5978.23	6201.43	6876.01	5156.79	6351.89	-0.300843	0.00321901	0.0259994	7	116811070	116922049	+	8425	protein_coding	capping actin protein of muscle Z-line alpha subunit 2 [Source:HGNC Symbol;Acc:HGNC:1490]	-
HMGB1	ENSG00000189403	24149.4	20742.9	19451.7	26666.5	25784.3	26802.8	21448	26417.9	-0.300656	0.00494944	0.036553	13	30456704	30617597	-	7723	protein_coding	high mobility group box 1 [Source:HGNC Symbol;Acc:HGNC:4983]	HMG
ANAPC11	ENSG00000141552	2569.63	2575.46	2472.75	3179.75	3001.15	3198.64	2539.28	3126.52	-0.300129	0.00149236	0.0143829	17	81890790	81900991	+	4027	protein_coding	anaphase promoting complex subunit 11 [Source:HGNC Symbol;Acc:HGNC:14452]	-
UHMK1	ENSG00000152332	9751.45	8434.22	8758.41	10719.7	10304.4	12147.6	8981.36	11057.2	-0.299967	0.00561821	0.0402591	1	162497251	162529629	+	9246	protein_coding	U2AF homology motif kinase 1 [Source:HGNC Symbol;Acc:HGNC:19683]	-
ASH1L	ENSG00000116539	1971.88	2203.86	1896.97	2424.51	2512.81	2532.92	2024.24	2490.08	-0.299087	0.00423909	0.0323295	1	155335268	155562807	-	13296	protein_coding	ASH1 like histone lysine methyltransferase [Source:HGNC Symbol;Acc:HGNC:19088]	Others
ZBED1	ENSG00000214717	2128.93	2319.52	2354	2638.65	2811.5	2917.21	2267.48	2789.12	-0.298929	0.00336834	0.0269364	X	2486414	2500967	-	4755	protein_coding	zinc finger BED-type containing 1 [Source:HGNC Symbol;Acc:HGNC:447]	zf-BED
PQLC1	ENSG00000122490	1999.37	2110.7	1948.86	2439.14	2618.07	2393.61	2019.64	2483.6	-0.29848	0.00293307	0.0241979	18	79902420	79951664	-	5225	protein_coding	PQ loop repeat containing 1 [Source:HGNC Symbol;Acc:HGNC:26188]	-
ZFAND6	ENSG00000086666	2008.2	2139.61	2044.66	2354.52	2572.55	2686.26	2064.16	2537.78	-0.298301	0.00373539	0.0291562	15	80059568	80138393	+	5153	protein_coding	zinc finger AN1-type containing 6 [Source:HGNC Symbol;Acc:HGNC:30164]	-
COMMD2	ENSG00000114744	1443.82	1507.79	1482.85	1714.18	1809.22	1927.98	1478.16	1817.13	-0.298154	0.00402251	0.0309342	3	149738470	149752499	-	4901	protein_coding	COMM domain containing 2 [Source:HGNC Symbol;Acc:HGNC:24993]	-
SQSTM1	ENSG00000161011	31075.1	28792.6	29995.3	41497.7	35607	33387.1	29954.4	36830.6	-0.298112	0.00596238	0.0418786	5	179806398	179838078	+	7654	protein_coding	sequestosome 1 [Source:HGNC Symbol;Acc:HGNC:11280]	-
UBE2I	ENSG00000103275	5875.41	5772.02	5193.98	6929.86	7194.23	6576.81	5613.8	6900.3	-0.297686	0.00264065	0.0223512	16	1308880	1327018	+	9679	protein_coding	ubiquitin conjugating enzyme E2 I [Source:HGNC Symbol;Acc:HGNC:12485]	-
ABCC5	ENSG00000114770	2125	2045.37	2261.2	2584.33	2459.71	2857.37	2143.86	2633.8	-0.296917	0.00554903	0.0399071	3	183919934	184018015	-	11441	protein_coding	ATP binding cassette subfamily C member 5 [Source:HGNC Symbol;Acc:HGNC:56]	-
CLINT1	ENSG00000113282	5495.56	4885.34	4770.88	6264.45	6025.06	6294.44	5050.59	6194.65	-0.29451	0.00301087	0.0247353	5	157785743	157859175	-	6368	protein_coding	clathrin interactor 1 [Source:HGNC Symbol;Acc:HGNC:23186]	-
MRPL32	ENSG00000106591	1636.2	1666.28	1656.48	2000.4	1950.51	2127.13	1652.99	2026.02	-0.293661	0.00309142	0.0251985	7	42932200	42948958	+	3534	protein_coding	mitochondrial ribosomal protein L32 [Source:HGNC Symbol;Acc:HGNC:14035]	-
ANAPC2	ENSG00000176248	1654.85	1602.03	1528.76	2087.11	1943.87	1833.54	1595.21	1954.84	-0.293065	0.00555622	0.0399404	9	137174784	137188549	-	5447	protein_coding	anaphase promoting complex subunit 2 [Source:HGNC Symbol;Acc:HGNC:19989]	-
GNA13	ENSG00000120063	2188.8	2007.89	1972.81	2687.75	2336.44	2530.12	2056.5	2518.1	-0.291916	0.00623794	0.0433554	17	65010715	65056839	-	5104	protein_coding	G protein subunit alpha 13 [Source:HGNC Symbol;Acc:HGNC:4381]	-
NFYC	ENSG00000066136	1421.25	1379.29	1533.75	1717.32	1822.5	1763.41	1444.76	1767.74	-0.291047	0.00502388	0.0369805	1	40691648	40771603	+	5990	protein_coding	nuclear transcription factor Y subunit gamma [Source:HGNC Symbol;Acc:HGNC:7806]	NF-YC
TBC1D14	ENSG00000132405	1739.26	1929.72	1726.34	2056.81	2307.99	2233.72	1798.44	2199.51	-0.290798	0.00649613	0.0446452	4	6909242	7033118	+	6241	protein_coding	TBC1 domain family member 14 [Source:HGNC Symbol;Acc:HGNC:29246]	-
FAM20B	ENSG00000116199	3107.51	3208.34	2945.75	3670.72	3791.03	3851.28	3087.2	3771.01	-0.288774	0.00223231	0.0197053	1	179025804	179076562	+	6039	protein_coding	FAM20B, glycosaminoglycan xylosylkinase [Source:HGNC Symbol;Acc:HGNC:23017]	-
SNRPG	ENSG00000143977	2474.42	2769.28	2454.79	3188.11	2929.09	3284.66	2566.17	3133.95	-0.288498	0.00611828	0.0427179	2	70281362	70293771	-	1795	protein_coding	small nuclear ribonucleoprotein polypeptide G [Source:HGNC Symbol;Acc:HGNC:11163]	-
WWC2	ENSG00000151718	3568.82	3765.2	3281.04	4314.19	4344.79	4304.75	3538.35	4321.24	-0.288459	0.00324362	0.0261126	4	183099293	183320777	+	9966	protein_coding	WW and C2 domain containing 2 [Source:HGNC Symbol;Acc:HGNC:24148]	-
CDCA8	ENSG00000134690	1625.4	1723.04	1651.5	2078.75	1963.79	2055.14	1666.65	2032.56	-0.286395	0.00368896	0.028904	1	37692418	37709719	+	2469	protein_coding	cell division cycle associated 8 [Source:HGNC Symbol;Acc:HGNC:14629]	-
GALE	ENSG00000117308	1902.19	2141.75	2039.67	2312.74	2582.98	2519.83	2027.87	2471.85	-0.285935	0.00648264	0.0445721	1	23795599	23800804	-	3978	protein_coding	UDP-galactose-4-epimerase [Source:HGNC Symbol;Acc:HGNC:4116]	-
VEGFB	ENSG00000173511	1417.32	1518.5	1467.89	1827	1822.5	1712.92	1467.9	1787.48	-0.284203	0.00505597	0.0371468	11	64234538	64238793	+	1545	protein_coding	vascular endothelial growth factor B [Source:HGNC Symbol;Acc:HGNC:12681]	-
FAM60A	ENSG00000139146	3428.47	3713.8	3576.41	4012.3	4536.34	4500.17	3572.89	4349.6	-0.283977	0.00472411	0.0353055	12	31280584	31327058	-	5748	protein_coding	family with sequence similarity 60 member A [Source:HGNC Symbol;Acc:HGNC:30702]	-
CTNNB1	ENSG00000168036	5519.11	5461.47	5589.14	6529.78	6553.22	7056.46	5523.24	6713.16	-0.281505	0.0019507	0.0177091	3	41194837	41260096	+	6614	protein_coding	catenin beta 1 [Source:HGNC Symbol;Acc:HGNC:2514]	-
USB1	ENSG00000103005	1555.72	1408.2	1435.95	1801.93	1758.97	1787.72	1466.62	1782.87	-0.281502	0.00581369	0.0412042	16	57999546	58021618	+	8265	protein_coding	U6 snRNA biogenesis phosphodiesterase 1 [Source:HGNC Symbol;Acc:HGNC:25792]	-
WDR81	ENSG00000167716	1908.08	2059.29	1907.95	2427.64	2483.42	2223.44	1958.44	2378.17	-0.280199	0.00652896	0.0448118	17	1716523	1738599	+	7913	protein_coding	WD repeat domain 81 [Source:HGNC Symbol;Acc:HGNC:26600]	-
GTF3C5	ENSG00000148308	4588.63	4734.34	4162.17	5491.45	5339.49	5543.63	4495.05	5458.19	-0.280137	0.00388217	0.0300916	9	133030675	133058503	+	3592	protein_coding	general transcription factor IIIC subunit 5 [Source:HGNC Symbol;Acc:HGNC:4668]	-
PCYT1A	ENSG00000161217	2634.41	2750.01	2988.66	3244.52	3298.9	3610.98	2791.03	3384.8	-0.27836	0.00734733	0.0492615	3	196214222	196287957	-	7978	protein_coding	phosphate cytidylyltransferase 1, choline, alpha [Source:HGNC Symbol;Acc:HGNC:8754]	-
NT5E	ENSG00000135318	4651.45	4191.41	4194.1	4932.59	5311.04	5556.72	4345.65	5266.78	-0.277379	0.00617732	0.0430212	6	85449584	85495791	+	4533	protein_coding	5'-nucleotidase ecto [Source:HGNC Symbol;Acc:HGNC:8021]	-
GGA2	ENSG00000103365	5607.45	5839.49	5758.78	7044.77	6916.4	6881.62	5735.24	6947.59	-0.276667	0.00154347	0.0148026	16	23463542	23521995	-	8231	protein_coding	golgi associated, gamma adaptin ear containing, ARF binding protein 2 [Source:HGNC Symbol;Acc:HGNC:16064]	-
RNMT	ENSG00000101654	1952.25	1982.19	1909.95	2238.57	2537.47	2302.91	1948.13	2359.65	-0.276649	0.00675117	0.046054	18	13726660	13764558	+	6982	protein_coding	RNA guanine-7 methyltransferase [Source:HGNC Symbol;Acc:HGNC:10075]	-
TTC37	ENSG00000198677	2799.31	2683.61	2657.36	3326	3144.33	3390.32	2713.43	3286.88	-0.276552	0.00363919	0.0286195	5	95463895	95555007	-	8092	protein_coding	tetratricopeptide repeat domain 37 [Source:HGNC Symbol;Acc:HGNC:23639]	-
TNRC6B	ENSG00000100354	1556.7	1694.13	1544.72	1899.08	1938.18	1970.05	1598.52	1935.77	-0.276439	0.00624679	0.0433554	22	40044817	40335808	+	19998	protein_coding	trinucleotide repeat containing 6B [Source:HGNC Symbol;Acc:HGNC:29190]	-
AP3M1	ENSG00000185009	2127.95	1924.36	1940.88	2371.24	2346.87	2535.73	1997.73	2417.94	-0.275367	0.00702216	0.0474679	10	74120255	74151063	-	5912	protein_coding	adaptor related protein complex 3 mu 1 subunit [Source:HGNC Symbol;Acc:HGNC:569]	-
MAP3K21	ENSG00000143674	4684.82	5398.28	5027.33	5993.9	6483.05	5803.56	5036.81	6093.51	-0.274852	0.0073081	0.0490405	1	233327768	233385148	+	7916	protein_coding	mitogen-activated protein kinase kinase kinase 21 [Source:HGNC Symbol;Acc:HGNC:29798]	-
SPAG9	ENSG00000008294	6216	6103.99	5872.54	7080.28	7478.7	7439.81	6064.18	7332.93	-0.274119	0.00227971	0.0200333	17	50962174	51120865	-	11963	protein_coding	sperm associated antigen 9 [Source:HGNC Symbol;Acc:HGNC:14524]	-
FAM168B	ENSG00000152102	7604.85	7854.87	7311.48	8797.6	9392.23	9337.87	7590.4	9175.9	-0.273737	0.00261681	0.0221854	2	131047876	131093460	-	5435	protein_coding	family with sequence similarity 168 member B [Source:HGNC Symbol;Acc:HGNC:27016]	-
USP10	ENSG00000103194	4657.33	4586.56	4240	5541.59	5412.5	5340.73	4494.63	5431.61	-0.273161	0.00341731	0.0272305	16	84699978	84779922	+	5083	protein_coding	ubiquitin specific peptidase 10 [Source:HGNC Symbol;Acc:HGNC:12608]	-
SLC25A3	ENSG00000075415	20151.7	20629.3	20580.3	24008	25006.7	25085.2	20453.8	24700	-0.272156	0.00136138	0.0133654	12	98593591	98606379	+	8896	protein_coding	solute carrier family 25 member 3 [Source:HGNC Symbol;Acc:HGNC:10989]	-
HNRNPA0	ENSG00000177733	7693.19	8180.42	7158.81	8664.94	9594.2	9544.5	7677.47	9267.88	-0.271697	0.00680228	0.046342	5	137745651	137754376	-	8726	protein_coding	heterogeneous nuclear ribonucleoprotein A0 [Source:HGNC Symbol;Acc:HGNC:5030]	-
PTP4A2	ENSG00000184007	7557.74	7680.32	6997.15	8482.13	8897.25	9454.74	7411.74	8944.71	-0.271291	0.0049522	0.0365561	1	31906421	31944856	-	6267	protein_coding	protein tyrosine phosphatase type IVA, member 2 [Source:HGNC Symbol;Acc:HGNC:9635]	-
UBFD1	ENSG00000103353	3998.73	3680.6	3708.13	4713.22	4318.24	4704.93	3795.82	4578.8	-0.270463	0.00549118	0.0396735	16	23557362	23574389	+	8619	protein_coding	ubiquitin family domain containing 1 [Source:HGNC Symbol;Acc:HGNC:30565]	-
CXXC5	ENSG00000171604	6470.21	6294.61	6337.55	7750.91	7183.8	8096.19	6367.46	7676.97	-0.269804	0.0041189	0.0315513	5	139647299	139683882	+	3852	protein_coding	CXXC finger protein 5 [Source:HGNC Symbol;Acc:HGNC:26943]	-
DHX15	ENSG00000109606	8551.04	8716.93	7933.17	9714.76	10159.3	10483.2	8400.38	10119.1	-0.268612	0.00403118	0.0309856	4	24517441	24584550	-	8162	protein_coding	DEAH-box helicase 15 [Source:HGNC Symbol;Acc:HGNC:2738]	-
SLC35A4	ENSG00000176087	5223.67	4989.21	4713	6332.35	5924.55	5687.62	4975.29	5981.51	-0.265645	0.00673968	0.0459957	5	140564456	140569103	+	4023	protein_coding	solute carrier family 35 member A4 [Source:HGNC Symbol;Acc:HGNC:20753]	-
NDUFB9	ENSG00000147684	6773.5	6649.07	6562.07	8030.87	7739.46	8244.85	6661.55	8005.06	-0.26505	0.00273259	0.0229555	8	124539103	124568510	+	2629	protein_coding	NADH:ubiquinone oxidoreductase subunit B9 [Source:HGNC Symbol;Acc:HGNC:7704]	-
NAXE	ENSG00000163382	3125.17	3049.85	3000.63	3690.56	3615.6	3689.52	3058.55	3665.23	-0.261026	0.00401826	0.0309201	1	156591762	156594299	+	1933	protein_coding	NAD(P)HX epimerase [Source:HGNC Symbol;Acc:HGNC:18453]	-
PCBP1	ENSG00000169564	5834.18	5602.82	5655	6947.62	6769.42	6754.46	5697.33	6823.83	-0.260247	0.00300625	0.0247233	2	70087454	70089203	+	1750	protein_coding	poly(rC) binding protein 1 [Source:HGNC Symbol;Acc:HGNC:8647]	-
ACLY	ENSG00000131473	30452.8	29742.5	30256.8	34409	36410.2	36983.1	30150.7	35934.1	-0.25317	0.00347224	0.0276261	17	41866908	41930542	-	5217	protein_coding	ATP citrate lyase [Source:HGNC Symbol;Acc:HGNC:115]	-
WDFY1	ENSG00000085449	3622.81	3473.92	3625.31	4184.66	4234.8	4343.09	3574.01	4254.18	-0.251321	0.00553305	0.0398471	2	223855716	223945387	-	5516	protein_coding	WD repeat and FYVE domain containing 1 [Source:HGNC Symbol;Acc:HGNC:20451]	-
IGF2R	ENSG00000197081	14698.3	14459	15304.5	12942.6	12674.1	12019.5	14820.6	12545.4	0.240484	0.00708058	0.0478008	6	159969099	160113507	+	14911	protein_coding	insulin like growth factor 2 receptor [Source:HGNC Symbol;Acc:HGNC:5467]	-
KPNB1	ENSG00000108424	15661.2	14641	15160.8	13034.5	12783.1	12656.2	15154.3	12824.6	0.240848	0.00568932	0.0405444	17	47649476	47685505	+	7678	protein_coding	karyopherin subunit beta 1 [Source:HGNC Symbol;Acc:HGNC:6400]	-
ATP5F1	ENSG00000116459	8678.64	8229.68	8709.52	7240.11	7085.18	7219.15	8539.28	7181.48	0.249871	0.00449155	0.033875	1	111448864	111462773	+	3383	protein_coding	ATP synthase, H+ transporting, mitochondrial Fo complex subunit B1 [Source:HGNC Symbol;Acc:HGNC:840]	-
ANXA7	ENSG00000138279	4042.9	3756.63	4033.44	3311.37	3336.82	3263.16	3944.32	3303.79	0.255743	0.00593542	0.041724	10	73375101	73414076	-	2862	protein_coding	annexin A7 [Source:HGNC Symbol;Acc:HGNC:545]	-
SLC39A7	ENSG00000112473	5150.06	4981.71	5340.67	4513.71	4242.38	4174.79	5157.48	4310.29	0.259004	0.00567685	0.0405097	6	33200445	33204439	+	2845	protein_coding	solute carrier family 39 member 7 [Source:HGNC Symbol;Acc:HGNC:4927]	-
ABR	ENSG00000159842	9176.27	8945.02	9499.84	8282.61	7482.49	7275.25	9207.05	7680.12	0.261702	0.00685001	0.0465658	17	1003518	1229021	-	11709	protein_coding	active BCR-related [Source:HGNC Symbol;Acc:HGNC:81]	-
NDUFA8	ENSG00000119421	2853.29	2868.88	2857.94	2373.33	2292.82	2480.56	2860.03	2382.24	0.263681	0.00536657	0.038935	9	122144058	122159819	-	844	protein_coding	NADH:ubiquinone oxidoreductase subunit A8 [Source:HGNC Symbol;Acc:HGNC:7692]	-
RTF1	ENSG00000137815	3492.26	3392.53	3534.5	2874.73	2739.44	3058.39	3473.1	2890.85	0.264732	0.00630135	0.0436325	15	41408408	41483563	+	5770	protein_coding	RTF1 homolog, Paf1/RNA polymerase II complex component [Source:HGNC Symbol;Acc:HGNC:28996]	-
MAP7D1	ENSG00000116871	8814.09	8807.95	8274.44	7727.93	7113.63	6706.77	8632.16	7182.78	0.265249	0.00698155	0.0472546	1	36155579	36180849	+	5271	protein_coding	MAP7 domain containing 1 [Source:HGNC Symbol;Acc:HGNC:25514]	-
PSMD13	ENSG00000185627	5370.9	4787.89	5046.29	4372.69	4079.29	4197.23	5068.36	4216.4	0.265639	0.00606885	0.0424169	11	236546	252984	+	4767	protein_coding	proteasome 26S subunit, non-ATPase 13 [Source:HGNC Symbol;Acc:HGNC:9558]	-
NDUFS8	ENSG00000110717	5040.13	5325.46	5829.63	4440.58	4372.29	4642.29	5398.41	4485.05	0.267386	0.00740748	0.0495797	11	68030617	68036644	+	4523	protein_coding	NADH:ubiquinone oxidoreductase core subunit S8 [Source:HGNC Symbol;Acc:HGNC:7715]	-
SLFN13	ENSG00000154760	2690.36	2698.61	2546.6	2125.76	2326.96	2138.35	2645.19	2197.02	0.267705	0.0069566	0.0471411	17	35435096	35448837	-	9329	protein_coding	schlafen family member 13 [Source:HGNC Symbol;Acc:HGNC:26481]	-
RPN1	ENSG00000163902	11350.4	11213.1	12428.6	9773.25	9650.15	9620.24	11664	9681.21	0.268832	0.0034108	0.0272064	3	128619970	128681075	-	3992	protein_coding	ribophorin I [Source:HGNC Symbol;Acc:HGNC:10381]	-
TMED2	ENSG00000086598	7999.43	8030.5	8433.1	6523.51	6714.42	7061.14	8154.34	6766.36	0.269149	0.00311965	0.0254022	12	123584531	123598577	+	3830	protein_coding	transmembrane p24 trafficking protein 2 [Source:HGNC Symbol;Acc:HGNC:16996]	-
TMX2	ENSG00000213593	3324.42	3182.64	3367.85	2901.89	2719.53	2574.06	3291.64	2731.83	0.269162	0.00654302	0.0448472	11	57712600	57740973	+	2246	protein_coding	thioredoxin related transmembrane protein 2 [Source:HGNC Symbol;Acc:HGNC:30739]	-
WDR1	ENSG00000071127	26009.4	24148.2	24892.2	21564.7	20748.2	19947.3	25016.6	20753.4	0.269565	0.00273238	0.0229555	4	10074339	10116949	-	7827	protein_coding	WD repeat domain 1 [Source:HGNC Symbol;Acc:HGNC:12754]	-
MAPK14	ENSG00000112062	2976.96	3053.07	3223.16	2679.39	2504.28	2489.91	3084.4	2557.86	0.270189	0.00556261	0.0399617	6	36027677	36111236	+	6860	protein_coding	mitogen-activated protein kinase 14 [Source:HGNC Symbol;Acc:HGNC:6876]	-
SSR2	ENSG00000163479	4505.2	4473.05	5062.26	3718.77	3965.5	3957.87	4680.17	3880.71	0.270203	0.0069475	0.0471057	1	156009048	156020959	-	6651	protein_coding	signal sequence receptor subunit 2 [Source:HGNC Symbol;Acc:HGNC:11324]	-
PGRMC2	ENSG00000164040	4943.94	4781.46	4888.63	3853.52	4113.43	4143	4871.34	4036.65	0.271095	0.0031423	0.0255467	4	128269237	128288829	-	4626	protein_coding	progesterone receptor membrane component 2 [Source:HGNC Symbol;Acc:HGNC:16089]	-
CHMP1A	ENSG00000131165	6041.28	6140.4	6143.96	5268.95	5227.6	4645.09	6108.55	5047.21	0.275411	0.00447382	0.0337704	16	89644431	89657845	-	3208	protein_coding	charged multivesicular body protein 1A [Source:HGNC Symbol;Acc:HGNC:8740]	-
DDOST	ENSG00000244038	4945.9	5340.46	5810.67	4420.74	4496.51	4373.01	5365.68	4430.08	0.276414	0.00590148	0.0415628	1	20651767	20661544	-	2721	protein_coding	dolichyl-diphosphooligosaccharide--protein glycosyltransferase non-catalytic subunit [Source:HGNC Symbol;Acc:HGNC:2728]	-
SUMO2	ENSG00000188612	8123.1	7960.89	7516.05	6305.19	6558.91	6617.01	7866.68	6493.71	0.276671	0.00229541	0.0201486	17	75165586	75182983	-	3372	protein_coding	small ubiquitin-like modifier 2 [Source:HGNC Symbol;Acc:HGNC:11125]	-
AFG3L2	ENSG00000141385	4419.81	4273.86	4417.63	3573.57	3734.13	3513.74	4370.43	3607.15	0.276938	0.00242953	0.0209151	18	12328944	12377314	-	6624	protein_coding	AFG3 like matrix AAA peptidase subunit 2 [Source:HGNC Symbol;Acc:HGNC:315]	-
NMT1	ENSG00000136448	7638.22	7362.27	7614.84	6568.43	6267.81	5823.2	7538.45	6219.81	0.27749	0.0033173	0.0265826	17	45051610	45109016	+	6669	protein_coding	N-myristoyltransferase 1 [Source:HGNC Symbol;Acc:HGNC:7857]	-
RPS26	ENSG00000197728	11159.9	10201.2	10379	9280.2	8444	8457.1	10580	8727.1	0.277847	0.00373931	0.0291647	12	56041853	56044675	+	1943	protein_coding	ribosomal protein S26 [Source:HGNC Symbol;Acc:HGNC:10414]	-
PLIN3	ENSG00000105355	6520.27	5899.45	6747.68	5554.12	4956.4	5298.66	6389.13	5269.73	0.278014	0.00641418	0.0442375	19	4838341	4867768	-	2813	protein_coding	perilipin 3 [Source:HGNC Symbol;Acc:HGNC:16893]	-
TGOLN2	ENSG00000152291	7458.61	8470.63	8638.67	6541.27	6901.22	6791.86	8189.3	6744.78	0.279905	0.00494311	0.0365235	2	85318020	85328425	-	7081	protein_coding	trans-golgi network protein 2 [Source:HGNC Symbol;Acc:HGNC:15450]	-
MPZL1	ENSG00000197965	9546.31	8997.5	10608.5	8189.64	7484.39	8303.76	9717.43	7992.6	0.281958	0.00679565	0.046317	1	167721192	167791919	+	7069	protein_coding	myelin protein zero like 1 [Source:HGNC Symbol;Acc:HGNC:7226]	-
ALG5	ENSG00000120697	1643.07	1638.44	1802.18	1387.23	1410.02	1381	1694.56	1392.75	0.283038	0.00601373	0.0421257	13	36949775	37000261	-	2194	protein_coding	ALG5, dolichyl-phosphate beta-glucosyltransferase [Source:HGNC Symbol;Acc:HGNC:20266]	-
SAE1	ENSG00000142230	5493.59	4906.75	5004.38	4530.42	3994.9	4119.62	5134.91	4214.98	0.28498	0.00549993	0.0397126	19	47113274	47210636	+	3396	protein_coding	SUMO1 activating enzyme subunit 1 [Source:HGNC Symbol;Acc:HGNC:30660]	-
CHD8	ENSG00000100888	2199.6	2259.55	2278.17	1859.38	1920.17	1745.65	2245.77	1841.73	0.286181	0.00385931	0.0299441	14	21385194	21456126	-	9781	protein_coding	chromodomain helicase DNA binding protein 8 [Source:HGNC Symbol;Acc:HGNC:20153]	-
HTATIP2	ENSG00000109854	2442.03	2303.45	2603.48	2039.05	1906.89	2080.38	2449.65	2008.78	0.286401	0.0056621	0.0404414	11	20363685	20383783	+	2797	protein_coding	HIV-1 Tat interactive protein 2 [Source:HGNC Symbol;Acc:HGNC:16637]	-
NSMAF	ENSG00000035681	2112.24	1896.52	2094.56	1700.6	1577.86	1724.14	2034.44	1667.54	0.287132	0.00634134	0.0438305	8	58583504	58659844	-	6165	protein_coding	neutral sphingomyelinase activation associated factor [Source:HGNC Symbol;Acc:HGNC:8017]	-
USP40	ENSG00000085982	1675.46	1735.89	1796.19	1507.35	1347.44	1411.85	1735.85	1422.21	0.287729	0.00599868	0.042058	2	233475520	233566782	-	9352	protein_coding	ubiquitin specific peptidase 40 [Source:HGNC Symbol;Acc:HGNC:20069]	-
KIAA0100	ENSG00000007202	7341.8	6851.46	8000.02	5974.05	5819.29	6353.34	7397.76	6048.9	0.290444	0.00425763	0.0323919	17	28614440	28645454	-	9235	protein_coding	KIAA0100 [Source:HGNC Symbol;Acc:HGNC:28960]	-
SHISA5	ENSG00000164054	3947.69	4622.97	3839.85	3258.1	3426.91	3454.83	4136.84	3379.95	0.291336	0.00715455	0.0481754	3	48467798	48504826	-	4664	protein_coding	shisa family member 5 [Source:HGNC Symbol;Acc:HGNC:30376]	-
STAMBP	ENSG00000124356	1785.39	1678.06	1742.3	1460.35	1413.81	1378.19	1735.25	1417.45	0.292108	0.00368156	0.0288657	2	73828916	73873659	+	7698	protein_coding	STAM binding protein [Source:HGNC Symbol;Acc:HGNC:16950]	-
SGMS2	ENSG00000164023	1648.96	1621.31	1696.4	1292.17	1355.02	1407.18	1655.56	1351.46	0.292633	0.00414167	0.0316947	4	107824563	107915047	+	7635	protein_coding	sphingomyelin synthase 2 [Source:HGNC Symbol;Acc:HGNC:28395]	-
CCDC127	ENSG00000164366	1324.08	1316.11	1315.21	1079.07	1097.1	1052.81	1318.46	1076.33	0.292781	0.00426703	0.0324477	5	196871	218215	-	9701	protein_coding	coiled-coil domain containing 127 [Source:HGNC Symbol;Acc:HGNC:30520]	-
NOP53	ENSG00000105373	6071.71	6667.27	6990.17	5285.66	5581.29	5232.27	6576.38	5366.41	0.2933	0.0030582	0.0249928	19	47745522	47757058	+	5341	protein_coding	NOP53 ribosome biogenesis factor [Source:HGNC Symbol;Acc:HGNC:4333]	-
MAGEF1	ENSG00000177383	1622.46	1727.32	1566.68	1278.59	1423.29	1309	1638.82	1336.96	0.293385	0.0062928	0.0436119	3	184710367	184712002	-	1636	protein_coding	MAGE family member F1 [Source:HGNC Symbol;Acc:HGNC:29639]	-
GTF3C1	ENSG00000077235	5756.64	5293.34	5808.67	4979.6	4477.55	4281.38	5619.55	4579.51	0.295441	0.00424867	0.0323827	16	27459555	27549913	-	11562	protein_coding	general transcription factor IIIC subunit 1 [Source:HGNC Symbol;Acc:HGNC:4664]	-
SNX19	ENSG00000120451	1289.72	1257.21	1414	1054	1086.67	1078.99	1320.31	1073.22	0.29897	0.00574724	0.0408072	11	130875436	130916509	-	8152	protein_coding	sorting nexin 19 [Source:HGNC Symbol;Acc:HGNC:21532]	-
MAP1B	ENSG00000131711	6440.76	5993.69	6821.52	5060.03	4856.84	5731.56	6418.66	5216.14	0.299286	0.00533726	0.0388124	5	72107234	72209570	+	12630	protein_coding	microtubule associated protein 1B [Source:HGNC Symbol;Acc:HGNC:6836]	-
GID8	ENSG00000101193	1558.66	1655.57	1612.58	1204.42	1370.19	1345.47	1608.94	1306.69	0.299746	0.00534446	0.0388286	20	62938119	62948475	+	4622	protein_coding	GID complex subunit 8 homolog [Source:HGNC Symbol;Acc:HGNC:15857]	-
LAMTOR4	ENSG00000188186	1712.76	1816.21	1741.3	1430.05	1428.04	1422.14	1756.76	1426.74	0.300089	0.00241924	0.020838	7	100148907	100155944	+	1936	protein_coding	late endosomal/lysosomal adaptor, MAPK and MTOR activator 4 [Source:HGNC Symbol;Acc:HGNC:33772]	-
NOMO1	ENSG00000103512	3426.5	2992.03	3416.75	2767.14	2729.96	2488.98	3278.43	2662.02	0.30071	0.00480192	0.0357334	16	14833681	14896160	+	5819	protein_coding	NODAL modulator 1 [Source:HGNC Symbol;Acc:HGNC:30060]	-
UPK1B	ENSG00000114638	3393.13	3361.48	3162.29	2943.68	2630.39	2474.95	3305.63	2683.01	0.301288	0.00470349	0.0352019	3	119173517	119205153	+	2266	protein_coding	uroplakin 1B [Source:HGNC Symbol;Acc:HGNC:12578]	-
SOX12	ENSG00000177732	4222.52	4059.69	4043.42	3592.37	3402.25	3007.9	4108.54	3334.18	0.301476	0.00398893	0.0307667	20	325595	330224	+	4630	protein_coding	SRY-box 12 [Source:HGNC Symbol;Acc:HGNC:11198]	HMG
TRIM26	ENSG00000234127	2264.38	2521.91	2119.5	1885.5	1969.48	1744.71	2301.93	1866.56	0.302345	0.00707717	0.0477984	6	30184455	30213427	-	4377	protein_coding	tripartite motif containing 26 [Source:HGNC Symbol;Acc:HGNC:12962]	-
HMG20A	ENSG00000140382	1232.79	1219.73	1310.22	981.922	1060.12	1008.87	1254.25	1016.97	0.302444	0.0048548	0.0360412	15	77420412	77485607	+	6403	protein_coding	high mobility group 20A [Source:HGNC Symbol;Acc:HGNC:5001]	HMG
PSME1	ENSG00000092010	3318.53	3654.9	3178.26	2702.37	2672.11	2855.5	3383.9	2743.33	0.302595	0.00307347	0.0250915	14	24136158	24138967	+	1781	protein_coding	proteasome activator subunit 1 [Source:HGNC Symbol;Acc:HGNC:9568]	-
AKIRIN1	ENSG00000174574	3237.07	3415.02	3206.2	2692.97	2760.3	2538.53	3286.1	2663.93	0.302793	0.00169553	0.0159001	1	38991223	39006059	+	2741	protein_coding	akirin 1 [Source:HGNC Symbol;Acc:HGNC:25744]	-
BRD7	ENSG00000166164	2470.5	2265.97	2300.12	1932.51	1841.46	1927.04	2345.53	1900.34	0.303807	0.00216884	0.0192101	16	50313487	50368934	-	8492	protein_coding	bromodomain containing 7 [Source:HGNC Symbol;Acc:HGNC:14310]	-
PDCD6	ENSG00000249915	2696.25	2582.95	2633.41	2167.54	2223.6	2014.93	2637.54	2135.36	0.304834	0.00192451	0.0175019	5	271621	353856	+	9493	protein_coding	programmed cell death 6 [Source:HGNC Symbol;Acc:HGNC:8765]	-
ADSS	ENSG00000035687	5796.88	5440.05	5773.75	4602.5	4370.4	4795.63	5670.23	4589.51	0.305106	0.00121059	0.0122089	1	244408494	244452134	-	3666	protein_coding	adenylosuccinate synthase [Source:HGNC Symbol;Acc:HGNC:292]	-
RTL8C	ENSG00000134590	2325.23	2575.46	2741.18	2100.69	2156.28	1927.04	2547.29	2061.33	0.305408	0.00544981	0.039412	X	135032366	135033546	+	1181	protein_coding	retrotransposon Gag like 8C [Source:HGNC Symbol;Acc:HGNC:2569]	-
SPTAN1	ENSG00000197694	11670.3	11223.8	11549.5	10005.2	9419.73	8448.68	11481.2	9291.19	0.305414	0.00224666	0.0198078	9	128552558	128633662	+	16236	protein_coding	spectrin alpha, non-erythrocytic 1 [Source:HGNC Symbol;Acc:HGNC:11273]	-
PIP5K1A	ENSG00000143398	3899.6	4238.53	3652.25	3257.05	3298.9	2983.59	3930.12	3179.85	0.305587	0.00351535	0.0278803	1	151197949	151249536	+	5405	protein_coding	phosphatidylinositol-4-phosphate 5-kinase type 1 alpha [Source:HGNC Symbol;Acc:HGNC:8994]	-
TBL2	ENSG00000106638	1477.19	1290.41	1375.08	1166.82	1100.9	1081.8	1380.89	1116.5	0.307081	0.00544919	0.039412	7	73568932	73578791	-	5067	protein_coding	transducin beta like 2 [Source:HGNC Symbol;Acc:HGNC:11586]	-
TXLNA	ENSG00000084652	4811.43	4167.85	4501.45	3952.76	3663.96	3279.99	4493.58	3632.24	0.307227	0.00588895	0.041555	1	32179686	32198285	+	5103	protein_coding	taxilin alpha [Source:HGNC Symbol;Acc:HGNC:30685]	-
FBXL19	ENSG00000099364	3974.19	3590.65	4299.88	3499.4	2957.53	3127.58	3954.9	3194.84	0.308139	0.00696176	0.0471411	16	30923055	30948783	+	4340	protein_coding	F-box and leucine rich repeat protein 19 [Source:HGNC Symbol;Acc:HGNC:25300]	-
DCAF5	ENSG00000139990	1112.07	1227.22	1274.3	955.807	977.626	983.623	1204.53	972.352	0.308702	0.00552663	0.0398192	14	69050881	69153150	-	8295	protein_coding	DDB1 and CUL4 associated factor 5 [Source:HGNC Symbol;Acc:HGNC:20224]	-
RPS27L	ENSG00000185088	2569.63	2640.78	2979.68	2092.33	2184.72	2334.7	2730.03	2203.92	0.30873	0.00428838	0.0325625	15	63125872	63158021	-	9127	protein_coding	ribosomal protein S27 like [Source:HGNC Symbol;Acc:HGNC:18476]	-
MMS19	ENSG00000155229	2760.05	2564.75	2883.88	2345.12	2160.07	2120.59	2736.22	2208.59	0.309349	0.00281457	0.0234665	10	97458324	97498794	-	5849	protein_coding	MMS19 homolog, cytosolic iron-sulfur assembly component [Source:HGNC Symbol;Acc:HGNC:13824]	-
ZDHHC5	ENSG00000156599	5937.24	6233.57	6503.2	5113.3	5177.34	4745.14	6224.67	5011.93	0.31266	0.00106968	0.0110807	11	57667747	57701187	+	5429	protein_coding	zinc finger DHHC-type containing 5 [Source:HGNC Symbol;Acc:HGNC:18472]	-
BNIP2	ENSG00000140299	1859.01	2001.47	1858.06	1513.62	1489.67	1598.85	1906.18	1534.05	0.313124	0.00211937	0.0189327	15	59659146	59689534	-	7969	protein_coding	BCL2 interacting protein 2 [Source:HGNC Symbol;Acc:HGNC:1083]	-
ERBB2	ENSG00000141736	2443.01	2610.79	2544.6	2029.65	2245.41	1840.08	2532.8	2038.38	0.313272	0.00470806	0.0352193	17	39687914	39730426	+	10321	protein_coding	erb-b2 receptor tyrosine kinase 2 [Source:HGNC Symbol;Acc:HGNC:3430]	-
RMDN1	ENSG00000176623	2047.46	2075.36	2216.3	1688.07	1666.99	1744.71	2113.04	1699.92	0.313833	0.00157646	0.0150636	8	86468257	86514357	-	5646	protein_coding	regulator of microtubule dynamics 1 [Source:HGNC Symbol;Acc:HGNC:24285]	-
TLN1	ENSG00000137076	17410.3	16678.9	17733.4	14694.4	13775.9	13220	17274.2	13896.8	0.313916	0.000672609	0.00763444	9	35696948	35732395	-	10076	protein_coding	talin 1 [Source:HGNC Symbol;Acc:HGNC:11845]	-
CAMK2G	ENSG00000148660	2450.87	2239.2	2343.03	1980.56	1939.13	1738.17	2344.37	1885.95	0.314192	0.00291306	0.0240963	10	73812501	73874591	-	6780	protein_coding	calcium/calmodulin dependent protein kinase II gamma [Source:HGNC Symbol;Acc:HGNC:1463]	-
WWP2	ENSG00000198373	1737.3	1842.98	1714.36	1478.11	1522.86	1257.58	1764.88	1419.51	0.314266	0.00629644	0.0436177	16	69762306	69941741	+	9015	protein_coding	WW domain containing E3 ubiquitin protein ligase 2 [Source:HGNC Symbol;Acc:HGNC:16804]	-
KDELR1	ENSG00000105438	5454.33	5676.71	5790.71	4281.81	4530.65	4786.28	5640.59	4532.91	0.315296	0.000955379	0.0101315	19	48382570	48391553	-	2251	protein_coding	KDEL endoplasmic reticulum protein retention receptor 1 [Source:HGNC Symbol;Acc:HGNC:6304]	-
PDIA5	ENSG00000065485	886.317	838.496	928.031	738.53	710.225	683.487	884.281	710.747	0.31568	0.00635908	0.0438962	3	123067062	123225227	+	4030	protein_coding	protein disulfide isomerase family A member 5 [Source:HGNC Symbol;Acc:HGNC:24811]	-
OAZ2	ENSG00000180304	3033.89	2962.04	3121.38	2345.12	2477.73	2500.2	3039.1	2441.02	0.316086	0.000872099	0.00939488	15	64687573	64703281	-	7671	protein_coding	ornithine decarboxylase antizyme 2 [Source:HGNC Symbol;Acc:HGNC:8096]	-
PNMA1	ENSG00000176903	1877.66	1936.14	2113.52	1444.68	1641.39	1673.65	1975.77	1586.57	0.316207	0.00462199	0.0346915	14	73711783	73714372	-	2590	protein_coding	paraneoplastic Ma antigen 1 [Source:HGNC Symbol;Acc:HGNC:9158]	-
HLA-C	ENSG00000204525	15612.1	18112.8	15215.7	12586.4	13822.4	12889.9	16313.5	13099.6	0.316504	0.00262801	0.0222563	6	31268749	31272130	-	2507	protein_coding	major histocompatibility complex, class I, C [Source:HGNC Symbol;Acc:HGNC:4933]	-
COMMD9	ENSG00000110442	1071.82	1099.79	1181.49	875.373	948.231	868.617	1117.7	897.407	0.316613	0.00479268	0.0356817	11	36269284	36289449	-	6592	protein_coding	COMM domain containing 9 [Source:HGNC Symbol;Acc:HGNC:25014]	-
LUC7L	ENSG00000007392	1842.32	1557.05	1809.16	1481.24	1345.54	1355.75	1736.18	1394.18	0.316983	0.00565025	0.0403752	16	188969	229463	-	6176	protein_coding	LUC7 like [Source:HGNC Symbol;Acc:HGNC:6723]	-
FSCN1	ENSG00000075618	12841.3	11960.6	12303.9	10943.2	10136.6	8705.81	12368.6	9928.53	0.317106	0.00396619	0.0306366	7	5592823	5606655	+	3692	protein_coding	fascin actin-bundling protein 1 [Source:HGNC Symbol;Acc:HGNC:11148]	-
NCEH1	ENSG00000144959	6596.83	5414.35	6456.3	5118.53	4785.72	4917.18	6155.82	4940.48	0.317434	0.00355109	0.0280678	3	172630249	172711218	-	4808	protein_coding	neutral cholesterol ester hydrolase 1 [Source:HGNC Symbol;Acc:HGNC:29260]	-
ACO2	ENSG00000100412	4197	4174.27	4062.38	3398.08	3558.71	3020.06	4144.55	3325.61	0.317653	0.00195854	0.01777	22	41469125	41528989	+	4041	protein_coding	aconitase 2 [Source:HGNC Symbol;Acc:HGNC:118]	-
LAMTOR1	ENSG00000149357	2347.81	2332.37	2636.41	1972.2	1890.77	2006.52	2438.86	1956.5	0.318014	0.0021402	0.019021	11	72085895	72103387	-	2778	protein_coding	late endosomal/lysosomal adaptor, MAPK and MTOR activator 1 [Source:HGNC Symbol;Acc:HGNC:26068]	-
NBR1	ENSG00000188554	3437.3	3772.7	3993.53	2655.37	3145.28	3182.75	3734.51	2994.47	0.318393	0.00550168	0.0397126	17	43170481	43211689	+	8405	protein_coding	NBR1, autophagy cargo receptor [Source:HGNC Symbol;Acc:HGNC:6746]	-
DCTD	ENSG00000129187	4359.93	4854.28	4993.4	3684.3	3982.57	3725.98	4735.87	3797.62	0.318448	0.00164941	0.0155516	4	182890060	182917936	-	3466	protein_coding	dCMP deaminase [Source:HGNC Symbol;Acc:HGNC:2710]	-
SDCCAG8	ENSG00000054282	1314.26	1155.47	1273.3	1051.91	995.642	953.702	1247.68	1000.42	0.319195	0.00472935	0.0353109	1	243256034	243500092	+	5322	protein_coding	serologically defined colon cancer antigen 8 [Source:HGNC Symbol;Acc:HGNC:10671]	-
CENPL	ENSG00000120334	953.06	888.827	906.077	791.805	732.034	679.747	915.988	734.529	0.319199	0.00714298	0.0481389	1	173799550	173824720	-	4914	protein_coding	centromere protein L [Source:HGNC Symbol;Acc:HGNC:17879]	-
TMEM18	ENSG00000151353	1034.53	868.48	988.902	780.314	767.119	769.507	963.97	772.313	0.320277	0.00723125	0.04865	2	667335	677439	-	5044	protein_coding	transmembrane protein 18 [Source:HGNC Symbol;Acc:HGNC:25257]	-
SERPINB6	ENSG00000124570	1649.94	1793.72	1696.4	1301.57	1387.26	1425.88	1713.35	1371.57	0.32061	0.00213518	0.018998	6	2948159	2972165	-	4729	protein_coding	serpin family B member 6 [Source:HGNC Symbol;Acc:HGNC:8950]	-
PIP4K2B	ENSG00000276293	4197	3755.56	4336.8	3442.99	3143.39	3254.74	4096.45	3280.37	0.320707	0.00189821	0.0173332	17	38765689	38800126	-	6135	protein_coding	phosphatidylinositol-5-phosphate 4-kinase type 2 beta [Source:HGNC Symbol;Acc:HGNC:8998]	-
SPOP	ENSG00000121067	1700	1566.69	1770.24	1335	1379.68	1318.35	1678.98	1344.34	0.320849	0.00232739	0.0203153	17	49598884	49678234	-	6380	protein_coding	speckle type BTB/POZ protein [Source:HGNC Symbol;Acc:HGNC:11254]	-
ZNF274	ENSG00000171606	1184.7	1280.77	1190.47	968.342	1018.4	939.677	1218.65	975.473	0.3209	0.00318775	0.0258357	19	58183029	58213562	+	8333	protein_coding	zinc finger protein 274 [Source:HGNC Symbol;Acc:HGNC:13068]	zf-C2H2
COQ4	ENSG00000167113	2109.3	2325.94	2397.91	1695.38	1891.72	1878.42	2277.72	1821.84	0.321899	0.00281285	0.023466	9	128322536	128334072	+	4814	protein_coding	coenzyme Q4 [Source:HGNC Symbol;Acc:HGNC:19693]	-
KDSR	ENSG00000119537	2214.32	2015.39	2331.05	1698.52	1648.03	1898.99	2186.92	1748.51	0.322801	0.00398379	0.0307422	18	63327726	63367510	-	9287	protein_coding	3-ketodihydrosphingosine reductase [Source:HGNC Symbol;Acc:HGNC:4021]	-
RBBP4	ENSG00000162521	6664.55	6683.34	6718.74	5146.73	5381.21	5513.71	6688.88	5347.22	0.322913	0.000288714	0.0038665	1	32651142	32686211	+	9470	protein_coding	RB binding protein 4, chromatin remodeling factor [Source:HGNC Symbol;Acc:HGNC:9887]	-
SMARCC1	ENSG00000173473	3559.01	3834.81	3838.85	2996.95	3124.42	2857.37	3744.22	2992.91	0.323084	0.000893183	0.00955621	3	47585272	47782106	-	7645	protein_coding	SWI/SNF related, matrix associated, actin dependent regulator of chromatin subfamily c member 1 [Source:HGNC Symbol;Acc:HGNC:11104]	MYB
MYEF2	ENSG00000104177	1753.98	1886.88	1783.22	1299.48	1521.91	1512.83	1808.03	1444.74	0.323116	0.00373022	0.0291374	15	48134631	48178517	-	14067	protein_coding	myelin expression factor 2 [Source:HGNC Symbol;Acc:HGNC:17940]	Others
DCTN1	ENSG00000204843	4675	4694.72	4801.81	4055.13	3773.96	3499.71	4723.84	3776.27	0.32315	0.00110465	0.0113752	2	74361154	74392087	-	10439	protein_coding	dynactin subunit 1 [Source:HGNC Symbol;Acc:HGNC:2711]	-
GINS2	ENSG00000131153	1889.43	1676.99	1634.53	1477.06	1438.47	1242.62	1733.65	1386.05	0.323205	0.0064373	0.0443383	16	85676198	85690073	-	3264	protein_coding	GINS complex subunit 2 [Source:HGNC Symbol;Acc:HGNC:24575]	-
PMPCA	ENSG00000165688	5390.53	4808.23	4602.23	4352.84	4013.86	3452.96	4933.67	3939.89	0.324677	0.00641941	0.044254	9	136410570	136423761	+	6590	protein_coding	peptidase, mitochondrial processing alpha subunit [Source:HGNC Symbol;Acc:HGNC:18667]	-
JAK1	ENSG00000162434	16834.1	15836.1	18818.1	13834.6	13541.7	13724	17162.8	13700.1	0.325121	0.00110229	0.0113659	1	64833229	64966504	-	6317	protein_coding	Janus kinase 1 [Source:HGNC Symbol;Acc:HGNC:6190]	-
GTF2F2	ENSG00000188342	1802.08	1663.07	1599.61	1375.73	1339.85	1323.03	1688.25	1346.2	0.326816	0.00184409	0.0169716	13	45120515	45284909	+	3619	protein_coding	general transcription factor IIF subunit 2 [Source:HGNC Symbol;Acc:HGNC:4653]	-
XPR1	ENSG00000143324	3032.91	3441.79	3706.14	2475.7	2768.83	2868.59	3393.61	2704.37	0.327323	0.00462566	0.0347024	1	180632004	180890251	+	8903	protein_coding	xenotropic and polytropic retrovirus receptor 1 [Source:HGNC Symbol;Acc:HGNC:12827]	-
AJUBA	ENSG00000129474	3422.58	2959.9	3085.45	2878.91	2344.97	2322.55	3155.98	2515.48	0.327608	0.00689661	0.0468215	14	22971174	22982642	-	5979	protein_coding	ajuba LIM protein [Source:HGNC Symbol;Acc:HGNC:20250]	-
LOXL2	ENSG00000134013	17251.3	16428.3	17884	14413.4	13267.6	13407.9	17187.9	13696.3	0.327649	0.000390217	0.00493036	8	23297189	23425328	-	5707	protein_coding	lysyl oxidase like 2 [Source:HGNC Symbol;Acc:HGNC:6666]	-
C19orf24	ENSG00000228300	1573.38	1567.76	1659.48	1407.07	1270.63	1147.25	1600.21	1274.98	0.328259	0.00447551	0.0337704	19	1275438	1279249	+	2193	protein_coding	chromosome 19 open reading frame 24 [Source:HGNC Symbol;Acc:HGNC:26073]	-
SCAND1	ENSG00000171222	1249.48	1537.78	1468.88	1071.76	1139.77	1175.3	1418.71	1128.94	0.329126	0.00616397	0.0429857	20	35953617	35959472	-	1996	protein_coding	SCAN domain containing 1 [Source:HGNC Symbol;Acc:HGNC:10566]	-
C19orf54	ENSG00000188493	707.679	699.282	762.382	617.357	551.87	558.196	723.114	575.808	0.329317	0.0073581	0.0492914	19	40740856	40751553	-	3375	protein_coding	chromosome 19 open reading frame 54 [Source:HGNC Symbol;Acc:HGNC:24758]	-
ZDHHC9	ENSG00000188706	1766.74	1673.78	2020.71	1466.61	1465.96	1412.79	1820.41	1448.46	0.329961	0.00337645	0.0269874	X	129803288	129843909	-	5243	protein_coding	zinc finger DHHC-type containing 9 [Source:HGNC Symbol;Acc:HGNC:18475]	-
SMYD5	ENSG00000135632	1572.4	1399.63	1490.84	1252.47	1200.46	1097.69	1487.62	1183.54	0.330382	0.00314616	0.0255648	2	73214222	73227237	+	3380	protein_coding	SMYD family member 5 [Source:HGNC Symbol;Acc:HGNC:16258]	-
OPA1	ENSG00000198836	3952.6	4241.74	4137.22	3364.65	3411.73	3027.54	4110.52	3267.97	0.330954	0.000886254	0.00952114	3	193593144	193697823	+	8448	protein_coding	OPA1, mitochondrial dynamin like GTPase [Source:HGNC Symbol;Acc:HGNC:8140]	-
AP2B1	ENSG00000006125	14921.1	13593.7	14406.4	11532.4	11247	11311.7	14307.1	11363.7	0.332338	0.000207427	0.00294694	17	35578046	35726409	+	7587	protein_coding	adaptor related protein complex 2 beta 1 subunit [Source:HGNC Symbol;Acc:HGNC:563]	-
IQCE	ENSG00000106012	2708.03	2636.5	2761.14	2282.45	2256.79	1898.05	2701.89	2145.76	0.332708	0.00256492	0.0218284	7	2558972	2614734	+	9240	protein_coding	IQ motif containing E [Source:HGNC Symbol;Acc:HGNC:29171]	-
PKN1	ENSG00000123143	9795.62	10082.3	9377.1	8511.38	8225.9	6492.66	9751.67	7743.31	0.332757	0.00544996	0.039412	19	14433053	14471867	+	4606	protein_coding	protein kinase N1 [Source:HGNC Symbol;Acc:HGNC:9405]	-
SSH1	ENSG00000084112	2051.39	1969.34	2265.19	1605.55	1506.74	1878.42	2095.31	1663.57	0.33283	0.00605179	0.0423355	12	108778192	108857590	-	14537	protein_coding	slingshot protein phosphatase 1 [Source:HGNC Symbol;Acc:HGNC:30579]	-
FTO	ENSG00000140718	1525.29	1741.24	1599.61	1225.31	1391.05	1245.42	1622.05	1287.26	0.333132	0.00315543	0.0256135	16	53701692	54158512	+	21379	protein_coding	FTO, alpha-ketoglutarate dependent dioxygenase [Source:HGNC Symbol;Acc:HGNC:24678]	-
TTC27	ENSG00000018699	914.781	855.63	844.209	721.817	699.794	654.502	871.54	692.038	0.333179	0.00423143	0.0323023	2	32628032	32821051	+	3185	protein_coding	tetratricopeptide repeat domain 27 [Source:HGNC Symbol;Acc:HGNC:25986]	-
DYNC2LI1	ENSG00000138036	1867.84	1829.06	2002.75	1363.2	1556.05	1598.85	1899.88	1506.03	0.334872	0.00258199	0.0219259	2	43774039	43810010	+	4618	protein_coding	dynein cytoplasmic 2 light intermediate chain 1 [Source:HGNC Symbol;Acc:HGNC:24595]	-
MYOM3	ENSG00000142661	1940.47	2020.74	2248.23	1478.11	1736.21	1707.31	2069.82	1640.54	0.335041	0.00378714	0.0294718	1	24056035	24112175	-	9254	protein_coding	myomesin 3 [Source:HGNC Symbol;Acc:HGNC:26679]	-
NAPA	ENSG00000105402	1594	1697.34	1478.86	1259.78	1261.15	1258.51	1590.07	1259.81	0.335694	0.0016564	0.015583	19	47487637	47515240	-	5839	protein_coding	NSF attachment protein alpha [Source:HGNC Symbol;Acc:HGNC:7641]	-
LINC00958	ENSG00000251381	2352.71	2147.11	2190.35	1928.33	1752.33	1618.49	2230.06	1766.38	0.336677	0.00231874	0.0202851	11	12961842	12989548	-	2870	lincRNA	long intergenic non-protein coding RNA 958 [Source:HGNC Symbol;Acc:HGNC:48671]	-
ANAPC13	ENSG00000129055	1591.05	1681.27	1640.52	1278.59	1363.56	1247.29	1637.62	1296.48	0.336866	0.0011125	0.0114259	3	134477706	134486716	-	2359	protein_coding	anaphase promoting complex subunit 13 [Source:HGNC Symbol;Acc:HGNC:24540]	-
KATNB1	ENSG00000140854	1707.85	1589.18	1487.84	1375.73	1304.77	1108.91	1594.96	1263.14	0.336904	0.00591172	0.0415788	16	57735730	57757250	+	4591	protein_coding	katanin regulatory subunit B1 [Source:HGNC Symbol;Acc:HGNC:6217]	-
NCSTN	ENSG00000162736	4745.67	5421.84	5638.04	4050.95	4357.12	4088.77	5268.52	4165.61	0.338791	0.00127224	0.0126833	1	160343272	160358952	+	4175	protein_coding	nicastrin [Source:HGNC Symbol;Acc:HGNC:17091]	-
IWS1	ENSG00000163166	2305.6	2200.65	2125.49	1842.67	1726.73	1673.65	2210.58	1747.68	0.339222	0.000861208	0.00930318	2	127436207	127526886	-	4150	protein_coding	IWS1, SUPT6H interacting protein [Source:HGNC Symbol;Acc:HGNC:25467]	-
SDHB	ENSG00000117118	2240.82	2193.15	2087.57	1846.85	1690.7	1617.55	2173.85	1718.37	0.33949	0.0011949	0.0120585	1	17018722	17054170	-	2462	protein_coding	succinate dehydrogenase complex iron sulfur subunit B [Source:HGNC Symbol;Acc:HGNC:10681]	-
FGF2	ENSG00000138685	4021.31	3655.97	3616.33	3081.56	3000.2	2840.54	3764.53	2974.1	0.340167	0.000633467	0.0073235	4	122826708	122898236	+	6775	protein_coding	fibroblast growth factor 2 [Source:HGNC Symbol;Acc:HGNC:3676]	-
MAPK8IP3	ENSG00000138834	5047.98	5071.67	5118.14	4506.39	4186.44	3329.54	5079.26	4007.46	0.342087	0.00550451	0.0397147	16	1706183	1770317	+	10285	protein_coding	mitogen-activated protein kinase 8 interacting protein 3 [Source:HGNC Symbol;Acc:HGNC:6884]	-
POMT2	ENSG00000009830	1258.31	1429.62	1545.72	1041.46	1218.48	1078.06	1411.22	1112.67	0.342616	0.00589423	0.041555	14	77274956	77320884	-	10008	protein_coding	protein O-mannosyltransferase 2 [Source:HGNC Symbol;Acc:HGNC:19743]	-
TRUB1	ENSG00000165832	4505.2	3479.28	4087.33	3272.72	2936.67	3310.84	4023.93	3173.41	0.342741	0.00456521	0.0342818	10	114938193	114977676	+	3601	protein_coding	TruB pseudouridine synthase family member 1 [Source:HGNC Symbol;Acc:HGNC:16060]	-
VAT1	ENSG00000108828	11459.3	10975.4	11702.2	9162.16	9153.27	8602.96	11379	8972.8	0.342782	0.000139553	0.00214641	17	43014605	43025123	-	3501	protein_coding	vesicle amine transport 1 [Source:HGNC Symbol;Acc:HGNC:16919]	-
COG4	ENSG00000103051	2656.99	2618.29	2431.84	2168.58	2091.8	1816.71	2569.04	2025.7	0.343011	0.00191476	0.0174595	16	70480568	70523565	-	4786	protein_coding	component of oligomeric golgi complex 4 [Source:HGNC Symbol;Acc:HGNC:18620]	-
CPSF3	ENSG00000119203	2103.41	1754.09	1816.15	1594.06	1471.65	1404.37	1891.22	1490.03	0.344404	0.00317373	0.0257487	2	9423568	9473101	+	3769	protein_coding	cleavage and polyadenylation specific factor 3 [Source:HGNC Symbol;Acc:HGNC:2326]	-
MPDU1	ENSG00000129255	2137.76	2117.12	2353.01	1833.27	1705.87	1664.3	2202.63	1734.48	0.344997	0.00100575	0.0105512	17	7583529	7592789	+	3270	protein_coding	mannose-P-dolichol utilization defect 1 [Source:HGNC Symbol;Acc:HGNC:7207]	-
KIF1BP	ENSG00000198954	1723.56	1479.95	1777.23	1325.59	1166.32	1425.88	1660.25	1305.93	0.346545	0.00551044	0.0397392	10	68988721	69043544	+	5454	protein_coding	KIF1 binding protein [Source:HGNC Symbol;Acc:HGNC:23419]	-
KLF7	ENSG00000118263	1300.52	1154.4	1499.82	1001.77	1045.9	1062.16	1318.25	1036.61	0.346888	0.00589326	0.041555	2	207074137	207167267	-	9262	protein_coding	Kruppel like factor 7 [Source:HGNC Symbol;Acc:HGNC:6350]	zf-C2H2
AP1M2	ENSG00000129354	2173.1	2048.59	2174.39	1827	1600.61	1599.79	2132.02	1675.8	0.347781	0.00112324	0.0114838	19	10572671	10587315	-	2214	protein_coding	adaptor related protein complex 1 mu 2 subunit [Source:HGNC Symbol;Acc:HGNC:558]	-
FAM160B2	ENSG00000158863	2268.3	2335.58	2343.03	1914.75	1989.39	1553.97	2315.64	1819.37	0.348129	0.00359311	0.0283333	8	22089159	22104898	+	8278	protein_coding	family with sequence similarity 160 member B2 [Source:HGNC Symbol;Acc:HGNC:16492]	-
ZNF212	ENSG00000170260	668.418	702.494	623.677	501.407	567.99	496.486	664.863	521.961	0.348631	0.00678443	0.0462607	7	149239651	149255609	+	3182	protein_coding	zinc finger protein 212 [Source:HGNC Symbol;Acc:HGNC:13004]	zf-C2H2
LSM1	ENSG00000175324	730.254	707.849	765.376	611.09	512.993	605.882	734.493	576.655	0.349535	0.00634081	0.0438305	8	38163321	38176730	-	1690	protein_coding	LSM1 homolog, mRNA degradation associated [Source:HGNC Symbol;Acc:HGNC:20472]	-
SPIRE1	ENSG00000134278	2244.75	2103.2	2237.25	1859.38	1665.09	1643.73	2195.07	1722.74	0.349946	0.000843015	0.00916419	18	12446512	12658134	-	6532	protein_coding	spire type actin nucleation factor 1 [Source:HGNC Symbol;Acc:HGNC:30622]	-
ARPC1A	ENSG00000241685	1183.72	1079.44	1126.61	902.532	820.22	936.872	1129.92	886.541	0.350203	0.00224772	0.0198078	7	99325910	99366262	+	2053	protein_coding	actin related protein 2/3 complex subunit 1A [Source:HGNC Symbol;Acc:HGNC:703]	-
TRAPPC12	ENSG00000171853	1435.97	1250.78	1270.3	1159.5	1047.8	897.602	1319.02	1034.97	0.350545	0.00694284	0.0471057	2	3379675	3485094	+	9193	protein_coding	trafficking protein particle complex 12 [Source:HGNC Symbol;Acc:HGNC:24284]	-
LDOC1	ENSG00000182195	860.797	864.197	911.067	783.448	640.056	645.152	878.687	689.552	0.350548	0.0060503	0.0423355	X	141175745	141177125	-	1381	protein_coding	LDOC1, regulator of NFKB signaling [Source:HGNC Symbol;Acc:HGNC:6548]	-
NAP1L1	ENSG00000187109	22428.8	17907.2	20496.5	17102.1	14269.9	16336.4	20277.5	15902.8	0.350643	0.00293584	0.0242079	12	76036587	76085033	-	17355	protein_coding	nucleosome assembly protein 1 like 1 [Source:HGNC Symbol;Acc:HGNC:7637]	-
NIN	ENSG00000100503	1309.35	1302.18	1311.22	1135.48	1004.18	937.807	1307.59	1025.82	0.35069	0.00241382	0.0208142	14	50719763	50831121	-	13683	protein_coding	ninein [Source:HGNC Symbol;Acc:HGNC:14906]	-
GPX8	ENSG00000164294	1592.03	1523.86	1738.31	1195.02	1210.89	1398.76	1618.07	1268.22	0.351317	0.00260363	0.0220857	5	55160118	55167071	+	3868	protein_coding	glutathione peroxidase 8 (putative) [Source:HGNC Symbol;Acc:HGNC:33100]	-
UQCC1	ENSG00000101019	4421.77	3408.6	3730.08	3338.53	2928.14	2788.18	3853.48	3018.28	0.352707	0.0053124	0.0386676	20	35302566	35412141	-	6782	protein_coding	ubiquinol-cytochrome c reductase complex assembly factor 1 [Source:HGNC Symbol;Acc:HGNC:15891]	-
SF3B6	ENSG00000115128	2465.59	2427.68	2542.6	1904.3	1933.44	1984.08	2478.62	1940.61	0.352995	0.000209088	0.00296514	2	24067584	24076443	-	1197	protein_coding	splicing factor 3b subunit 6 [Source:HGNC Symbol;Acc:HGNC:30096]	-
CHCHD6	ENSG00000159685	767.552	746.4	717.477	595.421	640.056	511.446	743.81	582.308	0.353417	0.00694509	0.0471057	3	126704220	126960406	+	2763	protein_coding	coiled-coil-helix-coiled-coil-helix domain containing 6 [Source:HGNC Symbol;Acc:HGNC:28184]	-
EXOC5	ENSG00000070367	1928.7	1854.76	2090.56	1600.32	1433.73	1563.32	1958.01	1532.46	0.353793	0.00101847	0.0106632	14	57200507	57269008	-	12575	protein_coding	exocyst complex component 5 [Source:HGNC Symbol;Acc:HGNC:10696]	-
PRPF31	ENSG00000105618	1927.71	1673.78	1609.58	1487.51	1347.44	1243.55	1737.03	1359.5	0.353995	0.00365159	0.0286882	19	54115410	54131719	+	2673	protein_coding	pre-mRNA processing factor 31 [Source:HGNC Symbol;Acc:HGNC:15446]	-
DUSP14	ENSG00000276023	1434.99	1186.53	1372.09	1028.93	1060.12	1035.98	1331.2	1041.68	0.354113	0.00233764	0.0203758	17	37489831	37513501	+	2499	protein_coding	dual specificity phosphatase 14 [Source:HGNC Symbol;Acc:HGNC:17007]	-
DIS3L2	ENSG00000144535	1472.29	1461.75	1505.8	1196.06	1254.51	1021.96	1479.95	1157.51	0.354746	0.00235858	0.0204619	2	231961245	232344350	+	11337	protein_coding	DIS3 like 3'-5' exoribonuclease 2 [Source:HGNC Symbol;Acc:HGNC:28648]	-
GTF2H1	ENSG00000110768	1866.86	1721.97	1906.95	1525.11	1300.02	1472.63	1831.93	1432.59	0.355089	0.00153867	0.0147746	11	18322295	18367044	+	6939	protein_coding	general transcription factor IIH subunit 1 [Source:HGNC Symbol;Acc:HGNC:4655]	-
FAM3A	ENSG00000071889	596.767	628.604	623.677	473.203	515.838	456.281	616.349	481.774	0.35517	0.00483629	0.0359379	X	154506159	154516242	-	5098	protein_coding	family with sequence similarity 3 member A [Source:HGNC Symbol;Acc:HGNC:13749]	-
CSNK2A2	ENSG00000070770	2249.65	2122.48	2027.7	1813.42	1657.51	1533.4	2133.28	1668.11	0.355195	0.00132255	0.0130778	16	58157907	58197920	-	6905	protein_coding	casein kinase 2 alpha 2 [Source:HGNC Symbol;Acc:HGNC:2459]	-
GBF1	ENSG00000107862	3737.65	3479.28	3975.56	3086.79	2961.33	2702.16	3730.83	2916.76	0.355345	0.000780648	0.00859922	10	102245532	102382899	+	6641	protein_coding	golgi brefeldin A resistant guanine nucleotide exchange factor 1 [Source:HGNC Symbol;Acc:HGNC:4181]	-
YTHDF2	ENSG00000198492	3771.02	4173.2	3982.55	2757.74	3474.32	3084.57	3975.59	3105.54	0.356092	0.00189049	0.0172829	1	28736621	28769775	+	3859	protein_coding	YTH N6-methyladenosine RNA binding protein 2 [Source:HGNC Symbol;Acc:HGNC:31675]	-
ADCY6	ENSG00000174233	3366.63	3307.94	3623.31	2931.14	2571.6	2544.14	3432.63	2682.29	0.356099	0.000746008	0.00827593	12	48766194	48789037	-	8410	protein_coding	adenylate cyclase 6 [Source:HGNC Symbol;Acc:HGNC:237]	-
FAM200B	ENSG00000237765	945.208	886.685	943.997	741.664	677.037	749.872	925.297	722.858	0.356527	0.0020057	0.0181243	4	15681662	15705565	+	4817	protein_coding	family with sequence similarity 200 member B [Source:HGNC Symbol;Acc:HGNC:27740]	-
TRIM59	ENSG00000213186	600.693	548.288	578.772	458.578	451.358	439.451	575.918	449.796	0.357105	0.00453514	0.0341044	3	160432445	160485773	-	7865	protein_coding	tripartite motif containing 59 [Source:HGNC Symbol;Acc:HGNC:30834]	-
PPP1R8	ENSG00000117751	1038.45	1022.69	946.99	847.169	758.585	743.327	1002.71	783.027	0.357249	0.00237339	0.0205562	1	27830778	27851676	+	2819	protein_coding	protein phosphatase 1 regulatory subunit 8 [Source:HGNC Symbol;Acc:HGNC:9296]	-
CMTR1	ENSG00000137200	2421.42	2584.02	2147.44	1767.46	1886.03	1928.91	2384.3	1860.8	0.357354	0.00131054	0.0129908	6	37433219	37482827	+	5274	protein_coding	cap methyltransferase 1 [Source:HGNC Symbol;Acc:HGNC:21077]	-
PDIA3	ENSG00000167004	12178.8	11539.8	13829.7	9726.25	9185.51	10394.4	12516.1	9768.73	0.357554	0.00085966	0.00930318	15	43746392	43773279	+	4240	protein_coding	protein disulfide isomerase family A member 3 [Source:HGNC Symbol;Acc:HGNC:4606]	-
CANT1	ENSG00000171302	3039.78	2926.7	3205.2	2424.51	2399.97	2330.96	3057.23	2385.15	0.358273	0.000197477	0.00283909	17	78991717	79009867	-	4421	protein_coding	calcium activated nucleotidase 1 [Source:HGNC Symbol;Acc:HGNC:19721]	-
FBXO22	ENSG00000167196	2097.52	1859.04	2192.35	1653.6	1490.62	1652.15	2049.64	1598.79	0.358667	0.00141314	0.0137722	15	75903859	75942510	+	11837	protein_coding	F-box protein 22 [Source:HGNC Symbol;Acc:HGNC:13593]	-
KIF3B	ENSG00000101350	3643.42	3495.34	3953.61	2846.53	2873.14	2927.49	3697.46	2882.39	0.359306	0.000245176	0.00337889	20	32277664	32335011	+	6103	protein_coding	kinesin family member 3B [Source:HGNC Symbol;Acc:HGNC:6320]	-
CHMP5	ENSG00000086065	2148.56	2173.88	1886	1654.64	1619.58	1564.26	2069.48	1612.83	0.359693	0.000777837	0.00858372	9	33264879	33282069	+	2390	protein_coding	charged multivesicular body protein 5 [Source:HGNC Symbol;Acc:HGNC:26942]	-
FGD1	ENSG00000102302	1159.18	1081.58	1328.18	1029.97	824.961	927.522	1189.65	927.485	0.359772	0.00654846	0.0448472	X	54445454	54496166	-	4275	protein_coding	FYVE, RhoGEF and PH domain containing 1 [Source:HGNC Symbol;Acc:HGNC:3663]	-
SHQ1	ENSG00000144736	531.986	493.674	576.776	409.482	411.532	427.296	534.145	416.104	0.360514	0.00657362	0.0449998	3	72749277	72861914	-	5841	protein_coding	SHQ1, H/ACA ribonucleoprotein assembly factor [Source:HGNC Symbol;Acc:HGNC:25543]	-
C6orf62	ENSG00000112308	7141.57	7024.94	6737.7	5307.6	5623.96	5349.15	6968.07	5426.9	0.3606	6.6721e-05	0.0011607	6	24704861	24720836	-	4134	protein_coding	chromosome 6 open reading frame 62 [Source:HGNC Symbol;Acc:HGNC:20998]	-
FUCA2	ENSG00000001036	3592.38	3553.17	3789.96	2881	2774.52	2858.3	3645.17	2837.94	0.361211	0.000105971	0.00170535	6	143494811	143511690	-	2793	protein_coding	fucosidase, alpha-L- 2, plasma [Source:HGNC Symbol;Acc:HGNC:4008]	-
GPT2	ENSG00000166123	2567.67	2393.41	2197.34	2016.07	1876.55	1681.13	2386.14	1857.92	0.361263	0.00180065	0.0166114	16	46884378	46931297	+	6354	protein_coding	glutamic--pyruvic transaminase 2 [Source:HGNC Symbol;Acc:HGNC:18062]	-
TMEM184B	ENSG00000198792	3229.22	3371.12	3459.66	2700.28	2634.19	2495.52	3353.33	2610	0.361632	0.000168956	0.00251217	22	38219291	38273034	-	7080	protein_coding	transmembrane protein 184B [Source:HGNC Symbol;Acc:HGNC:1310]	-
TAF9	ENSG00000273841	1868.82	1502.44	1870.03	1394.54	1362.61	1322.09	1747.1	1359.75	0.362017	0.00270897	0.02288	5	69364743	69370013	-	2577	protein_coding	TATA-box binding protein associated factor 9 [Source:HGNC Symbol;Acc:HGNC:11542]	-
CCT5	ENSG00000150753	14855.4	11971.3	12430.6	11215.8	9814.19	9509.91	13085.8	10180	0.362345	0.00216838	0.0192101	5	10249921	10266412	+	5839	protein_coding	chaperonin containing TCP1 subunit 5 [Source:HGNC Symbol;Acc:HGNC:1618]	-
METTL17	ENSG00000165792	1175.87	1254	1217.42	995.501	993.746	848.047	1215.76	945.765	0.362519	0.00188217	0.0172255	14	20989770	20997035	+	4449	protein_coding	methyltransferase like 17 [Source:HGNC Symbol;Acc:HGNC:19280]	-
PPIL2	ENSG00000100023	2108.31	1865.47	2037.68	1718.36	1584.49	1373.52	2003.82	1558.79	0.3628	0.0024445	0.0210092	22	21666009	21700015	+	7669	protein_coding	peptidylprolyl isomerase like 2 [Source:HGNC Symbol;Acc:HGNC:9261]	-
CDR2L	ENSG00000109089	1189.61	1123.35	1094.68	1033.11	815.479	802.232	1135.88	883.606	0.363141	0.00585768	0.0414409	17	74987632	75005800	+	3536	protein_coding	cerebellar degeneration related protein 2 like [Source:HGNC Symbol;Acc:HGNC:29999]	-
CCDC43	ENSG00000180329	954.042	883.472	875.143	737.486	691.26	680.682	904.219	703.143	0.363357	0.00166684	0.0156499	17	44673069	44689779	-	2855	protein_coding	coiled-coil domain containing 43 [Source:HGNC Symbol;Acc:HGNC:26472]	-
ACOX3	ENSG00000087008	487.818	522.587	549.833	388.59	401.102	422.621	520.079	404.104	0.363505	0.00599429	0.042046	4	8366282	8440723	-	3846	protein_coding	acyl-CoA oxidase 3, pristanoyl [Source:HGNC Symbol;Acc:HGNC:121]	-
MED20	ENSG00000124641	1095.38	1111.57	1227.4	860.748	848.667	959.312	1144.78	889.576	0.363717	0.00182085	0.0167737	6	41905354	41921139	-	3278	protein_coding	mediator complex subunit 20 [Source:HGNC Symbol;Acc:HGNC:16840]	-
CENPF	ENSG00000117724	11333.7	12551.7	11562.5	10043.8	9265.16	8228.96	11816	9179.31	0.364319	0.00072872	0.00811548	1	214603195	214664588	+	11690	protein_coding	centromere protein F [Source:HGNC Symbol;Acc:HGNC:1857]	-
CPNE2	ENSG00000140848	2301.68	2312.02	2392.92	1842.67	1908.79	1691.42	2335.54	1814.29	0.364447	0.000336266	0.00439054	16	57092537	57148367	+	7781	protein_coding	copine 2 [Source:HGNC Symbol;Acc:HGNC:2315]	-
CENPBD1P1	ENSG00000213753	970.728	950.938	962.957	784.493	753.844	701.252	961.541	746.529	0.365593	0.00122985	0.0123679	19	58573503	58599801	+	4969	transcribed_processed_pseudogene	CENPB DNA-binding domains containing 1 pseudogene 1 [Source:HGNC Symbol;Acc:HGNC:28421]	-
TSPAN17	ENSG00000048140	2689.38	2934.2	2802.05	2193.65	2269.12	2072.9	2808.54	2178.56	0.366394	0.000233556	0.0032416	5	176647387	176659054	+	5215	protein_coding	tetraspanin 17 [Source:HGNC Symbol;Acc:HGNC:13594]	-
ULK1	ENSG00000177169	1566.51	1702.69	1895.98	1275.45	1561.74	1166.88	1721.73	1334.69	0.367267	0.00710457	0.0479007	12	131894651	131923167	+	7608	protein_coding	unc-51 like autophagy activating kinase 1 [Source:HGNC Symbol;Acc:HGNC:12558]	-
NCOR2	ENSG00000196498	9252.83	9299.48	8820.28	8030.87	7425.6	5762.42	9124.2	7072.96	0.367468	0.00401734	0.0309201	12	124324415	124567589	-	13975	protein_coding	nuclear receptor corepressor 2 [Source:HGNC Symbol;Acc:HGNC:7673]	MYB
EIF3B	ENSG00000106263	13264.3	12148	11142.4	10664.3	10059.8	7608.11	12184.9	9444.06	0.367677	0.0066516	0.0454739	7	2354086	2380745	+	8998	protein_coding	eukaryotic translation initiation factor 3 subunit B [Source:HGNC Symbol;Acc:HGNC:3280]	-
TEAD4	ENSG00000197905	991.34	940.229	830.238	743.753	753.844	643.282	920.602	713.626	0.367696	0.00431397	0.0327251	12	2959330	3040673	+	2272	protein_coding	TEA domain transcription factor 4 [Source:HGNC Symbol;Acc:HGNC:11717]	TEA
JADE1	ENSG00000077684	4351.1	3949.39	4638.16	3527.61	3228.73	3271.57	4312.88	3342.64	0.367857	0.000446167	0.00553884	4	128809623	128875224	+	9129	protein_coding	jade family PHD finger 1 [Source:HGNC Symbol;Acc:HGNC:30027]	-
ZNF707	ENSG00000181135	877.483	908.103	1004.87	704.059	754.792	703.122	930.151	720.657	0.36807	0.00188311	0.0172255	8	143684452	143713898	+	6327	protein_coding	zinc finger protein 707 [Source:HGNC Symbol;Acc:HGNC:27815]	zf-C2H2
BMPR1A	ENSG00000107779	1639.15	1658.79	1787.21	1205.47	1282.96	1450.19	1695.05	1312.87	0.368277	0.0013235	0.0130778	10	86756601	86932838	+	11412	protein_coding	bone morphogenetic protein receptor type 1A [Source:HGNC Symbol;Acc:HGNC:1076]	-
COL6A2	ENSG00000142173	1732.39	2076.43	1927.91	1578.39	1606.3	1257.58	1912.24	1480.76	0.368991	0.00465118	0.0348548	21	46098097	46132849	+	5386	protein_coding	collagen type VI alpha 2 chain [Source:HGNC Symbol;Acc:HGNC:2212]	-
PIGW	ENSG00000277161	853.926	790.306	776.353	685.256	619.195	569.416	806.862	624.622	0.370159	0.0033797	0.0269996	17	36535020	36539310	+	2799	protein_coding	phosphatidylinositol glycan anchor biosynthesis class W [Source:HGNC Symbol;Acc:HGNC:23213]	-
LTBP1	ENSG00000049323	744.977	801.015	850.196	592.287	662.813	598.402	798.729	617.834	0.370167	0.00272773	0.0229517	2	32946972	33399509	+	7329	protein_coding	latent transforming growth factor beta binding protein 1 [Source:HGNC Symbol;Acc:HGNC:6714]	-
URGCP	ENSG00000106608	1151.33	1094.43	1119.62	967.297	843.925	792.882	1121.8	868.035	0.370719	0.00199549	0.0180634	7	43875894	43926411	-	7830	protein_coding	upregulator of cell proliferation [Source:HGNC Symbol;Acc:HGNC:30890]	-
NPRL3	ENSG00000103148	1303.46	1184.39	1304.23	1101.01	953.92	878.902	1264.03	977.943	0.370974	0.00277934	0.0232484	16	84271	138860	-	6609	protein_coding	NPR3 like, GATOR1 complex subunit [Source:HGNC Symbol;Acc:HGNC:14124]	-
DUSP3	ENSG00000108861	3462.82	4133.58	4045.42	2840.26	3176.57	2981.72	3880.6	2999.52	0.371366	0.000758065	0.0083859	17	43766121	43778988	-	5012	protein_coding	dual specificity phosphatase 3 [Source:HGNC Symbol;Acc:HGNC:3069]	-
PEX19	ENSG00000162735	1247.52	1315.04	1401.03	1044.6	994.694	1024.76	1321.19	1021.35	0.371455	0.000615379	0.00714607	1	160276812	160286348	-	4461	protein_coding	peroxisomal biogenesis factor 19 [Source:HGNC Symbol;Acc:HGNC:9713]	-
WTIP	ENSG00000142279	1174.88	1169.4	1131.6	1031.02	887.544	769.507	1158.63	896.023	0.371498	0.00453723	0.0341044	19	34481638	34512304	+	13733	protein_coding	WT1 interacting protein [Source:HGNC Symbol;Acc:HGNC:20964]	-
YAP1	ENSG00000137693	2707.04	2604.37	2721.23	2045.32	2012.15	2150.51	2677.55	2069.32	0.371754	0.000108103	0.00173076	11	102110461	102233423	+	6296	protein_coding	Yes associated protein 1 [Source:HGNC Symbol;Acc:HGNC:16262]	-
BRPF1	ENSG00000156983	538.857	623.25	537.859	451.266	464.633	397.376	566.655	437.758	0.372159	0.00706101	0.0477098	3	9731729	9748018	+	5477	protein_coding	bromodomain and PHD finger containing 1 [Source:HGNC Symbol;Acc:HGNC:14255]	-
PLCD3	ENSG00000161714	6095.27	7632.13	6917.32	5514.43	5806.97	4625.46	6881.57	5315.62	0.372483	0.00285676	0.0237562	17	45108967	45133354	-	6740	protein_coding	phospholipase C delta 3 [Source:HGNC Symbol;Acc:HGNC:9061]	-
CAMLG	ENSG00000164615	681.178	746.4	817.266	542.146	600.23	590.922	748.281	577.766	0.372596	0.00371574	0.0290899	5	134738501	134752160	+	2221	protein_coding	calcium modulating ligand [Source:HGNC Symbol;Acc:HGNC:1471]	-
ZBTB44	ENSG00000196323	643.88	701.424	653.613	544.235	543.336	456.281	666.306	514.618	0.372944	0.0046309	0.0347251	11	130226677	130314686	-	10801	protein_coding	zinc finger and BTB domain containing 44 [Source:HGNC Symbol;Acc:HGNC:25001]	ZBTB
GAS8	ENSG00000141013	991.34	1061.24	878.137	767.779	777.549	717.147	976.905	754.158	0.373211	0.0023412	0.0203758	16	90019629	90044975	+	5615	protein_coding	growth arrest specific 8 [Source:HGNC Symbol;Acc:HGNC:4166]	-
MGMT	ENSG00000170430	1431.06	1517.43	1666.46	1183.53	1215.63	1162.21	1538.32	1187.12	0.373879	0.000666136	0.00757365	10	129467184	129768007	+	3557	protein_coding	O-6-methylguanine-DNA methyltransferase [Source:HGNC Symbol;Acc:HGNC:7059]	-
NUDT22	ENSG00000149761	1080.66	1017.33	1128.61	856.57	877.114	754.547	1075.53	829.41	0.375318	0.00154596	0.0148173	11	64225941	64230686	+	3721	protein_coding	nudix hydrolase 22 [Source:HGNC Symbol;Acc:HGNC:28189]	-
TESK1	ENSG00000107140	568.303	564.352	553.825	471.113	429.549	400.181	562.16	433.614	0.37538	0.00417684	0.0319326	9	35605305	35610041	+	3298	protein_coding	testis-specific kinase 1 [Source:HGNC Symbol;Acc:HGNC:11731]	-
CD59	ENSG00000085063	8904.39	6729.38	8463.04	6717.81	5645.77	6212.16	8032.27	6191.91	0.375548	0.0031544	0.0256135	11	33698261	33736445	-	4942	protein_coding	CD59 molecule (CD59 blood group) [Source:HGNC Symbol;Acc:HGNC:1689]	-
NELFB	ENSG00000188986	4743.71	4537.3	4575.29	4137.65	3537.85	3006.03	4618.77	3560.51	0.37565	0.00271201	0.0228933	9	137255173	137273546	+	2698	protein_coding	negative elongation factor complex member B [Source:HGNC Symbol;Acc:HGNC:24324]	-
ENDOV	ENSG00000173818	738.107	903.819	865.164	597.51	707.38	626.452	835.697	643.781	0.375681	0.00497305	0.0366581	17	80415165	80438086	+	7253	protein_coding	endonuclease V [Source:HGNC Symbol;Acc:HGNC:26640]	-
UBN1	ENSG00000118900	3447.11	3411.81	3532.5	2776.54	2750.82	2478.69	3463.81	2668.68	0.376376	0.000131883	0.00204858	16	4846665	4882360	+	8551	protein_coding	ubinuclein 1 [Source:HGNC Symbol;Acc:HGNC:12506]	-
KCTD11	ENSG00000213859	433.834	463.689	439.068	361.431	318.606	349.691	445.53	343.242	0.376506	0.00627983	0.0435413	17	7351889	7354944	+	3056	protein_coding	potassium channel tetramerization domain containing 11 [Source:HGNC Symbol;Acc:HGNC:21302]	-
SGCE	ENSG00000127990	2105.37	2147.11	2179.38	1584.65	1700.18	1666.17	2143.95	1650.34	0.377334	0.000117188	0.00184784	7	94585230	94656209	-	2547	protein_coding	sarcoglycan epsilon [Source:HGNC Symbol;Acc:HGNC:10808]	-
MBD6	ENSG00000166987	1474.25	1568.83	1332.17	1137.57	1124.6	1103.3	1458.42	1121.82	0.378434	0.000676441	0.00766731	12	57520710	57530148	+	5646	protein_coding	methyl-CpG binding domain protein 6 [Source:HGNC Symbol;Acc:HGNC:20445]	-
ZNF579	ENSG00000218891	764.608	863.126	782.34	638.249	685.571	530.146	803.358	617.989	0.378471	0.00564062	0.0403617	19	55576770	55580845	-	3321	protein_coding	zinc finger protein 579 [Source:HGNC Symbol;Acc:HGNC:26646]	zf-C2H2
USP5	ENSG00000111667	6216	6141.47	6245.75	5146.73	4802.79	4358.98	6201.07	4769.5	0.378808	0.000160617	0.0024111	12	6852128	6866632	+	3738	protein_coding	ubiquitin specific peptidase 5 [Source:HGNC Symbol;Acc:HGNC:12628]	-
LHX1	ENSG00000273706	3008.37	3151.59	3344.9	2538.37	2734.7	2033.63	3168.29	2435.57	0.379546	0.00276791	0.0231775	17	36936785	36944612	+	4882	protein_coding	LIM homeobox 1 [Source:HGNC Symbol;Acc:HGNC:6593]	-
CHSY1	ENSG00000131873	1086.55	1041.96	912.065	781.359	826.857	728.367	1013.52	778.861	0.379971	0.00208851	0.0187319	15	101175723	101251932	-	5555	protein_coding	chondroitin sulfate synthase 1 [Source:HGNC Symbol;Acc:HGNC:17198]	-
TRPC4AP	ENSG00000100991	4178.35	4133.58	4444.57	3298.84	3328.29	3173.4	4252.17	3266.84	0.380363	4.67043e-05	0.000865264	20	35002404	35092871	-	3226	protein_coding	transient receptor potential cation channel subfamily C member 4 associated protein [Source:HGNC Symbol;Acc:HGNC:16181]	-
IKBIP	ENSG00000166130	3263.57	2872.09	3458.66	2560.31	2284.29	2524.51	3198.11	2456.37	0.380901	0.000661364	0.00754013	12	98613405	98645113	-	4163	protein_coding	IKBKB interacting protein [Source:HGNC Symbol;Acc:HGNC:26430]	-
PTOV1-AS1	ENSG00000268006	417.148	401.578	401.149	329.048	299.641	308.551	406.625	312.413	0.380927	0.00612011	0.0427179	19	49838639	49851676	-	4203	antisense_RNA	PTOV1 antisense RNA 1 [Source:HGNC Symbol;Acc:HGNC:44174]	-
DZIP3	ENSG00000198919	501.559	525.8	477.986	361.431	399.205	394.571	501.782	385.069	0.381084	0.0042545	0.0323839	3	108589682	108694846	+	6972	protein_coding	DAZ interacting zinc finger protein 3 [Source:HGNC Symbol;Acc:HGNC:30938]	-
TMEM30A	ENSG00000112697	4972.4	4887.48	5267.82	3703.1	3963.61	3946.65	5042.57	3871.12	0.381353	5.04752e-05	0.000920202	6	75252924	75284968	-	5123	protein_coding	transmembrane protein 30A [Source:HGNC Symbol;Acc:HGNC:16667]	-
ADCK2	ENSG00000133597	953.06	984.135	1022.83	765.69	763.326	742.392	986.675	757.136	0.382097	0.000539452	0.00646104	7	140673153	140696261	+	2913	protein_coding	aarF domain containing kinase 2 [Source:HGNC Symbol;Acc:HGNC:19039]	-
VASP	ENSG00000125753	6258.2	6071.87	6554.09	5083.01	4891.92	4495.49	6294.72	4823.48	0.384185	8.30446e-05	0.00139826	19	45506579	45526983	+	3601	protein_coding	vasodilator stimulated phosphoprotein [Source:HGNC Symbol;Acc:HGNC:12652]	-
MRPL36	ENSG00000171421	947.171	1082.66	1013.85	745.843	788.928	795.687	1014.56	776.819	0.384639	0.00086792	0.00936276	5	1798386	1801366	-	1394	protein_coding	mitochondrial ribosomal protein L36 [Source:HGNC Symbol;Acc:HGNC:14490]	-
IVD	ENSG00000128928	2507.8	2180.3	2658.36	2030.7	1733.37	1863.46	2448.82	1875.84	0.384916	0.00113003	0.0115303	15	40405795	40435947	+	6533	protein_coding	isovaleryl-CoA dehydrogenase [Source:HGNC Symbol;Acc:HGNC:6186]	-
ZSWIM6	ENSG00000130449	791.109	958.434	908.073	639.294	715.914	678.812	885.872	678.007	0.385098	0.00235124	0.0204323	5	61332273	61546170	+	5501	protein_coding	zinc finger SWIM-type containing 6 [Source:HGNC Symbol;Acc:HGNC:29316]	-
RTL8A	ENSG00000203950	1421.25	1629.87	1523.77	1153.24	1305.71	1041.59	1524.96	1166.85	0.385992	0.00177416	0.0164585	X	135050932	135052196	-	1265	protein_coding	retrotransposon Gag like 8A [Source:HGNC Symbol;Acc:HGNC:24514]	-
ST7L	ENSG00000007341	546.709	555.784	600.725	433.508	414.377	455.346	567.74	434.41	0.386161	0.00275715	0.0231246	1	112523518	112620825	-	8111	protein_coding	suppression of tumorigenicity 7 like [Source:HGNC Symbol;Acc:HGNC:18441]	-
SLC35A2	ENSG00000102100	1275.98	1254	1328.18	1060.27	1011.76	879.837	1286.05	983.955	0.386785	0.000932942	0.00993402	X	48903180	48911958	-	3745	protein_coding	solute carrier family 35 member A2 [Source:HGNC Symbol;Acc:HGNC:11022]	-
PWWP2A	ENSG00000170234	963.857	1054.81	955.971	757.333	797.462	719.952	991.547	758.249	0.386786	0.000839014	0.00915192	5	160061801	160119423	-	6510	protein_coding	PWWP domain containing 2A [Source:HGNC Symbol;Acc:HGNC:29406]	-
KIFC3	ENSG00000140859	6122.75	5896.24	6291.65	4798.88	4939.33	4256.13	6103.55	4664.78	0.387921	0.000119077	0.00187573	16	57758217	57863053	-	9600	protein_coding	kinesin family member C3 [Source:HGNC Symbol;Acc:HGNC:6326]	-
WDTC1	ENSG00000142784	570.266	662.872	763.38	484.693	529.113	511.446	665.506	508.417	0.388047	0.00666312	0.0455328	1	27234516	27308633	+	6024	protein_coding	WD and tetratricopeptide repeats 1 [Source:HGNC Symbol;Acc:HGNC:29175]	-
TRAF7	ENSG00000131653	5469.06	5310.47	5488.35	4561.76	4113.43	3750.29	5422.63	4141.83	0.388903	0.000224706	0.00313266	16	2155698	2178129	+	4489	protein_coding	TNF receptor associated factor 7 [Source:HGNC Symbol;Acc:HGNC:20456]	-
SMIM29	ENSG00000186577	537.875	561.139	564.801	457.534	415.325	398.311	554.605	423.723	0.389007	0.00288642	0.0239392	6	34246380	34249470	-	2229	protein_coding	small integral membrane protein 29 [Source:HGNC Symbol;Acc:HGNC:1340]	-
SCOC	ENSG00000153130	2419.46	2495.14	2586.51	1716.27	2034.9	1974.73	2500.37	1908.63	0.389293	0.000335348	0.00438588	4	140257286	140385726	+	6294	protein_coding	short coiled-coil protein [Source:HGNC Symbol;Acc:HGNC:20335]	-
SDF4	ENSG00000078808	4326.56	4511.6	4761.9	3475.38	3700.95	3203.32	4533.35	3459.88	0.389876	0.000143851	0.00220169	1	1216908	1232031	-	4709	protein_coding	stromal cell derived factor 4 [Source:HGNC Symbol;Acc:HGNC:24188]	-
CYTH1	ENSG00000108669	2189.78	2014.32	2410.88	1694.34	1600.61	1753.13	2204.99	1682.69	0.390158	0.000450804	0.00557429	17	78674048	78782297	-	7754	protein_coding	cytohesin 1 [Source:HGNC Symbol;Acc:HGNC:9501]	-
DYM	ENSG00000141627	1035.51	1129.77	1035.8	759.422	879.958	801.297	1067.03	813.559	0.390698	0.000883408	0.00950363	18	49041474	49461347	-	7256	protein_coding	dymeclin [Source:HGNC Symbol;Acc:HGNC:21317]	-
JOSD1	ENSG00000100221	2701.16	2174.95	2688.3	2106.95	1853.79	1809.23	2521.47	1923.32	0.391079	0.00158987	0.015127	22	38685543	38701556	-	4326	protein_coding	Josephin domain containing 1 [Source:HGNC Symbol;Acc:HGNC:28953]	-
PMVK	ENSG00000163344	1197.46	1161.9	1158.54	939.093	896.078	848.047	1172.63	894.406	0.391141	0.000327355	0.00429571	1	154924734	154936991	-	1280	protein_coding	phosphomevalonate kinase [Source:HGNC Symbol;Acc:HGNC:9141]	-
PRPF19	ENSG00000110107	6098.21	5341.53	5247.86	4584.74	4327.73	3802.65	5562.53	4238.37	0.392386	0.000545023	0.0065128	11	60890730	60906588	-	2739	protein_coding	pre-mRNA processing factor 19 [Source:HGNC Symbol;Acc:HGNC:17896]	-
GATAD2A	ENSG00000167491	5213.86	4823.22	4283.91	3950.67	3901.97	3053.72	4773.66	3635.45	0.393083	0.0023808	0.0205862	19	19385826	19508931	+	7296	protein_coding	GATA zinc finger domain containing 2A [Source:HGNC Symbol;Acc:HGNC:29989]	Others
ELP3	ENSG00000134014	1132.68	1104.07	1256.33	882.685	920.732	856.462	1164.36	886.626	0.393292	0.000533835	0.00640848	8	28089673	28191156	+	5390	protein_coding	elongator acetyltransferase complex subunit 3 [Source:HGNC Symbol;Acc:HGNC:20696]	-
PPP2R5D	ENSG00000112640	1991.51	1819.42	2051.65	1670.31	1419.5	1375.39	1954.19	1488.4	0.39335	0.000856893	0.00928221	6	42984499	43012342	+	3314	protein_coding	protein phosphatase 2 regulatory subunit B'delta [Source:HGNC Symbol;Acc:HGNC:9312]	-
PLEKHH2	ENSG00000152527	1769.69	1950.06	2151.43	1441.54	1537.08	1489.46	1957.06	1489.36	0.393853	0.000484928	0.00592597	2	43637273	43767987	+	9835	protein_coding	pleckstrin homology, MyTH4 and FERM domain containing H2 [Source:HGNC Symbol;Acc:HGNC:30506]	-
NMI	ENSG00000123609	1206.29	1228.29	1179.5	857.615	860.994	1030.37	1204.7	916.327	0.394286	0.000987259	0.0103921	2	151270465	151290057	-	3480	protein_coding	N-myc and STAT interactor [Source:HGNC Symbol;Acc:HGNC:7854]	-
NOL10	ENSG00000115761	1139.55	1060.17	970.94	859.704	812.634	739.587	1056.89	803.975	0.395063	0.00127178	0.0126833	2	10570766	10689987	-	3824	protein_coding	nucleolar protein 10 [Source:HGNC Symbol;Acc:HGNC:25862]	-
SVIL	ENSG00000197321	6754.85	6787.21	7449.19	5739.02	5567.06	4657.25	6997.09	5321.11	0.39513	0.000436111	0.00542692	10	29457338	29736781	-	9937	protein_coding	supervillin [Source:HGNC Symbol;Acc:HGNC:11480]	-
NAA20	ENSG00000173418	2421.42	2161.03	2179.38	1896.99	1669.83	1576.41	2253.94	1714.41	0.395164	0.000567712	0.00674173	20	20017116	20033655	+	2376	protein_coding	N(alpha)-acetyltransferase 20, NatB catalytic subunit [Source:HGNC Symbol;Acc:HGNC:15908]	-
APEH	ENSG00000164062	3580.6	3470.71	3370.85	2989.64	2602.89	2333.77	3474.05	2642.1	0.395209	0.000643981	0.00740569	3	49674002	49683963	+	4669	protein_coding	acylaminoacyl-peptide hydrolase [Source:HGNC Symbol;Acc:HGNC:586]	-
ZNF146	ENSG00000167635	2631.47	2636.5	2560.57	2024.43	2115.5	1812.97	2609.51	1984.3	0.395228	0.000150505	0.00228341	19	36214602	36238774	+	4146	protein_coding	zinc finger protein 146 [Source:HGNC Symbol;Acc:HGNC:12931]	zf-C2H2
HSP90B1	ENSG00000166598	29752	27463.7	32620.8	23849.2	21442.3	23016	29945.5	22769.2	0.39528	0.000127012	0.00198473	12	103930107	103953645	+	4695	protein_coding	heat shock protein 90 beta family member 1 [Source:HGNC Symbol;Acc:HGNC:12028]	-
CDK6	ENSG00000105810	9954.62	8499.54	8489.98	7459.47	6020.32	7007.84	8981.38	6829.21	0.395309	0.000794698	0.00871715	7	92604921	92836594	-	12260	protein_coding	cyclin dependent kinase 6 [Source:HGNC Symbol;Acc:HGNC:1777]	-
ZMYM3	ENSG00000147130	2469.52	2569.03	2679.31	1978.47	1898.36	1986.88	2572.62	1954.57	0.396407	4.76087e-05	0.000879214	X	71239624	71255146	-	6916	protein_coding	zinc finger MYM-type containing 3 [Source:HGNC Symbol;Acc:HGNC:13054]	-
SLC4A1AP	ENSG00000163798	1126.79	919.882	959.963	855.525	746.258	682.552	1002.21	761.445	0.397286	0.00353913	0.0280157	2	27663471	27694976	+	5207	protein_coding	solute carrier family 4 member 1 adaptor protein [Source:HGNC Symbol;Acc:HGNC:13813]	-
CALR	ENSG00000179218	33223.6	30877.6	33822.2	27152.2	23297.1	23903.3	32641.2	24784.2	0.397305	8.61268e-05	0.00143777	19	12938578	12944489	+	2714	protein_coding	calreticulin [Source:HGNC Symbol;Acc:HGNC:1455]	-
TYRO3	ENSG00000092445	1548.85	1282.91	1387.06	1256.65	982.367	965.858	1406.27	1068.29	0.397367	0.0039175	0.0303159	15	41557675	41583586	+	10945	protein_coding	TYRO3 protein tyrosine kinase [Source:HGNC Symbol;Acc:HGNC:12446]	-
IER3IP1	ENSG00000134049	1184.7	1183.32	1184.49	825.232	913.146	957.442	1184.17	898.607	0.39761	0.00040686	0.00511173	18	47152834	47176374	-	4243	protein_coding	immediate early response 3 interacting protein 1 [Source:HGNC Symbol;Acc:HGNC:18550]	-
POLR3H	ENSG00000100413	1592.03	1715.54	1568.67	1292.17	1358.81	1050.01	1625.42	1233.66	0.397967	0.00157818	0.0150708	22	41525804	41544606	-	6594	protein_coding	RNA polymerase III subunit H [Source:HGNC Symbol;Acc:HGNC:30349]	-
TMED9	ENSG00000184840	6974.71	6934.99	7802.44	5545.77	5456.12	5470.7	7237.38	5490.86	0.398473	3.12824e-05	0.000621562	5	177592158	177596124	+	2440	protein_coding	transmembrane p24 trafficking protein 9 [Source:HGNC Symbol;Acc:HGNC:24878]	-
BBS10	ENSG00000179941	1167.03	1211.16	1163.53	829.41	977.626	878.902	1180.57	895.313	0.398556	0.000523878	0.00631302	12	76344474	76348442	-	3595	protein_coding	Bardet-Biedl syndrome 10 [Source:HGNC Symbol;Acc:HGNC:26291]	-
SHC1	ENSG00000160691	7714.78	7089.2	7697.67	6143.28	5661.89	5247.23	7500.55	5684.13	0.400192	9.13785e-05	0.00150774	1	154962298	154974395	-	4342	protein_coding	SHC adaptor protein 1 [Source:HGNC Symbol;Acc:HGNC:10840]	-
FAM189B	ENSG00000160767	2044.52	1940.43	2137.46	1623.3	1498.2	1517.51	2040.8	1546.34	0.400594	0.000101241	0.00163934	1	155247205	155255483	-	4468	protein_coding	family with sequence similarity 189 member B [Source:HGNC Symbol;Acc:HGNC:1233]	-
BAHD1	ENSG00000140320	1673.5	1543.13	1515.78	1284.85	1176.75	1123.87	1577.47	1195.16	0.400859	0.000298438	0.00397629	15	40439721	40468242	+	5196	protein_coding	bromo adjacent homology domain containing 1 [Source:HGNC Symbol;Acc:HGNC:29153]	-
WDR41	ENSG00000164253	1423.21	1327.89	1483.85	1079.07	983.315	1145.38	1411.65	1069.25	0.400936	0.000454742	0.00561411	5	77425970	77620611	-	7230	protein_coding	WD repeat domain 41 [Source:HGNC Symbol;Acc:HGNC:25601]	-
TVP23B	ENSG00000171928	1190.59	1077.3	1186.48	825.232	889.441	901.342	1151.46	872.005	0.400963	0.000378851	0.00480615	17	18780995	18806714	+	5862	protein_coding	trans-golgi network vesicle protein 23 homolog B [Source:HGNC Symbol;Acc:HGNC:20399]	-
BRD3	ENSG00000169925	1337.82	1354.66	1407.01	1013.26	1067.71	1022.89	1366.5	1034.62	0.401287	0.000116653	0.00184263	9	134030305	134068535	-	6876	protein_coding	bromodomain containing 3 [Source:HGNC Symbol;Acc:HGNC:1104]	-
RPL22L1	ENSG00000163584	3975.17	3688.1	3641.27	3273.77	2657.89	2629.23	3768.18	2853.63	0.40136	0.000619902	0.00719326	3	170864875	170870483	-	2326	protein_coding	ribosomal protein L22 like 1 [Source:HGNC Symbol;Acc:HGNC:27610]	-
ALCAM	ENSG00000170017	10050.8	9288.78	9705.4	7904.47	7030.18	7045.24	9681.66	7326.63	0.402208	3.81603e-05	0.0007335	3	105366909	105576900	+	7179	protein_coding	activated leukocyte cell adhesion molecule [Source:HGNC Symbol;Acc:HGNC:400]	-
C18orf25	ENSG00000152242	2164.26	2052.87	1895.98	1606.59	1577.86	1441.77	2037.7	1542.07	0.402263	0.000208153	0.00295457	18	46173553	46266991	+	9576	protein_coding	chromosome 18 open reading frame 25 [Source:HGNC Symbol;Acc:HGNC:28172]	-
P4HA1	ENSG00000122884	1358.43	1274.34	1715.36	975.654	1075.29	1237.94	1449.38	1096.3	0.402611	0.00538858	0.0390585	10	73007217	73096974	-	3093	protein_coding	prolyl 4-hydroxylase subunit alpha 1 [Source:HGNC Symbol;Acc:HGNC:8546]	-
TERF2IP	ENSG00000166848	1230.83	1438.19	1501.81	1038.33	1109.43	1005.13	1390.28	1050.96	0.403489	0.000785313	0.00863845	16	75647786	75761872	+	3379	protein_coding	TERF2 interacting protein [Source:HGNC Symbol;Acc:HGNC:19246]	-
ATF6	ENSG00000118217	2574.54	2829.25	3016.6	1916.84	2253.94	2186.97	2806.8	2119.25	0.405102	0.000369566	0.00471514	1	161766294	161964070	+	7890	protein_coding	activating transcription factor 6 [Source:HGNC Symbol;Acc:HGNC:791]	TF_bZIP
POLR2C	ENSG00000102978	3187.99	3160.15	3130.36	2379.59	2395.23	2378.65	3159.5	2384.49	0.406014	8.69998e-06	0.000212633	16	57462387	57472010	+	3940	protein_coding	RNA polymerase II subunit C [Source:HGNC Symbol;Acc:HGNC:9189]	-
CTNNAL1	ENSG00000119326	4062.53	3389.32	3723.1	3214.23	2591.52	2629.23	3724.98	2811.66	0.406138	0.000968674	0.010242	9	108942569	109013529	-	3131	protein_coding	catenin alpha like 1 [Source:HGNC Symbol;Acc:HGNC:2512]	-
ZNF551	ENSG00000204519	377.887	414.429	368.219	284.131	281.625	309.486	386.845	291.747	0.406219	0.00508481	0.0372434	19	57681969	57717301	+	4709	protein_coding	zinc finger protein 551 [Source:HGNC Symbol;Acc:HGNC:25108]	zf-C2H2
NUDT15	ENSG00000136159	1540.01	1392.14	1467.89	1099.96	1112.27	1107.98	1466.68	1106.74	0.406396	0.000106257	0.00170819	13	48037567	48047222	+	2098	protein_coding	nudix hydrolase 15 [Source:HGNC Symbol;Acc:HGNC:23063]	-
C19orf12	ENSG00000131943	1020.79	917.74	954.974	737.486	737.724	707.797	964.5	727.669	0.406858	0.000348538	0.00451684	19	29698886	29715789	-	5378	protein_coding	chromosome 19 open reading frame 12 [Source:HGNC Symbol;Acc:HGNC:25443]	-
BTN3A2	ENSG00000186470	1595.96	1485.3	1756.27	1339.17	1109.43	1200.54	1612.51	1216.38	0.407236	0.000788087	0.00865678	6	26365159	26378320	+	7042	protein_coding	butyrophilin subfamily 3 member A2 [Source:HGNC Symbol;Acc:HGNC:1139]	-
STK40	ENSG00000196182	4091.98	4273.86	3966.58	3507.76	3011.58	2780.7	4110.81	3100.01	0.407342	0.000351957	0.00454233	1	36339624	36385896	-	5590	protein_coding	serine/threonine kinase 40 [Source:HGNC Symbol;Acc:HGNC:21373]	-
ARAP2	ENSG00000047365	404.388	488.319	438.07	320.691	364.121	317.901	443.593	334.238	0.407445	0.00557651	0.0400128	4	35948221	36244509	-	12428	protein_coding	ArfGAP with RhoGAP domain, ankyrin repeat and PH domain 2 [Source:HGNC Symbol;Acc:HGNC:16924]	-
PDSS2	ENSG00000164494	526.097	568.635	493.952	379.189	409.636	407.661	529.561	398.829	0.408175	0.00224934	0.0198109	6	107152557	107459564	-	3926	protein_coding	decaprenyl diphosphate synthase subunit 2 [Source:HGNC Symbol;Acc:HGNC:23041]	-
ZBED4	ENSG00000100426	1781.47	1577.4	1617.57	1338.13	1288.65	1122.94	1658.81	1249.9	0.40879	0.000468759	0.00575084	22	49853842	49890078	+	6893	protein_coding	zinc finger BED-type containing 4 [Source:HGNC Symbol;Acc:HGNC:20721]	zf-BED
NUMBL	ENSG00000105245	1194.52	900.606	1043.79	908.8	740.568	716.212	1046.3	788.527	0.409066	0.00514467	0.0376393	19	40665905	40690972	-	5823	protein_coding	NUMB like, endocytic adaptor protein [Source:HGNC Symbol;Acc:HGNC:8061]	-
CREB3L2	ENSG00000182158	434.815	378.019	462.02	337.405	314.813	308.551	424.951	320.256	0.40923	0.00526372	0.0383489	7	137874979	138002067	-	8788	protein_coding	cAMP responsive element binding protein 3 like 2 [Source:HGNC Symbol;Acc:HGNC:23720]	TF_bZIP
ZWINT	ENSG00000122952	4834.01	3824.1	3698.15	3530.74	2916.76	2854.56	4118.75	3100.69	0.409861	0.00241529	0.0208154	10	56357228	56361275	-	2378	protein_coding	ZW10 interacting kinetochore protein [Source:HGNC Symbol;Acc:HGNC:13195]	-
PVR	ENSG00000073008	4949.83	4503.03	4543.36	4004.99	3515.09	3012.58	4665.41	3510.89	0.410398	0.000778143	0.00858372	19	44643798	44663583	+	3519	protein_coding	poliovirus receptor [Source:HGNC Symbol;Acc:HGNC:9705]	-
MYH9	ENSG00000100345	86444.8	74645.4	75851	69878.3	59604.8	48616.4	78980.4	59366.5	0.41186	0.00223101	0.0197051	22	36281281	36388018	-	8959	protein_coding	myosin heavy chain 9 [Source:HGNC Symbol;Acc:HGNC:7579]	-
SSU72	ENSG00000160075	1614.61	1640.58	1841.09	1359.02	1324.68	1145.38	1698.76	1276.36	0.412779	0.000462631	0.00569353	1	1541673	1574869	-	6925	protein_coding	SSU72 homolog, RNA polymerase II CTD phosphatase [Source:HGNC Symbol;Acc:HGNC:25016]	-
QSOX1	ENSG00000116260	3460.86	3501.76	3544.48	2885.18	2752.71	2254.29	3502.37	2630.73	0.413074	0.000388343	0.00491064	1	180154834	180204030	+	9311	protein_coding	quiescin sulfhydryl oxidase 1 [Source:HGNC Symbol;Acc:HGNC:9756]	-
RHBDF1	ENSG00000007384	1309.35	1424.26	1532.75	1170.99	1130.29	903.212	1422.12	1068.17	0.413272	0.00179306	0.0165868	16	58059	76355	-	4914	protein_coding	rhomboid 5 homolog 1 [Source:HGNC Symbol;Acc:HGNC:20561]	-
TMEM219	ENSG00000149932	1608.72	1992.9	1994.77	1272.32	1556.05	1371.65	1865.46	1400.01	0.413708	0.00145173	0.0140694	16	29940885	29973052	+	2428	protein_coding	transmembrane protein 219 [Source:HGNC Symbol;Acc:HGNC:25201]	-
STK36	ENSG00000163482	1160.16	1033.4	1165.53	930.736	831.598	760.157	1119.69	840.831	0.414042	0.000893002	0.00955621	2	218672026	218702716	+	6458	protein_coding	serine/threonine kinase 36 [Source:HGNC Symbol;Acc:HGNC:17209]	-
ST13	ENSG00000100380	12778.5	11169.2	12436.6	9542.4	8880.18	8879.72	12128.1	9100.77	0.41437	2.52271e-05	0.000518532	22	40824535	40857022	-	4147	protein_coding	ST13, Hsp70 interacting protein [Source:HGNC Symbol;Acc:HGNC:11343]	-
NPC2	ENSG00000119655	1554.74	1173.68	1565.68	1136.52	978.574	1107.98	1431.36	1074.36	0.414434	0.00284938	0.0237074	14	74476192	74494177	-	2749	protein_coding	NPC intracellular cholesterol transporter 2 [Source:HGNC Symbol;Acc:HGNC:14537]	-
SIRT5	ENSG00000124523	695.901	758.18	796.31	519.165	567.99	600.272	750.13	562.476	0.414643	0.00110026	0.0113524	6	13574529	13615158	+	6507	protein_coding	sirtuin 5 [Source:HGNC Symbol;Acc:HGNC:14933]	-
SPECC1	ENSG00000128487	1788.34	1625.59	1700.39	1484.37	1139.77	1213.63	1704.77	1279.26	0.414893	0.00105638	0.0109809	17	20009344	20319026	+	13676	protein_coding	sperm antigen with calponin homology and coiled-coil domains 1 [Source:HGNC Symbol;Acc:HGNC:30615]	-
MBTPS1	ENSG00000140943	4006.58	3944.04	4545.35	3096.19	2969.86	3303.36	4165.32	3123.14	0.41545	8.0449e-05	0.00136189	16	84053761	84116906	-	10238	protein_coding	membrane bound transcription factor peptidase, site 1 [Source:HGNC Symbol;Acc:HGNC:15456]	-
SCFD2	ENSG00000184178	636.028	687.502	693.528	490.961	544.285	475.916	672.353	503.721	0.4163	0.00103524	0.0108171	4	52872982	53366075	-	3185	protein_coding	sec1 family domain containing 2 [Source:HGNC Symbol;Acc:HGNC:30676]	-
PDIA3P1	ENSG00000180867	534.931	579.344	604.717	439.776	416.273	431.971	572.997	429.34	0.416477	0.00124012	0.0124266	1	147178113	147179622	+	1510	processed_pseudogene	protein disulfide isomerase family A member 3 pseudogene 1 [Source:HGNC Symbol;Acc:HGNC:4607]	-
TDRD7	ENSG00000196116	1045.32	1067.66	804.293	759.422	668.503	757.352	972.427	728.426	0.416764	0.00317959	0.0257829	9	97411950	97496125	+	4320	protein_coding	tudor domain containing 7 [Source:HGNC Symbol;Acc:HGNC:30831]	-
SF3A3	ENSG00000183431	4748.62	4071.47	4398.67	3518.2	3149.07	3236.04	4406.25	3301.11	0.416814	7.69022e-05	0.00131045	1	37956975	37990921	-	4740	protein_coding	splicing factor 3a subunit 3 [Source:HGNC Symbol;Acc:HGNC:10767]	-
EDA2R	ENSG00000131080	644.862	622.179	794.314	500.362	515.838	527.341	687.118	514.514	0.417453	0.0025371	0.0216623	X	66595637	66639298	-	3579	protein_coding	ectodysplasin A2 receptor [Source:HGNC Symbol;Acc:HGNC:17756]	-
PEX6	ENSG00000124587	1981.7	2005.75	2237.25	1642.11	1587.34	1430.55	2074.9	1553.33	0.417946	0.000165101	0.00247131	6	42963870	42979220	-	3499	protein_coding	peroxisomal biogenesis factor 6 [Source:HGNC Symbol;Acc:HGNC:8859]	-
ZSCAN30	ENSG00000186814	1088.51	1066.59	1088.69	871.194	749.102	807.842	1081.26	809.38	0.41834	0.000254157	0.0034751	18	35251058	35290245	-	8271	protein_coding	zinc finger and SCAN domain containing 30 [Source:HGNC Symbol;Acc:HGNC:33517]	zf-C2H2
DPYD	ENSG00000188641	917.726	920.953	1018.84	694.657	673.244	769.507	952.506	712.469	0.418767	0.000502175	0.00609389	1	97077743	97921049	-	6443	protein_coding	dihydropyrimidine dehydrogenase [Source:HGNC Symbol;Acc:HGNC:3012]	-
SHANK2	ENSG00000162105	1435.97	1055.88	1216.42	1112.5	842.977	819.062	1236.09	924.845	0.419412	0.00732752	0.0491497	11	70467856	71252577	-	18604	protein_coding	SH3 and multiple ankyrin repeat domains 2 [Source:HGNC Symbol;Acc:HGNC:14295]	-
BCL7B	ENSG00000106635	1676.44	1809.78	1762.26	1255.61	1462.17	1205.22	1749.49	1307.67	0.419748	0.000284752	0.00383823	7	73536356	73558002	-	3542	protein_coding	BCL tumor suppressor 7B [Source:HGNC Symbol;Acc:HGNC:1005]	-
LRSAM1	ENSG00000148356	1098.33	1218.66	1239.37	914.023	887.544	856.462	1185.45	886.01	0.420099	0.000185155	0.00271179	9	127451486	127503501	+	4365	protein_coding	leucine rich repeat and sterile alpha motif containing 1 [Source:HGNC Symbol;Acc:HGNC:25135]	-
ZNF720	ENSG00000197302	336.663	369.452	350.257	272.64	230.42	286.111	352.124	263.057	0.420599	0.00681407	0.0463819	16	31713229	31794869	+	9816	protein_coding	zinc finger protein 720 [Source:HGNC Symbol;Acc:HGNC:26987]	zf-C2H2
PPP2R3A	ENSG00000073711	1810.91	1882.6	2075.6	1353.8	1313.3	1641.86	1923.04	1436.32	0.420798	0.000689723	0.00778402	3	135965673	136147891	+	7837	protein_coding	protein phosphatase 2 regulatory subunit B''alpha [Source:HGNC Symbol;Acc:HGNC:9307]	-
MAP1S	ENSG00000130479	1409.47	1436.04	1247.35	1174.13	1052.54	831.217	1364.29	1019.29	0.421047	0.00306875	0.025066	19	17719242	17734516	+	5040	protein_coding	microtubule associated protein 1S [Source:HGNC Symbol;Acc:HGNC:15715]	-
SEC13	ENSG00000157020	1541.98	1436.04	1639.52	1238.89	1045.9	1160.34	1539.18	1148.38	0.423039	0.00028628	0.00384376	3	10293131	10321178	-	5446	protein_coding	SEC13 homolog, nuclear pore and COPII coat complex component [Source:HGNC Symbol;Acc:HGNC:10697]	-
PPIP5K2	ENSG00000145725	1415.36	1289.33	1470.88	1029.97	933.059	1149.12	1391.86	1037.38	0.424154	0.000525811	0.00632672	5	103120149	103212799	+	17270	protein_coding	diphosphoinositol pentakisphosphate kinase 2 [Source:HGNC Symbol;Acc:HGNC:29035]	-
PLEC	ENSG00000178209	44278.5	37513.8	38636	36237.1	27953.8	25490	40142.8	29893.7	0.425334	0.00191624	0.0174595	8	143915147	143976734	-	16991	protein_coding	plectin [Source:HGNC Symbol;Acc:HGNC:9069]	-
PLA2G15	ENSG00000103066	468.187	460.477	519.897	370.832	392.568	315.096	482.854	359.499	0.426188	0.00351333	0.0278803	16	68245304	68261062	+	4464	protein_coding	phospholipase A2 group XV [Source:HGNC Symbol;Acc:HGNC:17163]	-
TCTN2	ENSG00000168778	1054.16	1310.75	1318.2	779.27	976.678	983.623	1227.7	913.19	0.426223	0.00247072	0.0212006	12	123671113	123708403	+	5106	protein_coding	tectonic family member 2 [Source:HGNC Symbol;Acc:HGNC:25774]	-
GFOD2	ENSG00000141098	1201.39	1225.08	1245.36	895.22	926.422	910.692	1223.94	910.778	0.426238	4.85455e-05	0.000890209	16	67674531	67719421	-	8674	protein_coding	glucose-fructose oxidoreductase domain containing 2 [Source:HGNC Symbol;Acc:HGNC:28159]	-
RGS20	ENSG00000147509	1708.83	1348.23	1418.99	1237.85	986.16	1107.98	1492.02	1110.66	0.426438	0.00160728	0.015237	8	53851808	53959303	+	3192	protein_coding	regulator of G protein signaling 20 [Source:HGNC Symbol;Acc:HGNC:14600]	-
ZNF622	ENSG00000173545	1121.88	1229.37	1177.5	891.042	881.855	851.787	1176.25	874.895	0.426951	8.67203e-05	0.00144608	5	16451519	16465792	-	1699	protein_coding	zinc finger protein 622 [Source:HGNC Symbol;Acc:HGNC:30958]	-
GOLGA3	ENSG00000090615	2322.29	2099.99	2358	1884.45	1657.51	1502.55	2260.09	1681.5	0.427108	0.000336927	0.0043955	12	132768909	132828858	-	10549	protein_coding	golgin A3 [Source:HGNC Symbol;Acc:HGNC:4426]	-
CD99L2	ENSG00000102181	2519.57	2894.58	2816.02	1867.74	2291.87	1956.03	2743.39	2038.55	0.42815	0.000287931	0.00386262	X	150766337	150898816	-	5762	protein_coding	CD99 molecule like 2 [Source:HGNC Symbol;Acc:HGNC:18237]	-
C14orf79	ENSG00000140104	393.591	382.303	445.056	266.372	340.415	300.136	406.983	302.308	0.42821	0.00582508	0.0412289	14	104985775	105010482	+	5225	protein_coding	chromosome 14 open reading frame 79 [Source:HGNC Symbol;Acc:HGNC:20126]	-
SND1	ENSG00000197157	9081.07	8484.55	9269.33	7362.32	6445.13	6136.42	8944.98	6647.96	0.428296	5.15536e-05	0.000938767	7	127652180	128092609	+	6500	protein_coding	staphylococcal nuclease and tudor domain containing 1 [Source:HGNC Symbol;Acc:HGNC:30646]	-
HNRNPM	ENSG00000099783	14126.1	12710.2	12682.1	11281.7	9702.3	8384.17	13172.8	9789.37	0.428361	0.000498462	0.00605352	19	8444767	8489114	+	5614	protein_coding	heterogeneous nuclear ribonucleoprotein M [Source:HGNC Symbol;Acc:HGNC:5046]	-
PLEKHM2	ENSG00000116786	1487.01	1304.33	1385.06	1150.1	1058.23	894.797	1392.13	1034.37	0.4292	0.000766283	0.00846483	1	15684332	15734769	+	4122	protein_coding	pleckstrin homology and RUN domain containing M2 [Source:HGNC Symbol;Acc:HGNC:29131]	-
SLC25A22	ENSG00000177542	1957.16	1764.8	1790.2	1739.25	1230.8	1124.81	1837.39	1364.96	0.429437	0.0058681	0.0414771	11	790475	798333	-	4647	protein_coding	solute carrier family 25 member 22 [Source:HGNC Symbol;Acc:HGNC:19954]	-
FOXJ2	ENSG00000065970	918.707	784.952	779.346	637.204	600.23	606.817	827.668	614.75	0.429593	0.000598208	0.00699961	12	8032703	8055503	+	6296	protein_coding	forkhead box J2 [Source:HGNC Symbol;Acc:HGNC:24818]	Fork
AZIN1	ENSG00000155096	5684.99	4639.03	5157.06	4064.53	3502.76	3925.14	5160.36	3830.81	0.429985	0.000168522	0.0025105	8	102826357	102893864	-	6426	protein_coding	antizyme inhibitor 1 [Source:HGNC Symbol;Acc:HGNC:16432]	-
KLHL18	ENSG00000114648	847.056	774.243	807.287	672.721	622.039	508.641	809.529	601.134	0.430351	0.00174698	0.016256	3	47282917	47346816	+	7064	protein_coding	kelch like family member 18 [Source:HGNC Symbol;Acc:HGNC:29120]	-
SPATA20	ENSG00000006282	3738.63	4635.82	5119.14	3012.62	3780.6	3216.41	4497.86	3336.54	0.430753	0.00175706	0.01634	17	50543058	50555852	+	5337	protein_coding	spermatogenesis associated 20 [Source:HGNC Symbol;Acc:HGNC:26125]	-
SLC24A1	ENSG00000074621	425.982	484.036	441.064	310.245	359.38	331.926	450.361	333.85	0.430758	0.00243426	0.0209442	15	65611366	65660995	+	9084	protein_coding	solute carrier family 24 member 1 [Source:HGNC Symbol;Acc:HGNC:10975]	-
IER5	ENSG00000162783	1134.64	1184.39	1114.63	831.5	890.389	823.737	1144.56	848.542	0.431498	8.06352e-05	0.00136356	1	181088712	181092899	+	4188	protein_coding	immediate early response 5 [Source:HGNC Symbol;Acc:HGNC:5393]	-
NRAV	ENSG00000248008	714.55	738.904	808.285	510.808	589.8	575.026	753.913	558.545	0.432133	0.000663398	0.0075578	12	120490328	120495940	-	1901	antisense_RNA	negative regulator of antiviral response (non-protein coding) [Source:HGNC Symbol;Acc:HGNC:48588]	-
SURF4	ENSG00000148248	10916.5	10995.8	10865.9	8463.33	7936.69	7890.49	10926.1	8096.84	0.43239	9.91504e-07	3.29981e-05	9	133361449	133376166	-	3446	protein_coding	surfeit 4 [Source:HGNC Symbol;Acc:HGNC:11476]	-
DPY19L1	ENSG00000173852	3208.6	3125.89	3586.39	2382.73	2377.21	2590.89	3306.96	2450.28	0.432541	3.69886e-05	0.000717836	7	34928876	35038271	-	6278	protein_coding	dpy-19 like 1 [Source:HGNC Symbol;Acc:HGNC:22205]	-
MYADM	ENSG00000179820	3176.21	2752.15	2774.11	2533.15	2111.71	1803.62	2900.83	2149.49	0.432855	0.00148083	0.0142988	19	53866223	53876437	+	3675	protein_coding	myeloid associated differentiation marker [Source:HGNC Symbol;Acc:HGNC:7544]	-
METTL21A	ENSG00000144401	1244.57	977.71	1116.63	947.45	719.707	806.907	1112.97	824.688	0.43339	0.00240202	0.0207468	2	207580631	207625928	-	6798	protein_coding	methyltransferase like 21A [Source:HGNC Symbol;Acc:HGNC:30476]	-
TMEM38B	ENSG00000095209	757.737	587.911	804.293	582.885	473.167	536.691	716.647	530.915	0.433833	0.00465266	0.0348548	9	105694544	105776612	+	4511	protein_coding	transmembrane protein 38B [Source:HGNC Symbol;Acc:HGNC:25535]	-
LAMB1	ENSG00000091136	28394.5	26987.1	36623.3	22665.7	21536.2	23873.4	30668.3	22691.8	0.434588	0.000601965	0.00703206	7	107923799	108003255	-	8140	protein_coding	laminin subunit beta 1 [Source:HGNC Symbol;Acc:HGNC:6486]	-
SLC3A2	ENSG00000168003	13634.4	11118.9	11732.1	11146.9	8490.46	7358.47	12161.8	8998.61	0.434686	0.003532	0.0279734	11	62856102	62888875	+	5178	protein_coding	solute carrier family 3 member 2 [Source:HGNC Symbol;Acc:HGNC:11026]	-
IGF1R	ENSG00000140443	694.919	597.549	869.156	552.592	532.906	514.251	720.541	533.25	0.43495	0.00453478	0.0341044	15	98648971	98964530	+	13509	protein_coding	insulin like growth factor 1 receptor [Source:HGNC Symbol;Acc:HGNC:5465]	-
BAX	ENSG00000087088	5905.83	5023.48	5559.2	4594.14	3793.87	3810.13	5496.17	4066.05	0.435025	0.000203006	0.00290141	19	48954815	48961798	+	2587	protein_coding	BCL2 associated X, apoptosis regulator [Source:HGNC Symbol;Acc:HGNC:959]	-
RXRB	ENSG00000204231	1673.5	1822.63	1919.93	1301.57	1429.93	1273.47	1805.35	1334.99	0.43532	8.91225e-05	0.00147832	6	33193588	33200688	-	3920	protein_coding	retinoid X receptor beta [Source:HGNC Symbol;Acc:HGNC:10478]	RXR-like
NASP	ENSG00000132780	7078.76	7215.56	6640.91	5451.75	5350.87	4673.14	6978.41	5158.59	0.435983	2.31409e-05	0.000483271	1	45583846	45618904	+	8304	protein_coding	nuclear autoantigenic sperm protein [Source:HGNC Symbol;Acc:HGNC:7644]	-
CAMKK1	ENSG00000004660	2001.33	1898.66	2019.71	1618.08	1469.76	1288.43	1973.24	1458.76	0.436297	0.000190458	0.00277128	17	3860315	3894891	-	7424	protein_coding	calcium/calmodulin dependent protein kinase kinase 1 [Source:HGNC Symbol;Acc:HGNC:1469]	-
DBN1	ENSG00000113758	18780.5	19698.8	18548.6	14620.2	15198.2	12323.3	19009.3	14047.3	0.436431	5.04491e-05	0.000920202	5	177456608	177474401	-	5119	protein_coding	drebrin 1 [Source:HGNC Symbol;Acc:HGNC:2695]	-
PEA15	ENSG00000162734	8526.5	7050.65	8241.51	6494.26	5396.38	5710.06	7939.55	5866.9	0.436606	0.000181143	0.0026605	1	160205337	160215376	+	2806	protein_coding	phosphoprotein enriched in astrocytes 15 [Source:HGNC Symbol;Acc:HGNC:8822]	-
SYDE1	ENSG00000105137	1776.56	1469.24	1602.6	1359.02	1176.75	1048.14	1616.13	1194.64	0.436645	0.000917797	0.00978608	19	15107403	15114988	+	3965	protein_coding	synapse defective Rho GTPase homolog 1 [Source:HGNC Symbol;Acc:HGNC:25824]	-
MZT1	ENSG00000204899	2069.05	1658.79	1725.34	1464.53	1244.08	1319.29	1817.73	1342.63	0.437553	0.000508291	0.00615378	13	72708357	72727687	-	2299	protein_coding	mitotic spindle organizing protein 1 [Source:HGNC Symbol;Acc:HGNC:33830]	-
RCC2	ENSG00000179051	5490.65	5196.96	5444.45	3953.8	4149.46	3803.59	5377.35	3968.95	0.438182	2.74208e-06	8.09274e-05	1	17406760	17439724	-	4126	protein_coding	regulator of chromosome condensation 2 [Source:HGNC Symbol;Acc:HGNC:30297]	-
NSMCE4A	ENSG00000107672	1098.33	1015.19	1107.65	823.143	814.53	740.522	1073.72	792.732	0.438212	0.000130596	0.00203059	10	121957088	121975217	-	3546	protein_coding	NSE4 homolog A, SMC5-SMC6 complex component [Source:HGNC Symbol;Acc:HGNC:25935]	-
AC084033.3	ENSG00000257698	402.425	396.224	354.248	262.194	299.641	287.981	384.299	283.272	0.439154	0.00300596	0.0247233	12	57931528	57936175	-	1312	lincRNA	-	-
BIN3	ENSG00000147439	624.25	668.226	717.477	532.745	482.65	467.501	669.985	494.298	0.439333	0.000704154	0.00790694	8	22620418	22669148	-	5080	protein_coding	bridging integrator 3 [Source:HGNC Symbol;Acc:HGNC:1054]	-
CBY1	ENSG00000100211	453.464	521.516	556.818	394.858	374.551	359.976	510.6	376.462	0.43992	0.00184732	0.0169875	22	38656636	38673854	+	2348	protein_coding	chibby family member 1, beta catenin antagonist [Source:HGNC Symbol;Acc:HGNC:1307]	-
DIP2C	ENSG00000151240	1647	1844.05	1710.37	1226.36	1419.5	1187.45	1733.81	1277.77	0.440045	0.000158286	0.00237906	10	274190	689668	-	8563	protein_coding	disco interacting protein 2 homolog C [Source:HGNC Symbol;Acc:HGNC:29150]	-
PLPP2	ENSG00000141934	855.889	934.875	713.486	630.937	678.933	535.756	834.75	615.209	0.440163	0.00273064	0.0229555	19	281040	291504	-	7059	protein_coding	phospholipid phosphatase 2 [Source:HGNC Symbol;Acc:HGNC:9230]	-
SP140L	ENSG00000185404	842.148	793.519	859.177	673.765	596.437	569.416	831.615	613.206	0.440456	0.000381826	0.00483605	2	230327184	230403732	+	5650	protein_coding	SP140 nuclear body protein like [Source:HGNC Symbol;Acc:HGNC:25105]	SAND
ANKRD27	ENSG00000105186	2101.44	1709.12	1722.35	1576.3	1304.77	1197.74	1844.3	1359.6	0.440472	0.00140948	0.0137451	19	32597007	32676597	-	7855	protein_coding	ankyrin repeat domain 27 [Source:HGNC Symbol;Acc:HGNC:25310]	-
PLEKHB2	ENSG00000115762	8126.04	7122.39	7380.34	6043	5513.01	5119.14	7542.93	5558.38	0.440599	3.79762e-05	0.000731556	2	131104847	131353709	+	6728	protein_coding	pleckstrin homology domain containing B2 [Source:HGNC Symbol;Acc:HGNC:19236]	-
BTN3A3	ENSG00000111801	639.954	623.25	685.545	526.477	438.083	472.176	649.583	478.912	0.440681	0.000820832	0.00897864	6	26440472	26453415	+	5658	protein_coding	butyrophilin subfamily 3 member A3 [Source:HGNC Symbol;Acc:HGNC:1140]	-
C11orf84	ENSG00000168005	2199.6	2017.53	2215.3	1695.38	1576.91	1467.95	2144.14	1580.08	0.440813	4.57065e-05	0.000850108	11	63813388	63827718	+	2807	protein_coding	chromosome 11 open reading frame 84 [Source:HGNC Symbol;Acc:HGNC:25115]	-
PPIB	ENSG00000166794	4533.66	4482.69	4951.49	3434.64	3461.99	3393.12	4655.95	3429.92	0.440943	3.35009e-06	9.63274e-05	15	64155812	64163205	-	1911	protein_coding	peptidylprolyl isomerase B [Source:HGNC Symbol;Acc:HGNC:9255]	-
AKT1S1	ENSG00000204673	2936.72	2884.94	2985.66	2393.17	2224.55	1870.94	2935.78	2162.89	0.441077	0.000149453	0.00227186	19	49869033	49878459	-	5737	protein_coding	AKT1 substrate 1 [Source:HGNC Symbol;Acc:HGNC:28426]	-
YY1AP1	ENSG00000163374	1026.67	1011.98	870.153	768.824	767.119	605.882	969.602	713.941	0.44196	0.00140791	0.0137383	1	155659443	155689000	-	5001	protein_coding	YY1 associated protein 1 [Source:HGNC Symbol;Acc:HGNC:30935]	-
PLEKHG5	ENSG00000171680	665.474	526.871	685.545	544.235	424.807	414.206	625.963	461.083	0.442622	0.00568442	0.0405444	1	6466092	6520061	-	7053	protein_coding	pleckstrin homology and RhoGEF domain containing G5 [Source:HGNC Symbol;Acc:HGNC:29105]	-
C1orf21	ENSG00000116667	818.592	972.355	876.141	530.656	687.467	742.392	889.029	653.505	0.442847	0.0028962	0.0240035	1	184387058	184629020	+	10971	protein_coding	chromosome 1 open reading frame 21 [Source:HGNC Symbol;Acc:HGNC:15494]	-
EXOC7	ENSG00000182473	2621.65	2622.57	2899.85	2071.44	2056.71	1855.98	2714.69	1994.71	0.444791	2.33687e-05	0.000487378	17	76081017	76121576	-	10086	protein_coding	exocyst complex component 7 [Source:HGNC Symbol;Acc:HGNC:23214]	-
PODXL	ENSG00000128567	511.374	524.729	493.952	352.029	400.153	371.196	510.018	374.46	0.445035	0.000840547	0.00915587	7	131500262	131558217	-	6874	protein_coding	podocalyxin like [Source:HGNC Symbol;Acc:HGNC:9171]	-
TOMM34	ENSG00000025772	2945.56	2692.18	2715.24	2115.31	2033.01	1985.95	2784.33	2044.75	0.445605	6.88746e-06	0.000175177	20	44942130	44960486	-	2062	protein_coding	translocase of outer mitochondrial membrane 34 [Source:HGNC Symbol;Acc:HGNC:15746]	-
GBA	ENSG00000177628	1209.24	1335.38	1503.81	929.692	1061.07	980.818	1349.48	990.527	0.445852	0.00033039	0.00432827	1	155234452	155244699	-	3648	protein_coding	glucosylceramidase beta [Source:HGNC Symbol;Acc:HGNC:4177]	-
IFT140	ENSG00000187535	1104.22	1403.92	1351.13	815.831	1022.19	992.973	1286.42	943.665	0.446273	0.00128835	0.0128033	16	1510427	1612110	-	8168	protein_coding	intraflagellar transport 140 [Source:HGNC Symbol;Acc:HGNC:29077]	-
FOXK2	ENSG00000141568	2738.45	2771.43	2729.21	2051.59	2145.85	1847.56	2746.36	2015	0.446814	1.44597e-05	0.000330175	17	82519713	82644662	+	9991	protein_coding	forkhead box K2 [Source:HGNC Symbol;Acc:HGNC:6036]	Fork
CASC3	ENSG00000108349	3369.57	3047.71	3277.05	2446.45	2363.94	2301.04	3231.44	2370.48	0.447208	5.1259e-06	0.000136592	17	40140318	40172183	+	6380	protein_coding	cancer susceptibility 3 [Source:HGNC Symbol;Acc:HGNC:17040]	-
SKI	ENSG00000157933	1133.66	980.922	1094.68	855.525	749.102	749.872	1069.75	784.833	0.447641	0.000239752	0.00331583	1	2228695	2310119	+	6080	protein_coding	SKI proto-oncogene [Source:HGNC Symbol;Acc:HGNC:10896]	-
TXNDC12	ENSG00000117862	2918.07	2859.24	2891.86	2147.69	2193.26	2014	2889.72	2118.32	0.448105	3.09354e-06	8.95369e-05	1	52020131	52056171	-	3630	protein_coding	thioredoxin domain containing 12 [Source:HGNC Symbol;Acc:HGNC:24626]	-
TMEM206	ENSG00000065600	798.961	577.202	630.662	561.993	457.047	451.606	668.942	490.216	0.44978	0.00487222	0.0361362	1	212363931	212414901	-	2914	protein_coding	transmembrane protein 206 [Source:HGNC Symbol;Acc:HGNC:25593]	-
CCDC9	ENSG00000105321	833.314	783.881	727.456	643.472	588.851	485.266	781.551	572.53	0.449834	0.00139661	0.0136365	19	47255980	47271953	+	3407	protein_coding	coiled-coil domain containing 9 [Source:HGNC Symbol;Acc:HGNC:24560]	-
EEF1A2	ENSG00000101210	19777.7	17719.8	19047.6	15869.5	13437.4	12046.6	18848.4	13784.5	0.451461	0.000150416	0.00228341	20	63488013	63499315	-	2006	protein_coding	eukaryotic translation elongation factor 1 alpha 2 [Source:HGNC Symbol;Acc:HGNC:3192]	-
MYOF	ENSG00000138119	16127.4	13269.2	16451.1	13170.3	9960.22	10386	15282.6	11172.2	0.452065	0.000708831	0.00794236	10	93306429	93482317	-	8473	protein_coding	myoferlin [Source:HGNC Symbol;Acc:HGNC:3656]	-
PDCD7	ENSG00000090470	747.922	798.873	750.408	506.63	589.8	581.572	765.734	559.334	0.452215	0.000289861	0.00387652	15	65117379	65133836	-	3263	protein_coding	programmed cell death 7 [Source:HGNC Symbol;Acc:HGNC:8767]	-
EXOC4	ENSG00000131558	2836.61	2816.4	3115.39	1946.09	2151.54	2310.39	2922.8	2136	0.452229	3.65068e-05	0.000709418	7	133253073	134066589	+	9466	protein_coding	exocyst complex component 4 [Source:HGNC Symbol;Acc:HGNC:30389]	-
IFT57	ENSG00000114446	759.7	835.283	846.204	517.076	647.642	617.102	813.729	593.94	0.453277	0.000629751	0.00728592	3	108160812	108222570	-	3766	protein_coding	intraflagellar transport 57 [Source:HGNC Symbol;Acc:HGNC:17367]	-
MAPRE2	ENSG00000166974	2196.65	2690.04	2872.9	1692.25	2024.47	1949.48	2586.53	1888.73	0.453301	0.000496213	0.00603333	18	34976928	35143470	+	6180	protein_coding	microtubule associated protein RP/EB family member 2 [Source:HGNC Symbol;Acc:HGNC:6891]	-
NLGN2	ENSG00000169992	1222.98	1881.53	1632.54	1045.64	1375.88	1036.92	1579.01	1152.81	0.453441	0.00683561	0.0465083	17	7404874	7419860	+	5550	protein_coding	neuroligin 2 [Source:HGNC Symbol;Acc:HGNC:14290]	-
GALNT10	ENSG00000164574	7447.81	6662.99	6993.16	5432.95	5017.09	4959.25	7034.65	5136.43	0.453842	3.41162e-06	9.77589e-05	5	154190730	154420984	+	10496	protein_coding	polypeptide N-acetylgalactosaminyltransferase 10 [Source:HGNC Symbol;Acc:HGNC:19873]	-
DDX24	ENSG00000089737	2903.35	3052	3079.47	2255.29	2234.98	2105.63	3011.6	2198.63	0.453987	2.46664e-06	7.39141e-05	14	94048291	94081245	-	8636	protein_coding	DEAD-box helicase 24 [Source:HGNC Symbol;Acc:HGNC:13266]	-
CREB3	ENSG00000107175	1426.16	1578.47	1745.3	1195.02	1202.36	1068.71	1583.31	1155.36	0.454726	0.000154353	0.00233275	9	35732335	35737004	+	1903	protein_coding	cAMP responsive element binding protein 3 [Source:HGNC Symbol;Acc:HGNC:2347]	TF_bZIP
NACC1	ENSG00000160877	7471.37	7708.16	7809.43	5964.65	5848.69	4961.12	7662.99	5591.49	0.454753	1.57909e-05	0.000354887	19	13118103	13141141	+	4474	protein_coding	nucleus accumbens associated 1 [Source:HGNC Symbol;Acc:HGNC:20967]	-
DESI1	ENSG00000100418	2275.17	2202.79	2479.74	1839.54	1615.79	1619.42	2319.23	1691.58	0.455648	3.23786e-05	0.000638671	22	41598028	41621096	-	4972	protein_coding	desumoylating isopeptidase 1 [Source:HGNC Symbol;Acc:HGNC:24577]	-
DCBLD2	ENSG00000057019	25071.1	24668.7	27955.7	18927.1	17731	19993.2	25898.5	18883.7	0.45573	5.21193e-06	0.000138178	3	98795941	98901689	-	11274	protein_coding	discoidin, CUB and LCCL domain containing 2 [Source:HGNC Symbol;Acc:HGNC:24627]	-
AC245060.4	ENSG00000272779	527.079	488.319	475.99	357.252	370.758	359.041	497.129	362.351	0.456289	0.00059109	0.00694712	22	22303224	22310401	+	1121	unprocessed_pseudogene	-	-
CGNL1	ENSG00000128849	2876.85	3196.56	3164.29	2296.03	2348.77	2086.93	3079.23	2243.91	0.456567	1.22525e-05	0.000286051	15	57375967	57550727	+	8663	protein_coding	cingulin like 1 [Source:HGNC Symbol;Acc:HGNC:25931]	-
CARD10	ENSG00000100065	9810.34	9620.75	11403.8	7925.36	7128.8	7415.5	10278.3	7489.89	0.456652	1.77911e-05	0.00039104	22	37490362	37519542	-	5652	protein_coding	caspase recruitment domain family member 10 [Source:HGNC Symbol;Acc:HGNC:16422]	-
SPDL1	ENSG00000040275	8168.25	5568.55	6895.37	6191.33	4167.47	4675.95	6877.39	5011.58	0.456772	0.00542182	0.039263	5	169583634	169604778	+	4777	protein_coding	spindle apparatus coiled-coil protein 1 [Source:HGNC Symbol;Acc:HGNC:26010]	-
AGBL5	ENSG00000084693	1506.64	1468.17	1335.17	1046.69	1081.93	1009.8	1436.66	1046.14	0.457637	2.86392e-05	0.000575064	2	27042364	27070622	+	5283	protein_coding	ATP/GTP binding protein like 5 [Source:HGNC Symbol;Acc:HGNC:26147]	-
SMTN	ENSG00000183963	5641.8	4243.88	4783.85	4586.83	3162.35	2934.04	4889.84	3561.07	0.457743	0.00570675	0.0406489	22	31064105	31104757	+	10242	protein_coding	smoothelin [Source:HGNC Symbol;Acc:HGNC:11126]	-
LRPAP1	ENSG00000163956	3845.61	3959.03	4470.51	3064.85	3049.51	2818.1	4091.72	2977.49	0.458704	1.24855e-05	0.000290621	4	3506376	3532559	-	8724	protein_coding	LDL receptor related protein associated protein 1 [Source:HGNC Symbol;Acc:HGNC:6701]	-
PNPT1	ENSG00000138035	3233.14	2947.05	1954.85	2243.8	1840.52	1832.6	2711.68	1972.31	0.459444	0.00658479	0.0450566	2	55634265	55693910	-	5134	protein_coding	polyribonucleotide nucleotidyltransferase 1 [Source:HGNC Symbol;Acc:HGNC:23166]	-
ZNF263	ENSG00000006194	1227.89	1462.82	1240.37	889.997	1087.62	878.902	1310.36	952.173	0.460179	0.000522949	0.00631019	16	3263800	3301401	+	6945	protein_coding	zinc finger protein 263 [Source:HGNC Symbol;Acc:HGNC:13056]	zf-C2H2
DNAL1	ENSG00000119661	512.356	484.036	513.909	339.494	378.344	379.611	503.434	365.816	0.460184	0.000588317	0.00692956	14	73644875	73703732	+	8884	protein_coding	dynein axonemal light chain 1 [Source:HGNC Symbol;Acc:HGNC:23247]	-
RAC1	ENSG00000136238	11711.6	12824.8	11780	8888.48	9753.5	7732.47	12105.5	8791.48	0.461473	3.84559e-05	0.000736858	7	6374523	6403977	+	3114	protein_coding	ras-related C3 botulinum toxin substrate 1 (rho family, small GTP binding protein Rac1) [Source:HGNC Symbol;Acc:HGNC:9801]	-
PLRG1	ENSG00000171566	3046.65	2790.7	2936.77	2089.19	2161.02	2117.78	2924.71	2122.66	0.462466	1.60784e-06	5.13261e-05	4	154535006	154550435	-	5049	protein_coding	pleiotropic regulator 1 [Source:HGNC Symbol;Acc:HGNC:9089]	-
CEP170	ENSG00000143702	4994.98	5034.19	4974.44	3737.57	3622.24	3526.83	5001.2	3628.88	0.462816	2.62023e-07	1.04555e-05	1	243124428	243255348	-	10939	protein_coding	centrosomal protein 170 [Source:HGNC Symbol;Acc:HGNC:28920]	-
ZCCHC24	ENSG00000165424	242.437	266.648	216.54	169.225	177.319	179.52	241.875	175.355	0.462832	0.00747484	0.0499878	10	79382325	79445627	-	5051	protein_coding	zinc finger CCHC-type containing 24 [Source:HGNC Symbol;Acc:HGNC:26911]	-
CEP89	ENSG00000121289	1755.95	1483.16	1689.41	1209.64	1261.15	1104.24	1642.84	1191.68	0.463545	7.44633e-05	0.00127435	19	32875925	32971991	-	9233	protein_coding	centrosomal protein 89 [Source:HGNC Symbol;Acc:HGNC:25907]	-
DUS1L	ENSG00000169718	3855.43	3508.19	3338.91	3028.29	2707.2	2027.09	3567.51	2587.52	0.463605	0.00134336	0.0132239	17	82057506	82065887	-	5999	protein_coding	dihydrouridine synthase 1 like [Source:HGNC Symbol;Acc:HGNC:30086]	-
RAB3GAP1	ENSG00000115839	1968.94	1983.26	1992.77	1501.09	1433.73	1373.52	1981.66	1436.11	0.464762	3.27487e-06	9.43381e-05	2	135052265	135176394	+	6629	protein_coding	RAB3 GTPase activating protein catalytic subunit 1 [Source:HGNC Symbol;Acc:HGNC:17063]	-
BTD	ENSG00000169814	551.617	721.77	753.401	446.043	498.769	522.666	675.596	489.16	0.464967	0.00225243	0.019827	3	15601341	15645822	+	3704	protein_coding	biotinidase [Source:HGNC Symbol;Acc:HGNC:1122]	-
MTA1	ENSG00000182979	2603.98	2380.56	2317.08	2130.98	1874.65	1284.69	2433.87	1763.44	0.465229	0.00410388	0.0314761	14	105419820	105470729	+	6966	protein_coding	metastasis associated 1 [Source:HGNC Symbol;Acc:HGNC:7410]	zf-GATA
TLE4	ENSG00000106829	363.164	393.011	340.278	250.703	277.832	264.606	365.484	264.38	0.466181	0.0017942	0.0165868	9	79571773	79726882	+	8187	protein_coding	transducin like enhancer of split 4 [Source:HGNC Symbol;Acc:HGNC:11840]	-
AMZ2	ENSG00000196704	1689.2	1656.64	1767.25	1286.94	1237.44	1177.17	1704.37	1233.85	0.466372	6.83789e-06	0.000174199	17	68247574	68257164	+	4214	protein_coding	archaelysin family metallopeptidase 2 [Source:HGNC Symbol;Acc:HGNC:28041]	-
ZNF84	ENSG00000198040	746.94	837.425	812.276	506.63	635.315	590.922	798.88	577.622	0.466851	0.000427142	0.00534508	12	133037292	133063304	+	9520	protein_coding	zinc finger protein 84 [Source:HGNC Symbol;Acc:HGNC:13159]	zf-C2H2
CAP2	ENSG00000112186	1100.29	991.631	1219.41	822.098	765.222	808.777	1103.78	798.699	0.467171	0.000135414	0.00209718	6	17393216	17557792	+	3637	protein_coding	cyclase associated actin cytoskeleton regulatory protein 2 [Source:HGNC Symbol;Acc:HGNC:20039]	-
LINC01322	ENSG00000244128	502.541	379.09	486.967	344.717	317.657	328.186	456.199	330.187	0.4676	0.00257415	0.0218831	3	165206960	165655423	+	1860	lincRNA	long intergenic non-protein coding RNA 1322 [Source:HGNC Symbol;Acc:HGNC:50528]	-
PTPN11	ENSG00000179295	8312.53	7809.9	7651.76	6356.38	5774.73	5062.1	7924.73	5731.07	0.467684	2.59547e-05	0.000530004	12	112418351	112509913	+	7023	protein_coding	protein tyrosine phosphatase, non-receptor type 11 [Source:HGNC Symbol;Acc:HGNC:9644]	-
B4GALNT4	ENSG00000182272	1343.71	1591.32	1359.12	1096.83	1247.87	760.157	1431.38	1034.95	0.467903	0.00517357	0.0377977	11	369796	382116	+	3761	protein_coding	beta-1,4-N-acetyl-galactosaminyltransferase 4 [Source:HGNC Symbol;Acc:HGNC:26315]	-
PHF11	ENSG00000136147	1010.97	912.386	765.376	676.899	636.263	631.127	896.244	648.096	0.467971	0.000555338	0.00662008	13	49495610	49528987	+	4841	protein_coding	PHD finger protein 11 [Source:HGNC Symbol;Acc:HGNC:17024]	-
MAPK6	ENSG00000069956	3081.99	2567.96	2614.45	2041.14	1996.97	1937.33	2754.8	1991.81	0.468075	2.39822e-05	0.000496861	15	51952106	52067372	+	6388	protein_coding	mitogen-activated protein kinase 6 [Source:HGNC Symbol;Acc:HGNC:6879]	-
NFE2L1	ENSG00000082641	6967.84	7041.01	7016.11	4950.35	5573.7	4675.01	7008.32	5066.35	0.468102	4.39834e-06	0.000120278	17	48048329	48061487	+	5825	protein_coding	nuclear factor, erythroid 2 like 1 [Source:HGNC Symbol;Acc:HGNC:7781]	TF_bZIP
KARS	ENSG00000065427	7025.75	6012.97	6241.75	5108.08	4711.76	4119.62	6426.83	4646.49	0.468131	5.54018e-05	0.000994942	16	75627474	75648643	-	4065	protein_coding	lysyl-tRNA synthetase [Source:HGNC Symbol;Acc:HGNC:6215]	-
ANKRD11	ENSG00000167522	9725.93	8937.53	8760.41	7030.14	6769.42	6022.35	9141.29	6607.3	0.468423	5.94795e-06	0.000154391	16	89267627	89490561	-	16949	protein_coding	ankyrin repeat domain 11 [Source:HGNC Symbol;Acc:HGNC:21316]	-
VANGL1	ENSG00000173218	2287.93	2226.35	2436.83	1862.52	1578.8	1583.89	2317.04	1675.07	0.468481	2.93611e-05	0.000587297	1	115641953	115698224	+	9062	protein_coding	VANGL planar cell polarity protein 1 [Source:HGNC Symbol;Acc:HGNC:15512]	-
RASSF2	ENSG00000101265	1802.08	1632.01	1972.81	1319.33	1204.25	1383.8	1802.3	1302.46	0.4688	7.13543e-05	0.00122786	20	4780023	4823645	-	5759	protein_coding	Ras association domain family member 2 [Source:HGNC Symbol;Acc:HGNC:9883]	-
LEPR	ENSG00000116678	850.982	825.645	903.084	556.77	647.642	658.242	859.904	620.885	0.469261	0.000166734	0.00249097	1	65420652	65641559	+	11370	protein_coding	leptin receptor [Source:HGNC Symbol;Acc:HGNC:6554]	-
ATXN7L3B	ENSG00000253719	3923.15	4296.35	4436.59	2766.09	3291.31	3081.77	4218.7	3046.39	0.469498	1.66554e-05	0.000369527	12	74537827	74545430	+	7604	protein_coding	ataxin 7 like 3B [Source:HGNC Symbol;Acc:HGNC:37931]	-
SYNGR2	ENSG00000108639	6164.96	6530.2	6556.09	4851.11	4711.76	4339.35	6417.08	4634.07	0.469698	9.98291e-07	3.31534e-05	17	78168558	78173527	+	4074	protein_coding	synaptogyrin 2 [Source:HGNC Symbol;Acc:HGNC:11499]	-
FECH	ENSG00000066926	2805.2	2727.52	2712.24	2094.42	2083.26	1776.5	2748.32	1984.73	0.469821	1.25731e-05	0.000292228	18	57548283	57586772	-	4473	protein_coding	ferrochelatase [Source:HGNC Symbol;Acc:HGNC:3647]	-
LPP	ENSG00000145012	5352.25	4883.19	4423.61	4074.97	3483.8	3026.6	4886.35	3528.46	0.469919	0.000311749	0.00412464	3	188153284	188890671	+	25535	protein_coding	LIM domain containing preferred translocation partner in lipoma [Source:HGNC Symbol;Acc:HGNC:6679]	-
AFAP1	ENSG00000196526	1277.95	1185.46	1285.27	925.513	945.386	835.892	1249.56	902.264	0.470169	3.13126e-05	0.000621562	4	7758714	7939926	-	10036	protein_coding	actin filament associated protein 1 [Source:HGNC Symbol;Acc:HGNC:24017]	-
RNF157	ENSG00000141576	666.455	769.96	681.554	543.191	550.922	434.776	705.99	509.63	0.470369	0.000890072	0.00954249	17	76142453	76240373	-	7802	protein_coding	ring finger protein 157 [Source:HGNC Symbol;Acc:HGNC:29402]	-
SPOCK1	ENSG00000152377	14102.5	12671.7	16047.9	10307	9140	11457.5	14274.1	10301.5	0.470556	0.000146909	0.0022419	5	136975298	137598379	-	6222	protein_coding	SPARC/osteonectin, cwcv and kazal like domains proteoglycan 1 [Source:HGNC Symbol;Acc:HGNC:11251]	-
ECI1	ENSG00000167969	4715.24	5319.04	4863.68	3751.15	3944.64	3045.3	4965.99	3580.36	0.472002	0.000100105	0.00162431	16	2239395	2252300	-	3234	protein_coding	enoyl-CoA delta isomerase 1 [Source:HGNC Symbol;Acc:HGNC:2703]	-
IGFBP6	ENSG00000167779	632.102	816.007	605.715	505.585	487.391	486.201	684.608	493.059	0.472978	0.00125179	0.0125115	12	53097436	53102345	+	1279	protein_coding	insulin like growth factor binding protein 6 [Source:HGNC Symbol;Acc:HGNC:5475]	-
HTT	ENSG00000197386	4164.61	4353.11	4587.27	3305.11	3205.02	2932.17	4368.33	3147.43	0.473018	2.59656e-06	7.75104e-05	4	3074681	3243959	+	18128	protein_coding	huntingtin [Source:HGNC Symbol;Acc:HGNC:4851]	-
ZNF197	ENSG00000186448	295.439	312.696	258.452	194.295	215.248	214.116	288.862	207.886	0.473324	0.00395567	0.0305705	3	44584888	44648471	+	6767	protein_coding	zinc finger protein 197 [Source:HGNC Symbol;Acc:HGNC:12988]	zf-C2H2
DDHD2	ENSG00000085788	2378.23	2369.85	2421.86	1675.53	1835.77	1650.28	2389.98	1720.53	0.474086	2.33876e-06	7.07598e-05	8	38225218	38275558	+	10686	protein_coding	DDHD domain containing 2 [Source:HGNC Symbol;Acc:HGNC:29106]	-
CPS1	ENSG00000021826	719.458	822.433	979.921	558.86	662.813	592.792	840.604	604.822	0.474528	0.00116687	0.0118366	2	210477682	210679107	+	10444	protein_coding	carbamoyl-phosphate synthase 1 [Source:HGNC Symbol;Acc:HGNC:2323]	-
CSRNP1	ENSG00000144655	675.289	744.259	685.545	503.496	554.715	456.281	701.698	504.831	0.474845	0.000304025	0.00404384	3	39141855	39154562	-	3214	protein_coding	cysteine and serine rich nuclear protein 1 [Source:HGNC Symbol;Acc:HGNC:14300]	-
AC022400.7	ENSG00000279088	377.887	371.594	360.236	291.443	250.333	257.126	369.905	266.3	0.475158	0.00132335	0.0130778	10	73742995	73744230	-	1236	TEC	-	-
RNPS1	ENSG00000205937	7208.32	6767.93	6287.66	5150.91	4995.28	4431.91	6754.64	4859.37	0.475202	7.75056e-06	0.00019213	16	2253116	2268412	-	8582	protein_coding	RNA binding protein with serine rich domain 1 [Source:HGNC Symbol;Acc:HGNC:10080]	-
RAB36	ENSG00000100228	951.097	1033.4	1121.62	708.237	772.808	752.677	1035.37	744.574	0.475308	7.11001e-05	0.00122618	22	23145326	23164350	+	4107	protein_coding	RAB36, member RAS oncogene family [Source:HGNC Symbol;Acc:HGNC:9775]	-
GTF2H3	ENSG00000111358	1628.35	1461.75	1409.01	1231.58	1033.57	971.468	1499.7	1078.87	0.475801	0.000193444	0.00279502	12	123633739	123662606	+	3996	protein_coding	general transcription factor IIH subunit 3 [Source:HGNC Symbol;Acc:HGNC:4657]	-
STAP2	ENSG00000178078	503.522	551.501	533.867	360.386	442.824	338.471	529.63	380.56	0.476353	0.0012746	0.0126909	19	4324043	4342786	-	2766	protein_coding	signal transducing adaptor family member 2 [Source:HGNC Symbol;Acc:HGNC:30430]	-
TPM1	ENSG00000140416	26408.9	22648	26539.7	20786.4	16527.7	17020.8	25198.8	18111.6	0.476494	7.56493e-05	0.00129182	15	63042632	63071915	+	12492	protein_coding	tropomyosin 1 [Source:HGNC Symbol;Acc:HGNC:12010]	-
RBM7	ENSG00000076053	440.705	433.705	458.028	266.372	317.657	372.131	444.146	318.72	0.477359	0.00244077	0.0209887	11	114400030	114414203	+	7885	protein_coding	RNA binding motif protein 7 [Source:HGNC Symbol;Acc:HGNC:9904]	-
FAM160A1	ENSG00000164142	416.166	441.201	432.083	363.52	280.676	282.371	429.817	308.856	0.478223	0.00199736	0.0180698	4	151409216	151663632	+	4932	protein_coding	family with sequence similarity 160 member A1 [Source:HGNC Symbol;Acc:HGNC:34237]	-
CCDC102A	ENSG00000135736	527.079	472.256	548.835	400.081	377.396	334.731	516.057	370.736	0.478343	0.000745548	0.00827593	16	57512178	57536599	-	2582	protein_coding	coiled-coil domain containing 102A [Source:HGNC Symbol;Acc:HGNC:28097]	-
ZNF202	ENSG00000166261	336.663	304.129	309.344	220.41	248.436	213.181	316.712	227.342	0.47841	0.00234154	0.0203758	11	123724177	123741675	-	4808	protein_coding	zinc finger protein 202 [Source:HGNC Symbol;Acc:HGNC:12994]	zf-C2H2
ATP6V0D1	ENSG00000159720	2594.17	2681.47	3353.88	1995.18	2126.88	2067.29	2876.51	2063.12	0.479476	9.31998e-05	0.00153134	16	67438014	67481237	-	8212	protein_coding	ATPase H+ transporting V0 subunit d1 [Source:HGNC Symbol;Acc:HGNC:13724]	-
CD164	ENSG00000135535	6237.59	6506.64	6721.74	4194.06	4730.72	5033.12	6488.66	4652.63	0.479727	4.77846e-06	0.000128476	6	109366514	109382457	-	6842	protein_coding	CD164 molecule [Source:HGNC Symbol;Acc:HGNC:1632]	-
PBDC1	ENSG00000102390	502.541	551.501	557.816	376.055	394.464	384.286	537.286	384.935	0.480638	0.000241735	0.00334023	X	76172936	76178204	+	1201	protein_coding	polysaccharide biosynthesis domain containing 1 [Source:HGNC Symbol;Acc:HGNC:28790]	-
SDC4	ENSG00000124145	2736.49	3423.59	3234.14	2027.56	2606.69	2096.28	3131.41	2243.51	0.480807	0.000307281	0.00408022	20	45325288	45348424	-	2613	protein_coding	syndecan 4 [Source:HGNC Symbol;Acc:HGNC:10661]	-
AC102953.2	ENSG00000273230	237.529	258.081	264.439	196.384	179.216	169.235	253.35	181.612	0.481133	0.00423345	0.0323023	7	1464497	1467522	-	3026	lincRNA	-	-
CTXN1	ENSG00000178531	3296.94	3631.34	3818.9	2451.67	2775.47	2470.28	3582.39	2565.81	0.481391	8.72268e-06	0.000212855	19	7924485	7926166	-	1274	protein_coding	cortexin 1 [Source:HGNC Symbol;Acc:HGNC:31108]	-
TRIM38	ENSG00000112343	2698.21	3761.99	3291.02	1828.05	2640.82	2513.29	3250.4	2327.39	0.481545	0.00235611	0.0204619	6	25962802	25991226	+	9413	protein_coding	tripartite motif containing 38 [Source:HGNC Symbol;Acc:HGNC:10059]	-
DENND4A	ENSG00000174485	306.236	370.523	299.365	216.232	229.472	252.451	325.374	232.718	0.481838	0.00336336	0.0269104	15	65658046	65792293	-	10623	protein_coding	DENN domain containing 4A [Source:HGNC Symbol;Acc:HGNC:24321]	-
DZIP1L	ENSG00000158163	673.326	470.114	706.501	500.362	388.775	436.646	616.647	441.928	0.481947	0.0056206	0.0402591	3	138061990	138115818	-	5045	protein_coding	DAZ interacting zinc finger protein 1 like [Source:HGNC Symbol;Acc:HGNC:26551]	-
BAIAP2-AS1	ENSG00000226137	2092.61	2140.68	2429.84	1678.67	1417.61	1671.78	2221.04	1589.35	0.482977	4.36886e-05	0.000820381	17	81029130	81034881	-	4773	lincRNA	BAIAP2 antisense RNA 1 (head to head) [Source:HGNC Symbol;Acc:HGNC:44342]	-
COPE	ENSG00000105669	2795.38	2898.86	2894.86	2066.21	2284.29	1793.33	2863.03	2047.95	0.483405	2.84045e-05	0.000571084	19	18899514	18919397	-	2885	protein_coding	coatomer protein complex subunit epsilon [Source:HGNC Symbol;Acc:HGNC:2234]	-
RASA3	ENSG00000185989	3165.42	3175.15	3272.06	2505.99	2251.1	2119.65	3204.21	2292.25	0.483477	3.75222e-06	0.000106519	13	113977783	114132611	-	4763	protein_coding	RAS p21 protein activator 3 [Source:HGNC Symbol;Acc:HGNC:20331]	-
GPATCH3	ENSG00000198746	294.457	307.341	323.314	247.57	236.109	178.585	308.371	220.755	0.483571	0.00534413	0.0388286	1	26890488	26900466	-	2225	protein_coding	G-patch domain containing 3 [Source:HGNC Symbol;Acc:HGNC:25720]	-
SRP19	ENSG00000153037	522.171	471.185	472.996	349.94	370.758	328.186	488.784	349.628	0.483743	0.000432747	0.00539795	5	112861222	112869788	+	3598	protein_coding	signal recognition particle 19 [Source:HGNC Symbol;Acc:HGNC:11300]	-
SERPINH1	ENSG00000149257	3751.39	3835.88	4610.22	2762.96	2826.68	3131.32	4065.83	2906.99	0.483962	3.47201e-05	0.00068142	11	75562056	75572783	+	4914	protein_coding	serpin family H member 1 [Source:HGNC Symbol;Acc:HGNC:1546]	-
USP42	ENSG00000106346	731.236	939.158	864.166	578.707	677.037	555.391	844.853	603.712	0.484273	0.000645651	0.00740959	7	6104884	6161564	+	7072	protein_coding	ubiquitin specific peptidase 42 [Source:HGNC Symbol;Acc:HGNC:20068]	-
HDAC7	ENSG00000061273	2487.18	2352.71	2431.84	1942.95	1833.88	1422.14	2423.91	1732.99	0.484436	0.000190178	0.0027698	12	47782722	47833132	-	9928	protein_coding	histone deacetylase 7 [Source:HGNC Symbol;Acc:HGNC:14067]	-
TNFSF9	ENSG00000125657	2215.3	2118.19	2313.09	1680.76	1562.68	1505.35	2215.53	1582.93	0.485397	2.94473e-06	8.59355e-05	19	6530999	6535928	+	1665	protein_coding	TNF superfamily member 9 [Source:HGNC Symbol;Acc:HGNC:11939]	-
ATP1B3	ENSG00000069849	3854.45	3196.56	4288.9	2920.69	2455.92	2721.79	3779.97	2699.47	0.485935	0.000178457	0.00262599	3	141876124	141926514	+	2584	protein_coding	ATPase Na+/K+ transporting subunit beta 3 [Source:HGNC Symbol;Acc:HGNC:806]	-
STK25	ENSG00000115694	6102.14	4934.6	5181.01	4499.08	3846.97	3234.17	5405.91	3860.08	0.486129	0.000408606	0.00512955	2	241492674	241509730	-	7584	protein_coding	serine/threonine kinase 25 [Source:HGNC Symbol;Acc:HGNC:11404]	-
SPACA9	ENSG00000165698	262.067	306.27	345.267	189.072	227.575	234.686	304.535	217.111	0.48667	0.00552645	0.0398192	9	132878027	132890201	+	2823	protein_coding	sperm acrosome associated 9 [Source:HGNC Symbol;Acc:HGNC:1367]	-
PKD2	ENSG00000118762	2857.22	3578.87	3758.03	2118.44	2634.19	2517.96	3398.04	2423.53	0.487328	0.000280459	0.00378838	4	88007668	88077777	+	5498	protein_coding	polycystin 2, transient receptor potential cation channel [Source:HGNC Symbol;Acc:HGNC:9009]	-
TOP1MT	ENSG00000184428	1459.53	1303.26	1281.28	1127.12	931.163	826.542	1348.02	961.609	0.488096	0.000368443	0.00470464	8	143304384	143359979	-	6441	protein_coding	topoisomerase (DNA) I, mitochondrial [Source:HGNC Symbol;Acc:HGNC:29787]	-
NPY1R	ENSG00000164128	655.658	954.15	995.887	505.585	679.882	670.397	868.565	618.621	0.488659	0.00563413	0.0403337	4	163323961	163344832	-	4180	protein_coding	neuropeptide Y receptor Y1 [Source:HGNC Symbol;Acc:HGNC:7956]	-
P4HB	ENSG00000185624	17694.9	16318	18547.6	13741.7	12718.6	10978.8	17520.2	12479.7	0.489498	1.41499e-05	0.000324536	17	81843159	81860694	-	5303	protein_coding	prolyl 4-hydroxylase subunit beta [Source:HGNC Symbol;Acc:HGNC:8548]	-
CCDC92	ENSG00000119242	1043.36	1155.47	1379.07	826.277	874.269	847.112	1192.64	849.219	0.489837	0.000186951	0.00273553	12	123918660	123972831	-	8223	protein_coding	coiled-coil domain containing 92 [Source:HGNC Symbol;Acc:HGNC:29563]	-
TAF15	ENSG00000270647	8753.24	8310	7405.29	6156.86	5832.57	5426.75	8156.17	5805.39	0.490565	3.94479e-06	0.00011138	17	35713791	35864615	+	5909	protein_coding	TATA-box binding protein associated factor 15 [Source:HGNC Symbol;Acc:HGNC:11547]	-
ADAR	ENSG00000160710	14243.9	15416.3	10103.6	9569.56	10057.9	8664.67	13254.6	9430.7	0.491038	0.000853205	0.00925508	1	154582062	154627999	-	8356	protein_coding	adenosine deaminase, RNA specific [Source:HGNC Symbol;Acc:HGNC:225]	-
TOR3A	ENSG00000186283	2358.6	2239.2	2240.25	1751.79	1554.15	1558.65	2279.35	1621.53	0.491626	2.44466e-06	7.35373e-05	1	179081377	179098023	+	3917	protein_coding	torsin family 3 member A [Source:HGNC Symbol;Acc:HGNC:11997]	-
TBC1D9	ENSG00000109436	687.067	869.551	929.029	494.095	627.729	644.217	828.549	588.68	0.492127	0.00165302	0.0155715	4	140620765	140756120	-	5603	protein_coding	TBC1 domain family member 9 [Source:HGNC Symbol;Acc:HGNC:21710]	-
NOSIP	ENSG00000142546	1513.51	1511.01	1500.82	1209.64	1114.17	892.927	1508.44	1072.25	0.492949	0.000155448	0.00234702	19	49555711	49590262	-	4248	protein_coding	nitric oxide synthase interacting protein [Source:HGNC Symbol;Acc:HGNC:17946]	-
GTPBP4	ENSG00000107937	5160.86	5077.02	4505.44	3571.48	3792.92	3107.95	4914.44	3490.78	0.493513	1.44061e-05	0.000329444	10	988019	1019936	+	6540	protein_coding	GTP binding protein 4 [Source:HGNC Symbol;Acc:HGNC:21535]	-
PIR	ENSG00000087842	796.998	736.762	789.325	550.503	543.336	555.391	774.362	549.744	0.494503	2.68365e-05	0.000543048	X	15384799	15493564	-	2512	protein_coding	pirin [Source:HGNC Symbol;Acc:HGNC:30048]	-
TEX2	ENSG00000136478	624.25	591.123	694.526	501.407	440.927	414.206	636.633	452.18	0.494715	0.000338664	0.00441448	17	64147227	64263301	-	9094	protein_coding	testis expressed 2 [Source:HGNC Symbol;Acc:HGNC:30884]	-
MYBL1	ENSG00000185697	1651.91	1398.56	1306.23	1170.99	1022.19	899.472	1452.23	1030.89	0.494999	0.000358987	0.00461291	8	66562175	66614247	-	7239	protein_coding	MYB proto-oncogene like 1 [Source:HGNC Symbol;Acc:HGNC:7547]	MYB
EDC3	ENSG00000179151	1319.17	1250.78	1398.03	1032.06	973.833	810.647	1322.66	938.848	0.495104	9.1324e-05	0.00150774	15	74630558	74696292	-	5103	protein_coding	enhancer of mRNA decapping 3 [Source:HGNC Symbol;Acc:HGNC:26114]	-
YRDC	ENSG00000196449	1112.07	1020.54	999.878	794.939	766.171	660.112	1044.16	740.407	0.496565	6.01635e-05	0.00106352	1	37802944	37808185	-	1826	protein_coding	yrdC N6-threonylcarbamoyltransferase domain containing [Source:HGNC Symbol;Acc:HGNC:28905]	-
MNX1	ENSG00000130675	361.201	403.72	365.225	302.933	282.573	215.986	376.715	267.164	0.496706	0.00304716	0.0249418	7	156994051	157010651	-	4202	protein_coding	motor neuron and pancreas homeobox 1 [Source:HGNC Symbol;Acc:HGNC:4979]	Homeobox
CBX6	ENSG00000183741	6400.52	7278.74	6558.08	4538.78	5466.55	4330	6745.78	4778.44	0.497363	2.53447e-05	0.000520264	22	38861450	38872314	-	8030	protein_coding	chromobox 6 [Source:HGNC Symbol;Acc:HGNC:1556]	-
PKP3	ENSG00000184363	614.434	650.022	608.708	471.113	443.772	412.336	624.388	442.407	0.497491	0.000100953	0.00163638	11	392614	404908	+	3787	protein_coding	plakophilin 3 [Source:HGNC Symbol;Acc:HGNC:9025]	-
CALD1	ENSG00000122786	766.571	556.855	704.505	533.789	443.772	460.021	675.977	479.194	0.497662	0.00123003	0.0123679	7	134744252	134970728	+	9843	protein_coding	caldesmon 1 [Source:HGNC Symbol;Acc:HGNC:1441]	-
FXYD5	ENSG00000089327	1130.72	1013.05	1295.25	783.448	813.582	838.697	1146.34	811.909	0.497754	8.68091e-05	0.00144608	19	35154730	35169883	+	2993	protein_coding	FXYD domain containing ion transport regulator 5 [Source:HGNC Symbol;Acc:HGNC:4029]	-
ZNF76	ENSG00000065029	924.596	1141.55	1041.79	698.836	842.977	658.242	1035.98	733.352	0.497964	0.0003497	0.00452066	6	35258909	35295985	+	6789	protein_coding	zinc finger protein 76 [Source:HGNC Symbol;Acc:HGNC:13149]	zf-C2H2
ZNF678	ENSG00000181450	642.899	590.053	621.681	430.374	452.306	430.101	618.211	437.594	0.498659	6.8412e-05	0.00118768	1	227563543	227677443	+	8915	protein_coding	zinc finger protein 678 [Source:HGNC Symbol;Acc:HGNC:28652]	zf-C2H2
ADCY3	ENSG00000138031	2009.18	1554.91	1697.4	1505.26	1230.8	988.298	1753.83	1241.46	0.49913	0.00166104	0.0156092	2	24819169	24919839	-	6058	protein_coding	adenylate cyclase 3 [Source:HGNC Symbol;Acc:HGNC:234]	-
SUGP1	ENSG00000105705	989.377	857.771	917.054	639.294	652.383	663.852	921.401	651.843	0.499484	2.34786e-05	0.000488401	19	19276018	19320844	-	5356	protein_coding	SURP and G-patch domain containing 1 [Source:HGNC Symbol;Acc:HGNC:18643]	-
TMEM164	ENSG00000157600	2815.99	2483.36	2515.66	2063.08	1765.61	1697.96	2605.01	1842.22	0.500264	1.86423e-05	0.000406699	X	110002631	110182734	+	6583	protein_coding	transmembrane protein 164 [Source:HGNC Symbol;Acc:HGNC:26217]	-
JOSD2	ENSG00000161677	256.178	330.901	358.24	206.83	246.54	214.116	315.106	222.495	0.501037	0.00508579	0.0372434	19	50505998	50511353	-	1514	protein_coding	Josephin domain containing 2 [Source:HGNC Symbol;Acc:HGNC:28853]	-
RIT1	ENSG00000143622	936.374	965.93	1086.69	644.517	752.895	713.407	996.333	703.606	0.501418	5.62068e-05	0.00100709	1	155897808	155911404	-	3919	protein_coding	Ras like without CAAX 1 [Source:HGNC Symbol;Acc:HGNC:10023]	-
TSPYL4	ENSG00000187189	1388.86	1606.31	1564.68	933.87	1239.34	1046.27	1519.95	1073.16	0.501597	0.000156934	0.0023649	6	116249961	116254140	-	4180	protein_coding	TSPY like 4 [Source:HGNC Symbol;Acc:HGNC:21559]	-
MKL1	ENSG00000196588	1737.3	1542.06	1829.12	1373.65	1129.34	1106.11	1702.83	1203.03	0.501928	8.33541e-05	0.00140037	22	40410281	40636702	-	6602	protein_coding	megakaryoblastic leukemia (translocation) 1 [Source:HGNC Symbol;Acc:HGNC:14334]	-
DENND3	ENSG00000105339	2598.1	2547.61	2473.75	2012.94	1812.07	1555.84	2539.82	1793.62	0.502211	2.34802e-05	0.000488401	8	141117278	141195808	+	14670	protein_coding	DENN domain containing 3 [Source:HGNC Symbol;Acc:HGNC:29134]	-
CDIPT	ENSG00000103502	2407.68	2718.95	2753.16	1896.99	1918.27	1747.52	2626.6	1854.26	0.502356	2.60601e-06	7.76226e-05	16	29858357	29863736	-	3325	protein_coding	CDP-diacylglycerol--inositol 3-phosphatidyltransferase [Source:HGNC Symbol;Acc:HGNC:1769]	-
CABIN1	ENSG00000099991	1980.72	2149.25	2304.11	1564.81	1587.34	1389.41	2144.69	1513.85	0.502659	8.26429e-06	0.000203255	22	24011192	24178628	+	9388	protein_coding	calcineurin binding protein 1 [Source:HGNC Symbol;Acc:HGNC:24187]	-
RABEP2	ENSG00000177548	796.998	886.685	942.999	635.115	629.625	589.052	875.561	617.931	0.502869	4.5555e-05	0.000848299	16	28904421	28936526	-	4566	protein_coding	rabaptin, RAB GTPase binding effector protein 2 [Source:HGNC Symbol;Acc:HGNC:24817]	-
TM7SF3	ENSG00000064115	3506.01	3472.85	4503.44	2560.31	2574.45	2963.96	3827.43	2699.57	0.503611	0.000102626	0.00165664	12	26973195	27014434	-	3888	protein_coding	transmembrane 7 superfamily member 3 [Source:HGNC Symbol;Acc:HGNC:23049]	-
VNN2	ENSG00000112303	685.104	749.613	725.461	481.559	556.612	484.331	720.059	507.501	0.504147	7.70752e-05	0.00131045	6	132743870	132763459	-	2633	protein_coding	vanin 2 [Source:HGNC Symbol;Acc:HGNC:12706]	-
ZBTB4	ENSG00000174282	2993.65	3231.9	3318.96	2321.1	2280.5	2125.26	3181.5	2242.28	0.504814	5.40111e-07	1.92886e-05	17	7459366	7484263	-	6126	protein_coding	zinc finger and BTB domain containing 4 [Source:HGNC Symbol;Acc:HGNC:23847]	ZBTB
NAAA	ENSG00000138744	675.289	888.827	906.077	505.585	637.211	596.532	823.398	579.776	0.505173	0.000961026	0.0101776	4	75913657	75941051	-	4459	protein_coding	N-acylethanolamine acid amidase [Source:HGNC Symbol;Acc:HGNC:736]	-
RBM15B	ENSG00000259956	2012.13	2418.04	2414.88	1528.25	1797.85	1495.07	2281.68	1607.05	0.505457	4.80772e-05	0.000885013	3	51391268	51397908	+	6641	protein_coding	RNA binding motif protein 15B [Source:HGNC Symbol;Acc:HGNC:24303]	-
SIL1	ENSG00000120725	1632.28	1651.29	1755.28	1202.33	1226.06	1121.07	1679.61	1183.15	0.505633	1.49997e-06	4.79807e-05	5	138946720	139293557	-	4011	protein_coding	SIL1 nucleotide exchange factor [Source:HGNC Symbol;Acc:HGNC:24624]	-
GNG11	ENSG00000127920	1092.44	1579.54	1547.72	802.251	1153.05	1013.54	1406.56	989.614	0.506592	0.00272364	0.0229489	7	93921699	93928610	+	3055	protein_coding	G protein subunit gamma 11 [Source:HGNC Symbol;Acc:HGNC:4403]	-
MPP2	ENSG00000108852	190.416	214.175	200.574	132.664	144.131	148.665	201.722	141.82	0.506807	0.00525152	0.0382778	17	43875357	43909711	-	6114	protein_coding	membrane palmitoylated protein 2 [Source:HGNC Symbol;Acc:HGNC:7220]	-
FAM171A1	ENSG00000148468	1009.99	1177.96	1248.35	754.199	919.784	740.522	1145.43	804.835	0.508785	0.000196848	0.00283527	10	15211643	15371062	-	3955	protein_coding	family with sequence similarity 171 member A1 [Source:HGNC Symbol;Acc:HGNC:23522]	-
ARHGAP18	ENSG00000146376	2736.49	2791.77	3024.58	1948.17	1966.63	2093.47	2850.95	2002.76	0.509368	4.07029e-07	1.53047e-05	6	129576132	129710225	-	4640	protein_coding	Rho GTPase activating protein 18 [Source:HGNC Symbol;Acc:HGNC:21035]	-
APBB1IP	ENSG00000077420	3432.39	2426.6	2829.99	2558.22	1846.21	1700.77	2896.33	2035.06	0.509592	0.00223103	0.0197051	10	26438203	26567803	+	3981	protein_coding	amyloid beta precursor protein binding family B member 1 interacting protein [Source:HGNC Symbol;Acc:HGNC:17379]	-
CHD3	ENSG00000170004	11083.4	11772.1	12021.5	8456.02	8572.01	7468.8	11625.7	8165.61	0.509709	3.14457e-07	1.2145e-05	17	7884806	7912760	+	9758	protein_coding	chromodomain helicase DNA binding protein 3 [Source:HGNC Symbol;Acc:HGNC:1918]	-
EVA1B	ENSG00000142694	966.802	1521.71	1657.48	974.609	1045.9	891.057	1382	970.522	0.509765	0.00382239	0.0296871	1	36322031	36324154	-	1211	protein_coding	eva-1 homolog B [Source:HGNC Symbol;Acc:HGNC:25558]	-
TMEM41A	ENSG00000163900	1316.22	1376.08	1710.37	968.342	1019.35	1103.3	1467.56	1030.33	0.510136	0.000109748	0.00174815	3	185476496	185499057	-	8668	protein_coding	transmembrane protein 41A [Source:HGNC Symbol;Acc:HGNC:30544]	-
NACC2	ENSG00000148411	6612.53	6657.63	7200.72	5218.81	4834.08	4319.71	6823.63	4790.87	0.510384	1.72968e-06	5.48797e-05	9	136006537	136095285	-	7212	protein_coding	NACC family member 2 [Source:HGNC Symbol;Acc:HGNC:23846]	-
EIF3J-AS1	ENSG00000179523	265.012	300.916	286.392	190.117	199.128	208.506	284.107	199.25	0.510719	0.0015022	0.0144599	15	44527257	44536923	-	3330	lincRNA	EIF3J antisense RNA 1 (head to head) [Source:HGNC Symbol;Acc:HGNC:48616]	-
PCGF6	ENSG00000156374	901.04	869.551	794.314	610.045	606.868	583.442	854.968	600.118	0.510755	1.77995e-05	0.00039104	10	103302796	103351134	-	2613	protein_coding	polycomb group ring finger 6 [Source:HGNC Symbol;Acc:HGNC:21156]	-
UBA7	ENSG00000182179	219.862	300.916	240.49	157.734	181.112	194.481	253.756	177.776	0.510937	0.00654483	0.0448472	3	49805207	49813946	-	4545	protein_coding	ubiquitin like modifier activating enzyme 7 [Source:HGNC Symbol;Acc:HGNC:12471]	-
ARID3A	ENSG00000116017	506.467	493.674	580.768	375.01	388.775	345.951	526.969	369.912	0.510999	0.000244491	0.00337242	19	925781	975934	+	7210	protein_coding	AT-rich interaction domain 3A [Source:HGNC Symbol;Acc:HGNC:3031]	ARID
GNAI2	ENSG00000114353	4636.72	4649.74	4952.49	3277.95	3337.77	3371.62	4746.32	3329.11	0.511651	2.56132e-08	1.34896e-06	3	50226292	50259355	+	7650	protein_coding	G protein subunit alpha i2 [Source:HGNC Symbol;Acc:HGNC:4385]	-
EPN1	ENSG00000063245	6524.19	6278.54	5859.57	5185.38	4487.03	3409.02	6220.77	4360.48	0.512765	0.000341079	0.00443856	19	55675226	55709858	+	17616	protein_coding	epsin 1 [Source:HGNC Symbol;Acc:HGNC:21604]	-
CDK12	ENSG00000167258	3468.71	3723.43	3518.53	2522.7	2747.02	2230.92	3570.23	2500.21	0.513958	3.44859e-06	9.84359e-05	17	39461511	39564907	+	12773	protein_coding	cyclin dependent kinase 12 [Source:HGNC Symbol;Acc:HGNC:24224]	-
LPXN	ENSG00000110031	175.693	190.616	204.566	126.396	132.752	140.25	190.292	133.133	0.514433	0.00589865	0.0415615	11	58526871	58578220	-	2467	protein_coding	leupaxin [Source:HGNC Symbol;Acc:HGNC:14061]	-
PDE8A	ENSG00000073417	699.827	807.44	707.499	551.547	479.805	518.926	738.255	516.76	0.514686	7.25582e-05	0.00124584	15	84980440	85139145	+	7886	protein_coding	phosphodiesterase 8A [Source:HGNC Symbol;Acc:HGNC:8793]	-
VGF	ENSG00000128564	2506.81	2022.88	2311.1	2133.07	1385.37	1268.8	2280.26	1595.74	0.515542	0.00329914	0.0264506	7	101162509	101165593	-	2704	protein_coding	VGF nerve growth factor inducible [Source:HGNC Symbol;Acc:HGNC:12684]	-
RPL11	ENSG00000142676	15247	13832.5	13211	11025.7	9506.01	9035.86	14096.8	9855.87	0.516393	4.04846e-06	0.000113691	1	23691779	23696425	+	1987	protein_coding	ribosomal protein L11 [Source:HGNC Symbol;Acc:HGNC:10301]	-
FAM216A	ENSG00000204856	675.289	613.612	584.759	453.355	492.132	364.651	624.553	436.713	0.516662	0.00053751	0.00644271	12	110468364	110490385	+	2753	protein_coding	family with sequence similarity 216 member A [Source:HGNC Symbol;Acc:HGNC:30180]	-
FAM210B	ENSG00000124098	214.954	261.294	229.513	143.11	175.423	173.91	235.254	164.148	0.516841	0.00452414	0.0340777	20	56358915	56368663	+	3577	protein_coding	family with sequence similarity 210 member B [Source:HGNC Symbol;Acc:HGNC:16102]	-
TACC3	ENSG00000013810	6441.75	5414.35	5176.02	4761.28	3756.89	3372.55	5677.37	3963.57	0.518632	0.000258071	0.0035194	4	1721490	1745176	+	6528	protein_coding	transforming acidic coiled-coil containing protein 3 [Source:HGNC Symbol;Acc:HGNC:11524]	-
EFNA5	ENSG00000184349	238.51	257.01	310.341	184.894	187.75	189.805	268.621	187.483	0.51875	0.00282683	0.0235448	5	107376889	107670895	-	5703	protein_coding	ephrin A5 [Source:HGNC Symbol;Acc:HGNC:3225]	-
ZNF37A	ENSG00000075407	1070.84	874.905	1122.62	799.117	661.865	681.617	1022.79	714.2	0.519067	0.000192097	0.00278479	10	38094334	38150293	+	13190	protein_coding	zinc finger protein 37A [Source:HGNC Symbol;Acc:HGNC:13102]	zf-C2H2
HPS4	ENSG00000100099	1503.7	1431.76	1490.84	1136.52	1009.87	943.417	1475.43	1029.94	0.519205	6.11213e-06	0.0001579	22	26443423	26483837	-	10782	protein_coding	HPS4, biogenesis of lysosomal organelles complex 3 subunit 2 [Source:HGNC Symbol;Acc:HGNC:15844]	-
MEX3D	ENSG00000181588	1938.51	2275.61	2095.55	1484.37	1641.39	1276.28	2103.23	1467.35	0.519328	3.73191e-05	0.000721564	19	1554669	1568058	-	2850	protein_coding	mex-3 RNA binding family member D [Source:HGNC Symbol;Acc:HGNC:16734]	-
PPARG	ENSG00000132170	981.525	923.095	931.024	684.211	686.519	607.752	945.215	659.494	0.519735	1.02794e-05	0.000246612	3	12287368	12434356	+	4046	protein_coding	peroxisome proliferator activated receptor gamma [Source:HGNC Symbol;Acc:HGNC:9236]	THR-like
B4GALNT1	ENSG00000135454	369.053	371.594	377.2	302.933	238.006	239.361	372.616	260.1	0.520316	0.000958843	0.0101614	12	57623410	57633355	-	8003	protein_coding	beta-1,4-N-acetyl-galactosaminyltransferase 1 [Source:HGNC Symbol;Acc:HGNC:4117]	-
MOB3C	ENSG00000142961	345.497	372.665	335.289	212.053	247.488	273.956	351.15	244.499	0.520421	0.00114752	0.0116739	1	46607715	46616891	-	5916	protein_coding	MOB kinase activator 3C [Source:HGNC Symbol;Acc:HGNC:29800]	-
RBM24	ENSG00000112183	885.335	702.494	719.473	563.038	545.233	501.161	769.101	536.477	0.520423	0.000163567	0.00245068	6	17281346	17293875	+	3444	protein_coding	RNA binding motif protein 24 [Source:HGNC Symbol;Acc:HGNC:21539]	-
MOXD1	ENSG00000079931	652.714	622.179	699.516	458.578	466.53	451.606	658.136	458.905	0.52046	3.05266e-05	0.000608277	6	132296055	132401545	-	5293	protein_coding	monooxygenase DBH like 1 [Source:HGNC Symbol;Acc:HGNC:21063]	-
IFT43	ENSG00000119650	458.372	490.461	478.984	287.264	340.415	366.521	475.939	331.4	0.520717	0.000372929	0.00474643	14	75902136	76084585	+	4172	protein_coding	intraflagellar transport 43 [Source:HGNC Symbol;Acc:HGNC:29669]	-
FAM208A	ENSG00000163946	1579.27	1431.76	1506.8	1180.4	964.351	1005.13	1505.95	1049.96	0.521021	1.39374e-05	0.000320602	3	56620133	56683237	-	9824	protein_coding	family with sequence similarity 208 member A [Source:HGNC Symbol;Acc:HGNC:30314]	-
BTBD11	ENSG00000151136	838.222	694.998	737.435	649.74	483.598	449.736	756.885	527.691	0.521831	0.00109669	0.0113352	12	107318413	107659642	+	7924	protein_coding	BTB domain containing 11 [Source:HGNC Symbol;Acc:HGNC:23844]	-
ARHGAP21	ENSG00000107863	1404.56	1557.05	1501.81	933.87	1121.76	1050.94	1487.81	1035.52	0.522238	7.85005e-06	0.000194289	10	24583609	24723668	-	10937	protein_coding	Rho GTPase activating protein 21 [Source:HGNC Symbol;Acc:HGNC:23725]	-
WIPI2	ENSG00000157954	3331.29	3564.95	4117.26	2405.71	2730.9	2526.38	3671.17	2554.33	0.523196	5.90476e-06	0.000153681	7	5190188	5233826	+	8977	protein_coding	WD repeat domain, phosphoinositide interacting 2 [Source:HGNC Symbol;Acc:HGNC:32225]	-
MTM1	ENSG00000171100	245.381	378.019	317.327	192.206	221.886	239.361	313.576	217.818	0.523565	0.00623977	0.0433554	X	150568619	150673322	+	4016	protein_coding	myotubularin 1 [Source:HGNC Symbol;Acc:HGNC:7448]	-
NENF	ENSG00000117691	1012.93	994.844	1198.46	754.199	764.274	710.602	1068.74	743.025	0.524725	2.18043e-05	0.000461779	1	212432887	212446379	+	1297	protein_coding	neudesin neurotrophic factor [Source:HGNC Symbol;Acc:HGNC:30384]	-
EPHA2	ENSG00000142627	6586.03	5766.67	6081.1	5062.12	4048	3703.54	6144.6	4271.22	0.524889	4.97637e-05	0.000910413	1	16124337	16156087	-	4159	protein_coding	EPH receptor A2 [Source:HGNC Symbol;Acc:HGNC:3386]	-
ZFYVE21	ENSG00000100711	1530.2	1403.92	1517.78	1046.69	1008.92	1038.79	1483.96	1031.46	0.525022	6.21873e-07	2.17128e-05	14	103715730	103733668	+	8390	protein_coding	zinc finger FYVE-type containing 21 [Source:HGNC Symbol;Acc:HGNC:20760]	-
ALDH3B1	ENSG00000006534	3972.23	4237.46	3656.24	3112.9	3019.17	2111.24	3955.31	2747.77	0.525669	0.000333697	0.00436794	11	68008578	68029282	+	6626	protein_coding	aldehyde dehydrogenase 3 family member B1 [Source:HGNC Symbol;Acc:HGNC:410]	-
CDK9	ENSG00000136807	2394.92	2664.34	2417.87	1745.52	1804.48	1642.8	2492.38	1730.94	0.525881	4.28461e-07	1.59952e-05	9	127785679	127790787	+	3000	protein_coding	cyclin dependent kinase 9 [Source:HGNC Symbol;Acc:HGNC:1780]	-
EFHC1	ENSG00000096093	978.58	1110.5	1173.51	676.899	813.582	774.182	1087.53	754.888	0.52606	4.27554e-05	0.00080576	6	52362123	52529886	+	22736	protein_coding	EF-hand domain containing 1 [Source:HGNC Symbol;Acc:HGNC:16406]	-
GCNT2	ENSG00000111846	607.564	572.919	660.598	477.381	378.344	423.556	613.693	426.427	0.526367	0.000191213	0.00277711	6	10492223	10629368	+	9072	protein_coding	glucosaminyl (N-acetyl) transferase 2, I-branching enzyme (I blood group) [Source:HGNC Symbol;Acc:HGNC:4204]	-
NBL1	ENSG00000158747	1053.18	976.639	1002.87	732.263	761.429	611.492	1010.9	701.728	0.527125	3.16442e-05	0.000626561	1	19640554	19658456	+	3465	protein_coding	neuroblastoma 1, DAN family BMP antagonist [Source:HGNC Symbol;Acc:HGNC:7650]	-
BECN1	ENSG00000126581	1390.82	1669.5	1685.42	1026.84	1190.03	1074.32	1581.91	1097.06	0.527625	1.92663e-05	0.000416823	17	42810134	42833350	-	6414	protein_coding	beclin 1 [Source:HGNC Symbol;Acc:HGNC:1034]	-
IL17RC	ENSG00000163702	573.21	691.786	755.397	399.036	604.971	396.441	673.464	466.816	0.528107	0.00378024	0.0294475	3	9917074	9933630	+	4540	protein_coding	interleukin 17 receptor C [Source:HGNC Symbol;Acc:HGNC:18358]	-
ZFYVE28	ENSG00000159733	328.811	308.412	352.253	239.213	198.18	248.711	329.825	228.701	0.528948	0.00114783	0.0116739	4	2269582	2418663	-	9624	protein_coding	zinc finger FYVE-type containing 28 [Source:HGNC Symbol;Acc:HGNC:29334]	-
DPH3	ENSG00000154813	536.894	515.091	556.818	353.074	393.516	367.456	536.268	371.349	0.529935	5.98731e-05	0.00106183	3	16257978	16264972	-	3562	protein_coding	diphthamide biosynthesis 3 [Source:HGNC Symbol;Acc:HGNC:27717]	-
NFKBIB	ENSG00000104825	833.314	759.251	760.386	626.758	566.094	436.646	784.317	543.166	0.531102	0.000412782	0.00517781	19	38899700	38908893	+	2324	protein_coding	NFKB inhibitor beta [Source:HGNC Symbol;Acc:HGNC:7798]	-
UIMC1	ENSG00000087206	1401.62	1266.85	1218.41	877.462	939.697	871.422	1295.63	896.194	0.531794	3.04061e-06	8.84036e-05	5	176905005	177022633	-	4739	protein_coding	ubiquitin interaction motif containing 1 [Source:HGNC Symbol;Acc:HGNC:30298]	-
ADCY9	ENSG00000162104	767.552	727.125	755.397	525.433	584.11	446.931	750.025	518.825	0.532027	9.50442e-05	0.00155837	16	3953387	4116185	-	10358	protein_coding	adenylate cyclase 9 [Source:HGNC Symbol;Acc:HGNC:240]	-
GPRC5A	ENSG00000013588	3232.16	3149.45	2602.48	2179.03	2307.99	1724.14	2994.69	2070.39	0.532601	0.000106694	0.00171347	12	12890782	12917937	+	8440	protein_coding	G protein-coupled receptor class C group 5 member A [Source:HGNC Symbol;Acc:HGNC:9836]	-
DNAJA1	ENSG00000086061	10950.9	8447.07	9988.8	7583.78	5895.15	6837.67	9795.58	6772.2	0.53262	4.45742e-05	0.000834007	9	33025211	33039907	+	2730	protein_coding	DnaJ heat shock protein family (Hsp40) member A1 [Source:HGNC Symbol;Acc:HGNC:5229]	-
COL4A5	ENSG00000188153	637.991	788.165	949.984	444.999	581.266	615.232	792.047	547.165	0.532737	0.00204566	0.0184322	X	108439844	108697545	+	8738	protein_coding	collagen type IV alpha 5 chain [Source:HGNC Symbol;Acc:HGNC:2207]	-
C1QTNF6	ENSG00000133466	381.813	482.965	483.973	294.576	341.363	295.461	449.584	310.467	0.533299	0.000664348	0.00756312	22	37180167	37199385	-	7143	protein_coding	C1q and TNF related 6 [Source:HGNC Symbol;Acc:HGNC:14343]	-
CLHC1	ENSG00000162994	183.545	173.482	186.604	123.263	116.632	135.575	181.21	125.157	0.533917	0.0048718	0.0361362	2	55174791	55232563	-	4398	protein_coding	clathrin heavy chain linker domain containing 1 [Source:HGNC Symbol;Acc:HGNC:26453]	-
RAB5A	ENSG00000144566	984.469	1149.05	1087.69	677.944	769.015	776.052	1073.74	741.004	0.534297	1.29256e-05	0.00029953	3	19947079	19985175	+	3785	protein_coding	RAB5A, member RAS oncogene family [Source:HGNC Symbol;Acc:HGNC:9783]	-
NRP2	ENSG00000118257	288.568	288.066	285.394	196.384	216.197	182.325	287.343	198.302	0.535082	0.000899716	0.00961295	2	205681990	205798133	+	13896	protein_coding	neuropilin 2 [Source:HGNC Symbol;Acc:HGNC:8005]	-
FHL3	ENSG00000183386	493.707	447.626	523.888	390.679	303.434	317.901	488.407	337.338	0.535584	0.000449405	0.00556958	1	37996770	38005606	-	2004	protein_coding	four and a half LIM domains 3 [Source:HGNC Symbol;Acc:HGNC:3704]	-
GRIPAP1	ENSG00000068400	1720.61	1742.31	1741.3	1268.14	1266.84	1055.62	1734.74	1196.87	0.535755	2.94141e-06	8.59355e-05	X	48973720	49002264	-	6841	protein_coding	GRIP1 associated protein 1 [Source:HGNC Symbol;Acc:HGNC:18706]	-
CAVIN2	ENSG00000168497	2661.89	2031.45	2556.57	1909.52	1593.98	1493.2	2416.64	1665.57	0.5375	0.000109517	0.00174624	2	191834302	191847255	-	3229	protein_coding	caveolae associated protein 2 [Source:HGNC Symbol;Acc:HGNC:10690]	-
MGLL	ENSG00000074416	11821.5	10598.5	10884.9	8161.44	7449.3	7335.09	11101.6	7648.61	0.53759	4.6626e-08	2.29347e-06	3	127689062	127823250	-	10102	protein_coding	monoglyceride lipase [Source:HGNC Symbol;Acc:HGNC:17038]	-
HS3ST3A1	ENSG00000153976	245.381	238.805	247.475	197.429	181.112	126.225	243.887	168.255	0.537659	0.00634676	0.0438305	17	13495689	13601927	-	2628	protein_coding	heparan sulfate-glucosamine 3-sulfotransferase 3A1 [Source:HGNC Symbol;Acc:HGNC:5196]	-
ANXA1	ENSG00000135046	11355.3	9228.81	10459.8	7945.21	6735.28	6700.23	10348	7126.91	0.538123	4.62778e-06	0.000125673	9	73151757	73170393	+	4561	protein_coding	annexin A1 [Source:HGNC Symbol;Acc:HGNC:533]	-
SERPINE2	ENSG00000135919	6679.28	5723.83	5473.39	4446.85	4248.07	3609.11	5958.83	4101.35	0.539075	9.19772e-06	0.000223402	2	223975112	224039319	-	8891	protein_coding	serpin family E member 2 [Source:HGNC Symbol;Acc:HGNC:8951]	-
DKK3	ENSG00000050165	1928.7	1577.4	1503.81	1235.76	1191.93	1021.02	1669.97	1149.57	0.539155	5.58099e-05	0.00100112	11	11963106	12009769	-	5059	protein_coding	dickkopf WNT signaling pathway inhibitor 3 [Source:HGNC Symbol;Acc:HGNC:2893]	-
NOMO2	ENSG00000185164	1784.41	1778.72	2018.72	1359.02	1178.65	1303.39	1860.62	1280.36	0.539534	2.08358e-06	6.36551e-05	16	18417325	18562211	-	6801	protein_coding	NODAL modulator 2 [Source:HGNC Symbol;Acc:HGNC:22652]	-
FANK1	ENSG00000203780	341.571	412.287	502.933	243.391	306.279	314.161	418.93	287.944	0.53971	0.00274998	0.0230768	10	125896539	126009592	+	3384	protein_coding	fibronectin type III and ankyrin repeat domains 1 [Source:HGNC Symbol;Acc:HGNC:23527]	-
NUCB2	ENSG00000070081	896.132	928.449	1003.87	649.74	663.762	632.062	942.817	648.521	0.539879	3.27009e-06	9.43381e-05	11	17208153	17349974	+	8995	protein_coding	nucleobindin 2 [Source:HGNC Symbol;Acc:HGNC:8044]	-
ZNFX1	ENSG00000124201	3472.63	4817.87	3637.28	2666.86	3043.82	2491.78	3975.93	2734.15	0.540035	0.000132321	0.00205204	20	49237946	49278426	-	9340	protein_coding	zinc finger NFX1-type containing 1 [Source:HGNC Symbol;Acc:HGNC:29271]	-
RAB9B	ENSG00000123570	299.365	315.908	306.35	207.875	233.265	191.675	307.208	210.938	0.542157	0.000711176	0.00796293	X	103822322	103832228	-	3748	protein_coding	RAB9B, member RAS oncogene family [Source:HGNC Symbol;Acc:HGNC:14090]	-
ABCA3	ENSG00000167972	4821.25	5718.48	6349.53	3615.35	4233.85	3747.49	5629.75	3865.56	0.542301	1.44802e-05	0.000330175	16	2275881	2340746	-	7804	protein_coding	ATP binding cassette subfamily A member 3 [Source:HGNC Symbol;Acc:HGNC:33]	-
TRIM66	ENSG00000166436	895.15	923.095	944.995	664.364	663.762	569.416	921.08	632.514	0.542629	7.96694e-06	0.00019673	11	8612037	8671866	-	10816	protein_coding	tripartite motif containing 66 [Source:HGNC Symbol;Acc:HGNC:29005]	-
BCL2L13	ENSG00000099968	3164.44	3045.57	3241.12	2277.22	2135.42	2071.03	3150.38	2161.22	0.543914	2.80858e-08	1.45953e-06	22	17628855	17730855	+	7662	protein_coding	BCL2 like 13 [Source:HGNC Symbol;Acc:HGNC:17164]	-
FBXW9	ENSG00000132004	703.753	714.274	726.458	488.872	529.113	452.541	714.829	490.175	0.544353	1.37702e-05	0.000318159	19	12688053	12696643	-	2114	protein_coding	F-box and WD repeat domain containing 9 [Source:HGNC Symbol;Acc:HGNC:28136]	-
AMOT	ENSG00000126016	723.384	669.297	968.944	456.489	549.026	613.362	787.208	539.625	0.544363	0.00124561	0.0124577	X	112774503	112840815	-	8502	protein_coding	angiomotin [Source:HGNC Symbol;Acc:HGNC:17810]	-
CUX1	ENSG00000257923	5581.93	6018.32	6030.2	3895.3	4214.89	3977.5	5876.82	4029.23	0.544443	9.38627e-09	5.49888e-07	7	101815904	102283957	+	17788	protein_coding	cut like homeobox 1 [Source:HGNC Symbol;Acc:HGNC:2557]	CUT
EXT1	ENSG00000182197	3835.8	3352.91	3604.35	2297.07	2404.71	2697.48	3597.69	2466.42	0.544569	6.87722e-07	2.38522e-05	8	117794490	118111853	-	8325	protein_coding	exostosin glycosyltransferase 1 [Source:HGNC Symbol;Acc:HGNC:3512]	-
RABL2B	ENSG00000079974	813.684	721.77	809.283	494.095	539.543	573.156	781.579	535.598	0.544948	1.81141e-05	0.000396837	22	50767501	50783663	-	5870	protein_coding	RAB, member of RAS oncogene family like 2B [Source:HGNC Symbol;Acc:HGNC:9800]	-
PANX2	ENSG00000073150	527.079	485.107	556.818	402.17	346.104	328.186	523.001	358.82	0.545014	0.000147346	0.00224637	22	50170731	50180294	+	3102	protein_coding	pannexin 2 [Source:HGNC Symbol;Acc:HGNC:8600]	-
FADS2	ENSG00000134824	317.032	464.76	451.043	222.499	330.933	289.851	410.945	281.094	0.546068	0.00514726	0.0376407	11	61792980	61867354	+	11026	protein_coding	fatty acid desaturase 2 [Source:HGNC Symbol;Acc:HGNC:3575]	-
TAF3	ENSG00000165632	369.053	366.239	442.062	266.372	311.968	228.141	392.452	268.827	0.546173	0.00119112	0.012028	10	7818504	8016627	+	4872	protein_coding	TATA-box binding protein associated factor 3 [Source:HGNC Symbol;Acc:HGNC:17303]	-
VPS25	ENSG00000131475	4147.92	3946.18	4427.6	2923.83	2776.42	2873.26	4173.9	2857.84	0.546591	2.00283e-08	1.08779e-06	17	42773436	42779599	+	2404	protein_coding	vacuolar protein sorting 25 homolog [Source:HGNC Symbol;Acc:HGNC:28122]	-
UBE3A	ENSG00000114062	2813.05	2845.32	2574.54	1916.84	1966.63	1752.19	2744.3	1878.55	0.546857	1.6645e-07	7.01781e-06	15	25333728	25439056	-	12813	protein_coding	ubiquitin protein ligase E3A [Source:HGNC Symbol;Acc:HGNC:12496]	-
ILF3-AS1	ENSG00000267100	420.093	414.429	433.081	314.424	292.055	261.801	422.534	289.427	0.546988	0.00015779	0.0023755	19	10651862	10653844	-	1983	lincRNA	ILF3 antisense RNA 1 (head to head) [Source:HGNC Symbol;Acc:HGNC:27115]	-
KCTD17	ENSG00000100379	190.416	233.451	221.53	127.441	158.355	155.21	215.132	147.002	0.547016	0.00380448	0.0295627	22	37051736	37063390	+	2786	protein_coding	potassium channel tetramerization domain containing 17 [Source:HGNC Symbol;Acc:HGNC:25705]	-
ANKRD13B	ENSG00000198720	517.263	617.895	741.427	490.961	422.911	370.261	625.528	428.044	0.548112	0.00105403	0.0109744	17	29589769	29614761	+	3971	protein_coding	ankyrin repeat domain 13B [Source:HGNC Symbol;Acc:HGNC:26363]	-
ZKSCAN2	ENSG00000155592	407.333	499.028	530.873	264.283	374.551	341.276	479.078	326.703	0.550731	0.00133124	0.0131377	16	25236001	25257931	-	7970	protein_coding	zinc finger with KRAB and SCAN domains 2 [Source:HGNC Symbol;Acc:HGNC:25677]	zf-C2H2
PPP6R2	ENSG00000100239	2222.17	2096.77	2264.2	1742.39	1471.65	1280.02	2194.38	1498.02	0.551291	1.82701e-05	0.000399693	22	50343304	50445090	+	5349	protein_coding	protein phosphatase 6 regulatory subunit 2 [Source:HGNC Symbol;Acc:HGNC:19253]	-
SUPT3H	ENSG00000196284	287.587	322.334	336.286	199.518	198.18	246.841	315.402	214.846	0.55271	0.000989369	0.0104073	6	44809317	45377953	-	3194	protein_coding	SPT3 homolog, SAGA and STAGA complex component [Source:HGNC Symbol;Acc:HGNC:11466]	-
MAL2	ENSG00000147676	10265.8	7227.34	7703.65	7561.84	5005.71	4606.76	8398.92	5724.77	0.55314	0.00216301	0.0192019	8	119165034	119245673	+	3430	protein_coding	mal, T-cell differentiation protein 2 (gene/pseudogene) [Source:HGNC Symbol;Acc:HGNC:13634]	-
KIAA2026	ENSG00000183354	435.797	598.62	555.821	319.647	399.205	363.716	530.079	360.856	0.553421	0.000644837	0.00740569	9	5881596	6007901	-	7930	protein_coding	KIAA2026 [Source:HGNC Symbol;Acc:HGNC:23378]	-
ZNF268	ENSG00000090612	462.298	512.949	530.873	323.825	357.483	344.081	502.04	341.796	0.553949	5.87709e-05	0.00104465	12	133181409	133214831	+	14095	protein_coding	zinc finger protein 268 [Source:HGNC Symbol;Acc:HGNC:13061]	zf-C2H2
ZCCHC2	ENSG00000141664	1387.88	1654.5	1698.4	1083.25	1038.31	1107.04	1580.26	1076.2	0.554059	3.09676e-06	8.95369e-05	18	62523007	62587709	+	10235	protein_coding	zinc finger CCHC-type containing 2 [Source:HGNC Symbol;Acc:HGNC:22916]	-
FKBP14	ENSG00000106080	478.002	455.122	471.998	328.004	286.366	342.211	468.374	318.86	0.555094	8.50504e-05	0.00142135	7	30010587	30026684	-	5326	protein_coding	FK506 binding protein 14 [Source:HGNC Symbol;Acc:HGNC:18625]	-
SH2B1	ENSG00000178188	2910.22	2652.56	2676.32	2130.98	2057.66	1415.59	2746.37	1868.08	0.556275	0.000193205	0.00279502	16	28846600	28874212	+	7145	protein_coding	SH2B adaptor protein 1 [Source:HGNC Symbol;Acc:HGNC:30417]	-
SUPT16H	ENSG00000092201	4887.01	4660.45	4519.41	3383.45	3352	2825.58	4688.96	3187.01	0.557209	2.88069e-07	1.13627e-05	14	21351472	21384266	-	7151	protein_coding	SPT16 homolog, facilitates chromatin remodeling subunit [Source:HGNC Symbol;Acc:HGNC:11465]	-
DGKD	ENSG00000077044	2536.26	2249.91	2058.63	1716.27	1597.77	1337.99	2281.6	1550.68	0.557501	1.88097e-05	0.00040921	2	233354507	233472104	+	9771	protein_coding	diacylglycerol kinase delta [Source:HGNC Symbol;Acc:HGNC:2851]	-
FAM35A	ENSG00000122376	1425.17	1280.77	1285.27	901.488	927.37	882.642	1330.4	903.833	0.557904	3.89742e-07	1.47969e-05	10	87094161	87191468	+	4242	protein_coding	family with sequence similarity 35 member A [Source:HGNC Symbol;Acc:HGNC:28773]	-
EPB41L2	ENSG00000079819	9536.49	7918.06	9040.82	6902.7	5598.36	5493.14	8831.79	5998.06	0.558367	5.95178e-06	0.000154391	6	130839347	131063322	-	10320	protein_coding	erythrocyte membrane protein band 4.1 like 2 [Source:HGNC Symbol;Acc:HGNC:3379]	-
BTC	ENSG00000174808	371.998	356.602	317.327	203.697	262.66	243.101	348.642	236.486	0.558566	0.000650892	0.00746426	4	74744759	74794686	-	2816	protein_coding	betacellulin [Source:HGNC Symbol;Acc:HGNC:1121]	-
DCAF6	ENSG00000143164	5302.2	5075.95	5899.48	3672.8	3590	3785.82	5425.88	3682.88	0.559064	2.96475e-08	1.53051e-06	1	167935783	168075843	+	6306	protein_coding	DDB1 and CUL4 associated factor 6 [Source:HGNC Symbol;Acc:HGNC:30002]	-
RAPGEF1	ENSG00000107263	2696.25	2760.72	2639.4	1669.27	2186.62	1637.19	2698.79	1831.03	0.559481	1.5088e-05	0.000341543	9	131576770	131740074	-	7002	protein_coding	Rap guanine nucleotide exchange factor 1 [Source:HGNC Symbol;Acc:HGNC:4568]	-
[truncated: 619 more rows]

## Sheet:  ACHN DEGs(FC>0 p<0.05)
gene_name	gene_id	A_siN1	A_siN2	A_siN3	A_siC1	A_siC2	A_siC3	AsiN	AsiC	log2FoldChange	pvalue	padj	gene_chr	gene_start	gene_end	gene_strand	gene_length	gene_biotype	gene_description	gene_tf_family
[truncated: 212 more rows]

[truncated: 1 more sheets: 769P and ACHN DEGs DAVID GO ]
