# Supplementary material for: NUF2 Drives Clear Cell Renal Cell Carcinoma by Activating HMGA2 Transcription through KDM2A-mediated H3K36me2 Demethylation
Source: Int J Biol Sci. 2022 May 16;18(9):3621–35. doi: 10.7150/ijbs.70972 (PMC9254462; doi:10.7150/ijbs.70972)
Supplement: Supplementary file 3 — Supplementary data - The original clinical data from TCGA. [file ijbsv18p3621s3.xlsx]

## Sheet: Clinical data in TCGA
The original expression of NUF2/HMGA2 and clinical data of ccRCC patients in TCGA dataset (TCGA_ccRCC_exp_HiSeqV2-2015-02-24) from the UCSC Xena Browser
sampleID	NUF2 level	HMGA2 level	gender	age_at_initial_pathologic_diagnosis	laterality	vital_status	X_EVENT	X_OS	days_to_new_tumor_event_after_initial_treatment.RFS.day.	RFS.status	longest_dimension	neoplasm_histologic_grade	pathologic_M	pathologic_T	pathologic_stage	primary_lymph_node_presentation_assessment	days_to_last_followup	year_of_initial_pathologic_diagnosis	days_to_birth	form_completion_date
TCGA-B0-5702-01	0	0	MALE	71	Left	LIVING	0	1605	1605	0	0.8	G2	M0	T1b	Stage I	NO	1605	2007	-26186	2012-05-11
TCGA-B0-5117-01	2.0224	0	MALE	40	Right	LIVING	0	535	535	0	1	G2	M0	T1b	Stage I	NO	535	2010	-14612	2012-05-08
TCGA-BP-4994-01	2.238	0.6146	MALE	54	Left	LIVING	0	1308	1308	0	1.5	G3	M0	T1a	Stage I	NO	1308	2007	-19946	2011-02-17
TCGA-BP-4995-01	2.3757	1.0339	MALE	68	Right	LIVING	0	1371	1371	0	1.3	G3	M0	T1b	Stage I	YES	1371	2007	-24850	2011-02-17
TCGA-CJ-4885-01	2.4855	0	MALE	64	Right	LIVING	0	2125	2041	1	3.5	G3	M1	T3a	Stage IV	NO	2125	2005	-23437	2011-01-28
TCGA-AK-3453-01	2.5895	0	FEMALE	58	Right	LIVING	0	1397			1	G2	M0	T2	Stage II	NO	1397	2006	-21271	2010-11-12
TCGA-BP-4334-01	2.6175	0	MALE	56	Right	DECEASED	1	645	442	1	1.6	G3	M0	T3a	Stage III	YES	645	2003	-20609	2011-05-02
TCGA-AK-3447-01	2.7615	0	MALE	83	Left	LIVING	0	1217	1217	0	0.8	G2	M0	T2	Stage II	NO	1217	2006	-30676	2011-03-08
TCGA-6D-AA2E-01	2.7942	0	FEMALE	68	Right	LIVING	0	267	267	0		G2	MX	T1b	Stage I	NO	267	2013	-25043	2014-07-22
TCGA-CW-5581-01	3.0131	0.4188	MALE	44	Right	LIVING	0	2799	2799	0	1	G3	M0	T1b	Stage I	NO	2799	2003	-16195	2011-05-26
TCGA-B0-5102-01	3.0573	0.4502	FEMALE	74	Left	DECEASED	1	2764	2734	1	1.5	G3	M0	T1	Stage I	NO		1999	-27152	2012-05-07
TCGA-B0-4693-01	3.1335	1.2462	FEMALE	72	Left	DECEASED	1	77	77	0	1.6	G4	M0	T3a	Stage III	YES		2009	-26659	2012-01-04
TCGA-CZ-5462-01	3.1601	0.6877	MALE	83	Right	DECEASED	1	311		1	1.7	G3	M1	T1b	Stage IV	NO		2007	-30659	2011-03-11
TCGA-A3-3320-01	3.1921	0.7721	FEMALE	52	Right	LIVING	0	1508	1508	0	1.5	G1	M0	T1b	Stage I	NO	1508	2005	-19138	2010-05-11
TCGA-B2-5636-01	3.2009	0.8032	MALE	79	Right	LIVING	0	265	265	0	1.3	G2	M0	T1a	Stage I	NO	265	2010	-28901	2011-06-15
TCGA-AK-3443-01	3.2058	0.4104	MALE	45	Right	LIVING	0	1423	1423	0	1	GX	M0	T2	Stage II	YES	1423	2006	-16578	2010-06-16
TCGA-B8-4619-01	3.2767	0.9373	MALE	58	Left	LIVING	0	19	19	0	1	G2	M0	T1a	Stage I	NO	19	2010	-21206	2010-11-11
TCGA-B8-5546-01	3.3206	1.3211	FEMALE	38	Right	LIVING	0	505	505	0	1.3	G2	M0	T1b	Stage I	NO	505	2010	-14113	2012-01-04
TCGA-AK-3440-01	3.4715	0.5064	MALE	58	Left	LIVING	0	1745	1745	0	1.2	G3	M0	T1a	Stage I	NO	1745	2005	-21337	2010-11-12
TCGA-CW-5584-01	3.4741	1.0081	MALE	74	Right	DECEASED	1	164	102		1.3	G3	M0	T3b	Stage III	YES		2003	-27352	2011-03-01
TCGA-B0-5402-01	3.499	0.3724	MALE	64	Left	LIVING	0	449	444	1	1.6	G4	M0	T4	Stage IV	NO	449	2010	-23477	2012-05-08
TCGA-CZ-5467-01	3.5829	0.4145	FEMALE	86	Right	DECEASED	1	73	62	1	1.7	G4	M0	T3a	Stage III	YES		2007	-31473	2011-03-11
TCGA-CJ-4893-01	3.5905	0	FEMALE	76	Right	LIVING	0	750	750	0	3.2	G3	M0	T1b	Stage I	NO	750	2005	-27885	2011-01-28
TCGA-B0-4834-01	3.5989	0	MALE	49	Right	DECEASED	1	2090	2090	0	2.5	G3	M0	T1a	Stage I	NO		2003	-18224	2012-01-20
TCGA-B0-5113-01	3.6383	1.231	FEMALE	69	Right	LIVING	0	359	359	0	2.3	G2	M0	T3a	Stage III	YES	359	2010	-25369	2012-05-08
TCGA-B0-5698-01	3.6585	0	MALE	77	Right	LIVING	0	2583	2583	0	1.8	G3	M0	T1b	Stage I	NO	2583	2005	-28438	2012-05-10
TCGA-DV-5565-01	3.6793	1.2734	MALE	59	Right	LIVING	0	404		1	1.7	G2	M0	T1a	Stage I	NO	404	2007	-21642	2011-03-25
TCGA-B8-A54H-01	3.7251	1.0957	FEMALE	69	Left	LIVING	0	256	256	0		G3	MX	T2a	Stage II	YES	256	2012	-25243	2014-03-17
TCGA-B2-5635-01	3.7314	0	MALE	74	Right	LIVING	0	315	315	0	1.6	G2	M0	T1a	Stage I	NO	315	2010	-27183	2011-06-28
TCGA-EU-5907-01	3.7342	1.0183	MALE	81	Right	LIVING	0	127	127	0	2	G3	M0	T3a	Stage III	NO	127	2010	-29863	2011-05-20
TCGA-B0-4849-01	3.7376	0.6424	MALE	51	Left	DECEASED	1	69	4	1	1	G3	M0	T3a	Stage III	NO		2004	-18843	2012-01-16
TCGA-B8-A54E-01	3.7433	0	FEMALE	62	Right	LIVING	0	909	909	0		G3	MX	T1b	Stage I	NO	909	2011	-22900	2014-02-18
TCGA-B8-4151-01	3.8062	0.5498	FEMALE	51	Right	LIVING	0	280	280	0	1.1	G2	M0	T3a	Stage III	NO	280	2009	-18760	2010-11-15
TCGA-B8-4153-01	3.8135	0	MALE	74	Left	LIVING	0	405	223	1	1	G3	M0	T3a	Stage III	NO	405	2010	-27031	2011-06-01
TCGA-CJ-4903-01	3.8297	0.9428	MALE	50	Left	LIVING	0	1559	1559	0	3	G3	M0	T1b	Stage I	NO	1559	2006	-18510	2010-02-08
TCGA-CJ-4897-01	3.8346	0	FEMALE	79	Right	LIVING	0	1808	1423	1	3.4	G3	M0	T3a	Stage III	NO	1808	2005	-29124	2011-02-09
TCGA-G6-A8L8-01	3.8506	0.9455	FEMALE	62	Right	DECEASED	1	1091	1091	0		G3	MX	T1b	Stage I	NO	474	2008	-22649	2014-11-06
TCGA-CZ-4866-01	3.8799	0.5434	FEMALE	79	Right	LIVING	0	1768	1768	0	1.9	G3	M0	T1	Stage I	NO	1768	2006	-28878	2011-02-14
TCGA-A3-A8OV-01	3.8951	0.5197	MALE	75	Right	LIVING	0	340	340	0		G2	MX	T1a	Stage I	NO	340	2011	-27526	2014-10-01
TCGA-B0-5711-01	3.9193	1.0424	MALE	50	Right	LIVING	0	2931	2931	0	2.5	G3	M0	T3b	Stage III	NO	2931	2004	-18444	2012-05-14
TCGA-CJ-5680-01	3.9677	0	FEMALE	65	Right	DECEASED	1	768	153	1	3.1	G4	M1	T3a	Stage IV	NO		2003	-23778	2011-04-26
TCGA-B4-5377-01	3.9739	0.5921	FEMALE	68	Right	LIVING	0	291	291	0	1.3	G3	M1	T3	Stage IV	NO	291	2010	-25115	2011-05-11
TCGA-CZ-5982-01	3.9793	1.0219	FEMALE	59	Left	LIVING	0	2042	2042	0	1.2	G2	M0	T1a	Stage I	NO	2042	2005	-21592	2011-03-22
TCGA-B8-A54K-01	3.98	1.2287	MALE	61	Right	LIVING	0	469	469	0		G1	MX	T1a	Stage I	NO	469	2012	-22627	2014-01-15
TCGA-B0-4823-01	3.9949	1.0846	MALE	88	Right	DECEASED	1	454	454	0	2	G2	M0	T1a	Stage I	NO		2002	-32290	2012-01-19
TCGA-BP-5189-01	4.0015	0	MALE	60	Right	DECEASED	1	822	634	1	1.5	G4	M0	T1b	Stage I	NO	822	2007	-22156	2011-03-30
TCGA-BP-4782-01	4.0091	0	FEMALE	55	Left	LIVING	0	354	354	0	1.1	G2	M0	T1a	Stage I	NO	354	2005	-20102	2011-04-25
TCGA-BP-4341-01	4.0474	0.5057	MALE	67	Left	DECEASED	1	1589		1	1.6	G2	M0	T3a	Stage III	NO		2003	-24727	2010-12-17
TCGA-BP-5192-01	4.065	0.4091	MALE	59	Right	LIVING	0	714	714	0	1	G2	M0	T1a	Stage I	NO	714	2007	-21891	2011-02-22
TCGA-BP-4327-01	4.0837	0	FEMALE	75	Right	DECEASED	1	109	109	0	1.8	G2	M0	T2	Stage II	YES		2002	-27556	2011-02-11
TCGA-CZ-5457-01	4.1061	0.9144	MALE	62	Right	LIVING	0	1547	174	1	1.5	G4	M0	T3a	Stage III	NO	1547	2006	-22763	2011-03-11
TCGA-CZ-5453-01	4.1063	0	MALE	67	Left	LIVING	0	25			1.4	G2	M0	T2	Stage II	NO	25	2006	-24640	2011-03-10
TCGA-BP-4790-01	4.1157	1.2396	MALE	76	Right	DECEASED	1	1111	1111	0	1.3	G2	M0	T1a	Stage I	NO		2007	-28076	2011-05-09
TCGA-BP-4160-01	4.1171	1.2068	MALE	67	Left	LIVING	0	2881	2881	0	2	G2	M0	T3a	Stage III	YES	2881	2002	-24720	2011-02-10
TCGA-B0-5106-01	4.1296	0.8847	MALE	64	Left	DECEASED	1	1598	1598	0	2	G2	M0	T1a	Stage I	NO		2004	-23547	2012-05-07
TCGA-CW-5583-01	4.1352	0.6905	FEMALE	51	Right	LIVING	0	2489	2489	0	1.8	G2	M0	T1a	Stage I	NO	2489	2003	-18666	2011-05-26
TCGA-B0-5695-01	4.1527	0.6874	FEMALE	61	Left	LIVING	0	1420	1420	0	2.5	G2	M0	T1b	Stage I	NO	1420	2007	-22320	2012-05-10
TCGA-B0-5706-01	4.1993	1.1639	MALE	45	Left	LIVING	0	2414	2414	0		G2	M0	T2	Stage II	NO	2414	2004	-16442	2012-05-11
TCGA-BP-4170-01	4.2083	0.7	FEMALE	72	Left	DECEASED	1	2343	2343	0	1.7	G2	M0	T1b	Stage I	YES		2003	-26596	2011-02-11
TCGA-CW-5585-01	4.2094	0	MALE	51	Right	LIVING	0	2609		1	1.8	G2	M1	T3b	Stage IV	YES	2609	2003	-18898	2011-03-01
TCGA-CJ-4912-01	4.2203	0.6672	MALE	61	Left	LIVING	0	1657	1657	0	3.1	G3	M0	T2	Stage II	NO	1657	2006	-22623	2011-02-08
TCGA-A3-3343-01	4.2222	0.4441	MALE	79	Left	LIVING	0	945	945	0	1.3	G3	M0	T2	Stage II	YES	945	2005	-28930	2011-03-15
TCGA-CZ-5461-01	4.2271	0.843	MALE	52	Right	DECEASED	1	330	48	1	1.1	G4	M1	T1b	Stage IV	NO	330	2006	-19030	2011-03-11
TCGA-B0-4945-01	4.2488	0	FEMALE	75	Right	DECEASED	1	2145	2145	0	2	G2	M0	T1a	Stage I	NO		2003	-27523	2012-01-20
TCGA-CZ-4856-01	4.2537	0.9066	FEMALE	62	Left	LIVING	0	18			1.5	G2	M0	T1b	Stage I	YES	18	2005	-22684	2011-02-03
TCGA-B4-5378-01	4.2614	1.3556	MALE	62	Right	LIVING	0	175	175	0	1.3	G2	M0	T1	Stage I	NO	175	2010	-22980	2011-05-11
TCGA-3Z-A93Z-01	4.2624	1.1729	MALE	69	Right	LIVING	0	385	385	0		G2	M0	T1a	Stage I	NO	385	2013	-25205	2014-11-11
TCGA-B8-5553-01	4.2689	0.4573	FEMALE	67	Left	LIVING	0	435	435	0	1.1	G2	M0	T1b	Stage I	NO	435	2010	-24729	2012-01-04
TCGA-A3-A6NJ-01	4.2785	0	FEMALE	57	Left	LIVING	0	468	468	0		G1	MX	T1a	Stage I	NO	468	2012	-20918	2014-10-03
TCGA-BP-5190-01	4.2805	0	MALE	61	Right	LIVING	0	1011	1011	0	1.3	G3	M0	T1a	Stage I	NO	1011	2007	-22285	2011-02-22
TCGA-G6-A8L6-01	4.2858	0	MALE	55	Left	DECEASED	1	313	304	1		G3	MX	T2a	Stage IV	NO	305	2013	-20306	2014-11-06
TCGA-CW-5590-01	4.2868	1.078	MALE	51	Right	DECEASED	1	1075	672		1.2	G3	M1	T3a	Stage IV	NO		2004	-18905	2011-03-01
TCGA-B0-4841-01	4.2979	0	MALE	63	Left	DECEASED	1	204	108	1	0.7	G3	M1	T2	Stage IV	NO		2004	-23097	2012-01-20
TCGA-BP-5168-01	4.3089	0	MALE	75	Right	DECEASED	1	1463	1463	0	1.9	G2	M0	T1a	Stage I	NO		2002	-27692	2011-02-18
TCGA-B0-5099-01	4.3283	1.3551	FEMALE	88	Right	DECEASED	1	485	485	0	2.5	G3	M0	T3b	Stage III	NO		2002	-32364	2012-05-07
TCGA-BP-4329-01	4.332	0	MALE	75	Right	DECEASED	1	845	134	1	1.2	G2	M0	T3a	Stage III	YES	845	2002	-27699	2011-04-28
TCGA-CJ-4639-01	4.3554	1.079	FEMALE	49	Left	LIVING	0	2308	2308	0	3.2	G2	M0	T2	Stage II	NO	2308	2004	-18066	2011-01-03
TCGA-B8-5549-01	4.3771	0	MALE	53	Right	LIVING	0	194	194	0	0.9	G3	M0	T1b	Stage I	NO	194	2010	-19561	2012-01-04
TCGA-CZ-5458-01	4.3812	0.4005	MALE	43	Right	LIVING	0	1558	1558	0	2.1	G3	M0	T3a	Stage III	NO	1558	2006	-15790	2011-03-11
TCGA-BP-4959-01	4.3893	0	MALE	49	Right	LIVING	0	2660	2660	0	1.7	G3	M0	T1b	Stage I	NO	2660	2003	-17968	2011-02-15
TCGA-B8-5159-01	4.3919	0.3493	FEMALE	61	Right	LIVING	0	240	240	0	1	G3	M0	T1a	Stage I	NO	240	2010	-22462	2011-04-18
TCGA-B0-5094-01	4.3943	0.7894	MALE	62	Left	DECEASED	1	333	75	1	1.3	G2	M1	T3b	Stage IV	NO		2008	-22965	2012-05-04
TCGA-B0-4818-01	4.4078	1.0204	FEMALE	68	Right	DECEASED	1	510	127	1		G3	M0	T2	Stage II	NO		2002	-24853	2012-01-19
TCGA-BP-5202-01	4.4293	0.3761	MALE	75	Right	LIVING	0	29	29	0	0.9	G2	M0	T3a	Stage III	NO	29	2008	-27556	2011-02-23
TCGA-BP-4163-01	4.4317	1.0394	FEMALE	60	Right	LIVING	0	2839	2839	0	1.5	G3	M0	T3a	Stage III	YES	2839	2002	-21980	2011-02-11
TCGA-CJ-6032-01	4.4396	0	FEMALE	63	Right	LIVING	0	2548	2548	0	3.2	G3	M0	T2	Stage II	NO	2548	2004	-23310	2011-08-15
TCGA-CZ-5460-01	4.4561	0	MALE	55	Right	LIVING	0	1430		1		G2	M1	T3b	Stage IV	NO	1430	2006	-20392	2011-03-11
TCGA-BP-4165-01	4.4615	1.0011	FEMALE	64	Right	LIVING	0	3037	1049	1	1.1	G1	M0	T1b	Stage I	YES	3037	2002	-23685	2011-04-26
TCGA-A3-A8OW-01	4.4618	0.8311	MALE	37	Left	LIVING	0	323	323	0		G2	MX	T3a	Stage III	NO	323	2011	-13546	2014-10-01
TCGA-CJ-4644-01	4.4668	0	FEMALE	48	Left	DECEASED	1	336	93	1	2.8	G3	M1	T3a	Stage IV	NO		2004	-17882	2011-01-24
TCGA-BP-5176-01	4.4685	0.7228	FEMALE	78	Left	DECEASED	1	1590	1590	0	1.6	G2	M0	T1a	Stage I	NO		2004	-28727	2011-02-22
TCGA-CJ-4889-01	4.4807	0	FEMALE	63	Left	LIVING	0	1946	1946	0	1.2	G4	M0	T1a	Stage I	YES	1946	2005	-23051	2011-01-28
TCGA-B0-5400-01	4.4812	0.9944	FEMALE	59	Right	LIVING	0	1132	1132	0	1.5	G4	M0	T3b	Stage III	NO	1132	2008	-21819	2012-05-08
TCGA-A3-3331-01	4.4825	0.7199	FEMALE	86	Right	LIVING	0	1485	1485	0	1	G2	M0	T1	Stage I	NO	1485	2005	-31615	2010-04-29
TCGA-A3-3322-01	4.4848	1.2786	MALE	51	Left	LIVING	0	1478	1478	0	2	G2	M0	T1a	Stage I	NO	1478	2006	-18754	2010-05-11
TCGA-B0-5692-01	4.4859	0	FEMALE	66	Right	LIVING	0	1487	1487	0	1.2	G3	M0	T3b	Stage III	NO	1487	2004	-24140	2012-05-09
TCGA-CJ-4870-01	4.4949	0	FEMALE	58	Left	LIVING	0	1498	1498	0	3	G2	M0	T3a	Stage III	NO	1498	2004	-21340	2011-01-25
TCGA-B8-5552-01	4.5133	0.7075	FEMALE	41	Right	LIVING	0	392	392	0	1.2	G2	M0	T1b	Stage I	NO	392	2010	-15219	2012-01-04
TCGA-B4-5844-01	4.5153	0	FEMALE	61	Right	LIVING	0	7	7	0	1.1	G1	M0	T2	Stage II	NO	7	2010	-22409	2011-05-20
TCGA-CZ-5454-01	4.524	0	MALE	63	Right	DECEASED	1	722	423	1	2	G2	M1	T2	Stage IV	YES		2006	-23083	2011-03-10
TCGA-A3-3359-01	4.5362	0	FEMALE	82	Left	LIVING	0	2504	2504	0	1	G2	M0	T1a	Stage I	NO	2504	2005	-30269	2013-04-30
TCGA-B8-5165-01	4.537	1.1488	MALE	43	Right	LIVING	0	8	8	0	1.2	G2	M0	T1a	Stage I	NO	8	2010	-15898	2010-11-16
TCGA-AK-3444-01	4.5429	0.387	FEMALE	80	Left	LIVING	0	1471	1471	0	0.8	G2	M0	T1b	Stage I		1471	2006	-29497	2010-06-16
TCGA-A3-3324-01	4.5466	0.7648	MALE	51	Right	LIVING	0	1186	1186	0	1.9	G3	M0	T1b	Stage I	NO	1186	2006	-18843	2010-05-11
TCGA-BP-4962-01	4.5487	1.3183	MALE	58	Left	LIVING	0	1785	1785	0	1.9	G2	M0	T2	Stage II	NO	1785	2005	-21255	2011-02-15
TCGA-BP-5170-01	4.5525	1.2833	MALE	55	Right	LIVING	0	2412	2412	0	1.8	G2	M0	T1a	Stage I	NO	2412	2004	-20229	2011-02-22
TCGA-B0-5693-01	4.5759	0.8275	FEMALE	47	Right	LIVING	0	3076	3076	0	2.3	G2	M0	T1b	Stage I	NO	3076	2003	-17177	2012-05-09
TCGA-CJ-5684-01	4.5829	1.1432	MALE	61	Right	LIVING	0	2231	2231	0	3	G2	M0	T3a	Stage III	NO	2231	2005	-22561	2011-04-26
TCGA-A3-3329-01	4.5931	0.4843	MALE	75	Right	LIVING	0	706	706	0	2	G2	M0	T1b	Stage I	NO	706	2007	-27650	2011-01-31
TCGA-B0-5075-01	4.6092	0	FEMALE	77	Left	DECEASED	1	637	637	0	2	G2	M0	T3a	Stage III	NO		2005	-28205	2012-01-20
TCGA-B2-4102-01	4.6155	0	MALE	61	Right	LIVING	0	202	202	0	1.7	G2	M0	T1b	Stage I	NO	202	2010	-22492	2011-05-16
TCGA-BP-5007-01	4.6287	0.4111	MALE	45	Left	LIVING	0	1140	1140	0	1.7	G2	M0	T2	Stage II	YES	1140	2007	-16793	2011-02-18
TCGA-BP-5181-01	4.6369	0.4514	FEMALE	58	Left	LIVING	0	1495	1495	0	1.8	G2	M0	T1b	Stage I	NO	1495	2006	-21514	2011-02-22
TCGA-B0-5705-01	4.6437	0.3704	FEMALE	65	Left	LIVING	0	3668	3668	0	2.1	G2	M0	T1	Stage I	NO	3668	2002	-23746	2012-05-11
TCGA-BP-4789-01	4.6479	0.4372	MALE	48	Right	LIVING	0	1489	1489	0	0.9	G2	M0	T1a	Stage I	NO	1489	2007	-17540	2011-05-09
TCGA-CJ-4905-01	4.6546	0.9228	FEMALE	62	Right	LIVING	0	1496	1496	0	3.1	G2	M0	T1a	Stage I	NO	1496	2006	-22864	2011-02-08
TCGA-BP-4331-01	4.656	0.9407	MALE	52	Left	DECEASED	1	2454	2454	0	1.3	G2	M0	T1a	Stage I	NO		2002	-19022	2011-03-30
TCGA-CZ-4853-01	4.6604	0	MALE	82	Right	LIVING	0	774	774	0	2	G2	M0	T1a	Stage I	NO	774	2005	-30191	2011-02-03
TCGA-BP-4964-01	4.6627	1.2001	FEMALE	54	Right	LIVING	0	1862	1862	0	1.6	G2	M0	T1a	Stage I	YES	1862	2005	-20084	2011-02-15
TCGA-CZ-5465-01	4.6702	0.3275	FEMALE	76	Left	LIVING	0	1377	1377	0	1.8	G2	M0	T3b	Stage III	NO	1377	2007	-27838	2011-03-11
TCGA-CZ-5451-01	4.6705	0	MALE	74	Left	LIVING	0	1668	1668	0	1.5	G3	M0	T2	Stage II	YES	1668	2006	-27312	2011-03-10
TCGA-A3-3307-01	4.6877	0.5447	MALE	66	Right	LIVING	0	1436		1	1	G3	M0	T3b	Stage III	YES	1436	2005	-24315	2010-04-13
TCGA-A3-A8OU-01	4.6886	0	FEMALE	74	Right	LIVING				0		G1	MX	T1a	Stage I	NO	0	2011	-27377	2014-04-22
TCGA-B4-5834-01	4.6893	0	MALE	59	Right	LIVING	0	38	38	0	1.2	G1	M0	T1	Stage I	NO	38	2010	-21713	2011-09-28
TCGA-CJ-4886-01	4.6942	0.8107	FEMALE	42	Left	LIVING	0	1952	1952	0		G3	M0	T1a	Stage I	NO	1952	2005	-15698	2011-01-28
TCGA-CJ-4904-01	4.6948	0.3327	FEMALE	60	Left	LIVING	0	1792	278	1	3	G3	M1	T3a	Stage IV	YES	1792	2006	-22036	2011-02-09
TCGA-AK-3450-01	4.6964	0.4623	FEMALE	85	Right	LIVING	0	1779	1779	0	0.9	G2	M0	T1a	Stage I	NO	1779	2006	-31364	2012-04-13
TCGA-BP-4774-01	4.7035	1.0631	FEMALE	57	Right	LIVING	0	1885	1885	0	2	G2	M0	T1a	Stage I	NO	1885	2005	-20827	2011-02-15
TCGA-BP-5009-01	4.7088	0.4599	MALE	52	Left	DECEASED	1	1102	324	1	1.1	G3	M0	T1b	Stage I	NO		2007	-19052	2011-03-29
TCGA-CZ-5463-01	4.7357	0.2837	MALE	76	Left	LIVING	0	662			1.4	G2	M0	T2	Stage II	NO	662	2007	-27911	2011-03-11
TCGA-BP-5174-01	4.739	0.4936	FEMALE	45	Left	LIVING	0	2257	2257	0	1	G2	M0	T1a	Stage I	NO	2257	2004	-16693	2011-02-22
TCGA-BP-4347-01	4.7506	0.8427	MALE	74	Right	LIVING	0	1367	1367	0	1.5	G2	M0	T3b	Stage III	NO	1367	2006	-27146	2011-02-14
TCGA-BP-5184-01	4.7554	1.2298	MALE	54	Left	LIVING	0	1133	1133	0		G3	M0	T1a	Stage I	NO	1133	2007	-19746	2011-02-22
TCGA-A3-3357-01	4.7563	0.7375	MALE	62	Right	LIVING	0	2688	2688	0	1.2	G3	M0	T2	Stage II	NO	2688	2005	-22825	2013-04-30
TCGA-B8-A54J-01	4.78	1.094	MALE	60	Right	LIVING	0	528	528	0		G2	MX	T2a	Stage II	NO	528	2012	-22071	2014-02-17
TCGA-B0-4816-01	4.7878	1.1532	MALE	49	Left	DECEASED	1	1371		1	2.7	G3	M0	T2	Stage II	NO		2002	-18133	2012-01-19
TCGA-BP-4970-01	4.7882	1.2866	MALE	44	Right	LIVING	0	433	433	0	1.2	G3	M0	T1a	Stage III	YES	433	2006	-16228	2011-02-17
TCGA-A3-3367-01	4.7908	0.6901	MALE	72	Left	LIVING	0	2270	2270	0	1	G3	M0	T1b	Stage I	NO	2270	2006	-26489	2013-04-30
TCGA-BP-4999-01	4.794	1.0569	MALE	56	Left	LIVING	0	1266	1266	0	1	G2	M0	T1a	Stage I	NO	1266	2007	-20518	2011-02-17
TCGA-BP-4972-01	4.7952	1.1272	FEMALE	43	Left	LIVING	0	1502	1502	0	1.6	G3	M0	T3a	Stage III	NO	1502	2006	-16038	2011-02-17
TCGA-B0-5713-01	4.8295	0.4077	FEMALE	75	Left	LIVING	0	1865	1865	0	2.5	G3	M0	T3b	Stage III	NO	1865	2006	-27644	2012-05-14
TCGA-BP-4977-01	4.87	0.6966	MALE	57	Left	LIVING	0	454	454	0	1.5	G3	M0	T1b	Stage I	NO	454	2006	-20950	2011-02-17
TCGA-B2-5641-01	4.88	0.7903	MALE	79	Left	LIVING	0	324	324	0	1	G3	M0	T1a	Stage I	NO	324	2010	-28953	2011-10-11
TCGA-CZ-4859-01	4.8808	0	FEMALE	59	Right	LIVING	0	1787	1787	0	1.5	G2	M0	T1	Stage I	NO	1787	2005	-21842	2011-02-14
TCGA-B0-4827-01	4.8812	0.4125	FEMALE	77	Left	DECEASED	1	885	668	1	2.2	G4	M0	T3b	Stage III	NO		2002	-28467	2012-01-19
TCGA-BP-4765-01	4.8939	0.9692	MALE	43	Right	LIVING	0	2184	2184	0	1.6	G2	M0	T1a	Stage I	NO	2184	2004	-15814	2011-02-15
TCGA-A3-3352-01	4.9008	1.3409	MALE	74	Left	DECEASED	1	561	561	0	0.7	G3	M0	T3a	Stage III	NO		2005		2013-04-30
TCGA-BP-4337-01	4.9053	1.2246	FEMALE	76	Left	DECEASED	1	2	2	0	1.9	G4	M0	T3b	Stage III	YES		2003	-27906	2011-02-14
TCGA-BP-5183-01	4.9079	1.2793	MALE	57	Left	LIVING	0	1291	1291	0	1.2	G3	M0	T3a	Stage III	NO	1291	2007	-20881	2011-03-31
TCGA-BP-4756-01	4.9101	1.0451	FEMALE	62	Right	LIVING	0	374	374	0	1.5	G2	M0	T1b	Stage I	YES	374	2003	-23001	2011-02-15
TCGA-CJ-4908-01	4.913	1.3409	MALE	38	Right	LIVING	0	1531	1531	0		G2	M0	T1a	Stage I	NO	1531	2006	-14226	2011-02-08
TCGA-CJ-4871-01	4.9142	0.4684	MALE	63	Left	LIVING	0	2423	2423	0	3.3	G4	M1	T3a	Stage IV	NO	2423	2004	-23195	2011-01-24
TCGA-B2-5639-01	4.9226	1.2813	MALE	46	Left	LIVING	0	417	163	1	2	G3	M1	T3	Stage IV	NO	417	2010	-17045	2011-08-17
TCGA-BP-4768-01	4.937	0	FEMALE	72	Left	LIVING	0	400	400	0	1	G2	M0	T1a	Stage I	YES	400	2005	-26474	2011-02-15
TCGA-BP-5182-01	4.9457	0.9722	MALE	56	Left	LIVING	0	1165	1165	0	1.2	G3	M0	T1a	Stage I	YES	1165	2007	-20597	2011-02-22
TCGA-CW-5588-01	4.9707	0.5197	FEMALE	78	Right	LIVING	0	2017			1.2	G2	M0	T1a	Stage I	NO	2017	2004	-28714	2011-03-01
TCGA-B8-A54I-01	4.9778	1.1669	MALE	48	Left	LIVING	0	150	150	0		G3	MX	T1b	Stage I	NO	150	2012	-17722	2014-03-17
TCGA-B0-4814-01	4.9878	1.1893	MALE	58	Right	DECEASED	1	168		1	2.5	G3	M1	T4	Stage IV	NO		2001	-21374	2012-01-19
TCGA-DV-5569-01	4.9922	0.4604	FEMALE	29	Right	LIVING	0	355	355	0	1.1	G2	M0	T1a	Stage I	NO	355	2009	-10698	2011-03-28
TCGA-CJ-4642-01	0	6.8801	MALE	47	Right	LIVING	0	1628	1628	0		G2	M0	T2	Stage II	NO	1628	2005	-17367	2011-01-24
TCGA-A3-3374-01	0.5808	1.5767	FEMALE	51	Right	LIVING	0	1314			1.2	G2	M0	T1b	Stage I		1314	2005	-18890	2010-05-11
TCGA-B0-5083-01	1.6821	1.4097	MALE	63	Left	DECEASED	1	1045		1	1.4	G3	M0	T1a	Stage I	NO		2005	-23034	2012-01-21
TCGA-B0-4842-01	2.0439	2.0439	FEMALE	73	Right	DECEASED	1	1724	250	1	2	G4	M0	T3a	Stage III	NO		2004	-27019	2012-01-16
TCGA-BP-4769-01	2.2707	1.5424	MALE	63	Left	LIVING	0	1876	1876	0		G2	M0	T1a	Stage I	NO	1876	2005	-23190	2011-02-15
TCGA-B0-5707-01	2.6515	7.4059	FEMALE	39	Right	LIVING	0	2828	2828	0	2	G3	M0	T1a	Stage I	NO	2828	2004	-14598	2012-05-11
TCGA-AK-3433-01	2.8823	2.6085	FEMALE	48	Right	LIVING	0	2192	2192	0	1	GX	M0	T2	Stage II	YES	2192	2004	-17853	2010-11-12
TCGA-B8-4621-01	2.918	2.918	MALE	63	Left	LIVING	0	431	431	0	1.1	G3	M0	T1b	Stage I	NO	431	2010	-23176	2011-06-01
TCGA-B2-3923-01	2.9404	2.7331	MALE	59	Right	LIVING	0	362	362	0	2	G2	M0	T2	Stage II	NO	362	2010	-21793	2011-02-25
TCGA-AK-3456-01	2.9856	2.6865	MALE	48	Right	LIVING	0	1143			1	G3	M0	T2	Stage II	YES	1143	2007	-17821	2010-11-12
TCGA-EU-5904-01	3.0332	2.4092	FEMALE	47	Right	LIVING	0	551	551	0	1.5	G1	M0	T1	Stage I	NO	551	2009	-17468	2011-05-23
TCGA-DV-5567-01	3.1185	1.7784	FEMALE	40	Right	LIVING	0	364		1	0.6	G2	M0	T1a	Stage I	NO	364	2008	-14642	2011-03-28
TCGA-B0-5110-01	3.1324	2.1142	FEMALE	71	Right	LIVING	0	1092	1092	0	1.6	G2	M0	T1a	Stage I	NO	1092	2009	-25976	2012-05-08
TCGA-BP-4799-01	3.2201	4.662	MALE	70	Right	DECEASED	1	1133	352	1	1	G3	M0	T3b	Stage III	YES		2007	-25842	2011-05-09
TCGA-DV-5576-01	3.3064	2.3437	FEMALE	55	Left	DECEASED	1	727		1	1.3	G2	M0	T1a	Stage I	NO		2008	-20310	2011-03-24
TCGA-BP-4177-01	3.3548	1.7626	MALE	65	Right	LIVING	0	1670	1670	0	1.2	G2	M0	T1a	Stage I	NO	1670	2005	-23955	2011-02-11
TCGA-BP-4801-01	3.4184	1.4827	MALE	57	Left	LIVING	0	1124	1124	0	2	G2	M0	T1a	Stage I	NO	1124	2007	-20825	2011-02-15
TCGA-B0-5694-01	3.4418	1.7318	MALE	71	Left	DECEASED	1	480	288	1	2.5	G3	M0	T3a	Stage III	NO		2008	-26060	2012-05-10
TCGA-BP-4798-01	3.4546	4.2745	MALE	74	Left	DECEASED	1	334		1	1.1	G4	M1	T3b	Stage III	YES		2007	-27335	2011-05-09
TCGA-BP-4981-01	3.5076	2.2112	FEMALE	75	Right	DECEASED	1	1097	1097	0	1.9	G3	M0	T3a	Stage III	NO		2006	-27676	2011-02-17
TCGA-B0-5104-01	3.5174	1.3967	FEMALE	90	Left	DECEASED	1	2752	2752	0		G2	M0	T1	Stage I	NO		2002	-32873	2012-05-07
TCGA-EU-5905-01	3.5361	1.5214	FEMALE	67	Right	LIVING	0	119	119	0	2.4	G3	M0	T1	Stage I	NO	119	2010	-24475	2011-05-20
TCGA-B8-A8YJ-01	3.584	4.2568	FEMALE	60	Right	LIVING	0	431	431	0		G2		T1b	Stage I	NO	431	2013	-21994	2015-01-26
TCGA-BP-4349-01	3.6017	2.1184	FEMALE	68	Left	LIVING	0	372			1.5	G2	M0	T1a	Stage I	NO	372	2006	-24853	2011-03-30
TCGA-BP-4355-01	3.6246	2.4683	FEMALE	59	Left	DECEASED	1	953			2.2	G4	M0	T3a	Stage III	NO		2008	-21642	2011-04-25
TCGA-A3-3323-01	3.7058	1.7696	MALE	53	Right	LIVING	0	1106	1106	0	1.5	G1	M0	T1b	Stage I	NO	1106	2006	-19456	2010-04-20
TCGA-CW-5591-01	3.7116	2.1044	MALE	56	Right	LIVING	0	2271		1	1.2	G2	M1	T3a	Stage IV	YES	2271	2004	-20712	2011-03-01
TCGA-B0-5691-01	3.771	1.907	FEMALE	66	Left	LIVING	0	3431			1.4	G3	M0	T1a	Stage I	NO	3431	2002	-24120	2012-05-09
TCGA-B2-4098-01	3.8822	4.9333	FEMALE	72	Left	DECEASED	1	51	51	0	2.3	G2	M0	T1b	Stage I	NO	51	2010	-26606	2011-03-21
TCGA-B0-5696-01	3.8966	1.6496	MALE	69	Right	LIVING	0	1727	1717	1	1.2	G4	M0	T3a	Stage III	NO	1727	2007	-25552	2012-05-10
TCGA-CJ-4891-01	3.9485	2.7201	FEMALE	57	Left	DECEASED	1	819	819	0	3.2	G4	M0	T3c	Stage III	YES		2005	-21059	2011-01-28
TCGA-MM-A84U-01	3.9679	5.7233	FEMALE	58	Bilateral	LIVING	0	464	464	0		G2	MX	T1a	Stage I	NO	464	2013	-21375	2014-07-28
TCGA-B0-5700-01	3.9956	1.4463	MALE	77	Left	LIVING	0	1082	1082	0		G2	M0	T1a	Stage I	NO	1082	2009	-28184	2012-05-10
TCGA-AK-3427-01	4.0001	2.1577	MALE	65	Left	LIVING	0	2566	2566	0	1	GX	M0	T1a	Stage I	YES	2566	2004	-24067	2011-03-09
TCGA-B0-4839-01	4.0412	1.5827	FEMALE	80	Left	DECEASED	1	1639	1639	0	1.9	G2	M0	T1b	Stage I	NO		2003	-29380	2012-01-20
TCGA-BP-4784-01	4.0466	3.9004	FEMALE	67	Right	LIVING	0	1854	1854	0	1.1	G2	M0	T1a	Stage I	NO	1854	2005	-24603	2011-05-09
TCGA-BP-4961-01	4.0564	1.7946	MALE	47	Right	LIVING	0	1935	1935	0		G2	M0	T1a	Stage I	NO	1935	2005	-17284	2011-02-15
TCGA-A3-3365-01	4.0995	1.9905	MALE	46	Right	LIVING	0	873				G2	M0	T1a	Stage I	NO	873	2006	-16915	2010-05-11
TCGA-BP-5185-01	4.1152	1.5466	MALE	56	Right	LIVING	0	1132	736	1	1.8	G3	M0	T1a	Stage I	NO	1132	2007	-20470	2011-02-22
TCGA-BP-4969-01	4.1777	1.9705	FEMALE	63	Right	LIVING	0	1794	1794	0	1.5	G2	M0	T1a	Stage I	NO	1794	2006	-23216	2011-02-17
TCGA-B2-5633-01	4.2076	1.777	MALE	56	Right	LIVING	0	358	358	0	1.3	G2	M0	T1b	Stage I	NO	358	2010	-20493	2011-05-20
TCGA-AK-3428-01	4.21	2.8684	MALE	62	Left	LIVING	0	2223	2223	0	1.2	G2	M0	T3b	Stage III	YES	2223	2004	-22653	2010-11-10
TCGA-A3-3382-01	4.2146	1.9239	MALE	69	Left	LIVING	0	574	514	1	1.1	G3	M0	T1b	Stage I	NO	574	2007	-25207	2010-05-11
TCGA-G6-A5PC-01	4.2201	3.1833	FEMALE	54	Left	DECEASED	1	242		1		G4	M1	T1b	Stage IV	YES		2012	-20029	2013-06-25
TCGA-A3-3380-01	4.278	1.4874	MALE	54	Left	LIVING	0	567	567	0	1	G2	M0	T1	Stage I	NO	567	2007	-19828	2010-05-11
TCGA-BP-4795-01	4.2841	3.9562	FEMALE	74	Right	LIVING	0	620	620	0	0.9	G2	M0	T1a	Stage I	YES	620	2007	-27162	2011-04-25
TCGA-CJ-5676-01	4.2899	2.4958	MALE	47	Right	LIVING	0	2575	2219	1		G3	M0	T3b	Stage III	NO	2575	2004	-17170	2011-04-26
TCGA-BP-4760-01	4.3177	4.4195	MALE	69	Left	LIVING	0	2361	1457	1	1.3	G2	M0	T1a	Stage I	NO	2361	2004	-25268	2011-03-31
TCGA-BP-5195-01	4.319	2.3194	MALE	75	Left	LIVING	0	749	749	0	1.4	G2	M0	T1a	Stage I	NO	749	2008	-27547	2011-02-23
TCGA-BP-5200-01	4.3397	1.5217	MALE	44	Right	LIVING	0	1063	1063	0	2.2	G4	M0	T2	Stage II	NO	1063	2008	-16197	2011-04-26
TCGA-A3-3335-01	4.3419	1.4203	MALE	41	Right	LIVING	0	665	665	0	1.1	G4	M0	T2a	Stage II	NO	665	2006	-15250	2010-08-23
TCGA-BP-4326-01	4.4125	1.9854	FEMALE	53	Left	DECEASED	1	1625	958	1		G2	M0	T1b	Stage I	YES	1625	2002	-19376	2011-04-28
TCGA-B0-4848-01	4.4162	1.941	MALE	54	Left	DECEASED	1	883	494	1	1.4	G3	M0	T3b	Stage III	NO		2004	-19892	2012-01-16
TCGA-BP-4803-01	4.418	1.5257	MALE	79	Right	LIVING	0	204	204	0	1	G3	M0	T3a	Stage III	NO	204	2008	-28934	2012-02-07
TCGA-B8-A54F-01	4.4425	2.8176	FEMALE	49	Left	LIVING	0	519	519	0		G2	MX	T1a	Stage I	NO	519	2012	-18028	2014-02-18
TCGA-AK-3461-01	4.4801	1.5548	MALE	72	Left	LIVING	0	853	853	0	1	G2	M0	T1a	Stage I	NO	853	2007	-26464	2010-11-12
TCGA-BP-4993-01	4.4835	2.4204	MALE	58	Left	LIVING	0	177	177	0	1.6	G3	M0	T1a	Stage I	NO	177	2007	-21407	2011-02-17
TCGA-AK-3460-01	4.4918	2.0255	MALE	58	Right	LIVING	0	951	951	0	1	G2	M0	T1a	Stage I	NO	951	2007	-21281	2010-11-12
TCGA-B0-5712-01	4.5089	1.5083	FEMALE	68	Left	LIVING	0	2722	725	1	1.7	G3	M1	T2	Stage IV		2722	2004	-24988	2012-05-14
TCGA-CJ-4907-01	4.5805	2.1553	MALE	58	Right	LIVING	0	1499	1499	0	2.2	G3	M0	T3b	Stage III	NO	1499	2006	-21208	2011-02-08
TCGA-CJ-4643-01	4.5808	1.439	FEMALE	67	Right	LIVING	0	1793	1793	0	2.5	G3	M0	T2b	Stage II	NO	1793	2005	-24477	2011-01-03
TCGA-BP-5001-01	4.6037	2.161	FEMALE	43	Right	LIVING	0	1177	1177	0	1.5	G2	M0	T1b	Stage I	NO	1177	2007	-15858	2011-02-17
TCGA-CW-6088-01	4.6155	1.4113	MALE	60	Right	LIVING	0	3222	3222	0	1.4	G2	M0	T1b	Stage I	YES	3222	2003	-22020	2012-10-10
TCGA-CJ-4634-01	4.6423	2.0451	FEMALE	60	Right	LIVING	0	1820	1820	0	3.2	G2	M0	T1b	Stage I	NO	1820	2004	-22155	2011-01-03
TCGA-A3-A8CQ-01	4.6425	3.6298	FEMALE	59	Left	LIVING	0	3	3	0		G2	MX	T1a	Stage I	NO	3	2011	-21572	2014-03-29
TCGA-BP-5186-01	4.6544	1.579	FEMALE	50	Right	LIVING	0	693	693	0	1	G2	M0	T1a	Stage I	YES	693	2007	-18348	2011-02-22
TCGA-CJ-5686-01	4.6581	2.4052	FEMALE	59	Left	LIVING	0	2038	2038	0	1.5	G3	M0	T1b	Stage I	NO	2038	2005	-21836	2011-04-26
TCGA-B0-4694-01	4.6698	2.2342	MALE	72	Left	DECEASED	1	106	106	0	1.4	G4	M0	T3b	Stage III	NO		2009	-26582	2011-01-05
TCGA-CW-6090-01	4.674	3.5683	MALE	68	Right	LIVING	0	2552	2552	0	0.8	G3	M0	T1b	Stage I	NO	2552	2003	-24909	2011-05-25
TCGA-BP-4974-01	4.6932	2.2887	MALE	58	Right	DECEASED	1	210	35	1	2	G4	M1	T3a	Stage IV	YES		2006	-21310	2011-03-29
TCGA-A3-3373-01	4.721	1.714	FEMALE	54	Right	LIVING	0	1621	1621	0	0.6	G3	M0	T1b	Stage I	NO	1621	2007	-19964	2013-04-30
TCGA-BP-4344-01	4.7213	2.3119	FEMALE	75	Right	LIVING	0	1666	1666	0	1.3	G2	M0	T1a	Stage I	NO	1666	2006	-27561	2011-02-14
TCGA-BP-5187-01	4.7254	3.6595	MALE	54	Right	LIVING	0	406	406	0	1.8	G2	M0	T1a	Stage I	NO	406	2007	-19999	2011-02-22
TCGA-B0-5697-01	4.7307	6.2849	MALE	50	Right	LIVING	0	1835	1835	0	1.6	G2	M0	T1a	Stage I	NO	1835	2007	-18486	2012-05-10
TCGA-B2-4101-01	4.7373	1.6184	MALE	52	Left	LIVING	0	188	188	0	2	G3	M0	T2a	Stage II	NO	188	2010	-19059	2011-05-16
TCGA-B0-4845-01	4.7496	1.728	MALE	70	Right	DECEASED	1	1986	748	1	1.5	G2	M1	T3a	Stage IV	NO		2003	-25582	2012-01-16
TCGA-B0-5710-01	4.7578	1.7997	MALE	57	Right	LIVING	0	1459	1447	1	1.3	G2	M0	T1b	Stage I	NO	1459	2008	-21168	2012-05-14
TCGA-A3-3317-01	4.7645	1.5078	MALE	67	Left	LIVING	0	1491	560	1	1.5	G2	M0	T2	Stage II	NO	1491	2005	-24803	2010-04-22
TCGA-BP-4998-01	4.7672	3.3127	MALE	49	Right	LIVING	0	932	932	0	1.6	G3	M0	T1a	Stage I	NO	932	2007	-17997	2011-02-17
TCGA-B0-5088-01	4.7722	1.5399	MALE	53	Right	DECEASED	1	563	563	0	1.6	G3	M0	T1b	Stage I	NO		2006	-19677	2012-01-21
TCGA-B0-5121-01	4.7835	1.6509	MALE	56	Right	LIVING	0	554	554	0	1.2	G2	M0	T1b	Stage I	NO	554	2010	-20635	2012-05-04
TCGA-BP-4164-01	4.797	1.4195	FEMALE	51	Left	DECEASED	1	992	992	0	1.3	G2	M0	T3a	Stage III	NO		2002	-18898	2011-03-31
TCGA-B0-5120-01	4.7994	2.1229	FEMALE	72	Left	LIVING	0	493	493	0	0.7	G2	M0	T1a	Stage I	NO	493	2010	-26559	2012-05-08
TCGA-B8-5545-01	4.8242	1.9409	MALE	42	Left	LIVING	0	522	522	0	0.9	G2	M0	T1a	Stage I	NO	522	2010	-15376	2012-01-04
TCGA-A3-A6NI-01	4.8292	2.2044		NA
TCGA-A3-A6NL-01	4.8415	1.725	FEMALE	49	Left	LIVING	0	689	689	0		G2	MX	T1b	Stage I	NO	689	2012	-17952	2014-10-03
TCGA-B8-A7U6-01	4.8431	2.9104	FEMALE	54	Left	LIVING	0	495	495	0		G3		T1a	Stage I	NO	495	2013	-19803	2014-12-15
TCGA-BP-4975-01	4.8461	1.7191	MALE	40	Right	LIVING	0	1433	1433	0	1.6	G3	M0	T1b	Stage I	NO	1433	2006	-14710	2011-02-17
TCGA-A3-3362-01	4.8469	1.4965	FEMALE	60	Left	LIVING	0	1559	1559	0	1.2	G2	M0	T1a	Stage I	NO	1559	2005	-21988	2010-07-12
TCGA-AS-3778-01	4.8533	2.7337	MALE	35	Right	LIVING	0	43	43	0	0.5	G1	M0	T1a	Stage I	NO	43	2010	-12937	2014-01-15
TCGA-BP-4982-01	4.8551	1.8823	MALE	42	Left	LIVING	0	1014	1014	0	1.3	G3	M0	T1b	Stage I	NO	1014	2006	-15451	2011-02-17
TCGA-BP-5006-01	4.8647	1.6951	MALE	61	Left	LIVING	0	840	840	0	0.8	G2	M0	T1a	Stage I	YES	840	2007	-22324	2011-02-18
TCGA-BP-5008-01	4.8822	1.9997	MALE	46	Right	LIVING	0	1071	1071	0	1.1	G2	M0	T1a	Stage I	NO	1071	2007	-17008	2011-02-18
TCGA-BP-4763-01	4.8823	2.0251	FEMALE	79	Right	DECEASED	1	1270	1270	0	1	G2	M0	T1a	Stage I	NO		2004	-29150	2011-02-15
TCGA-AK-3465-01	4.8843	3.3743	FEMALE	71	Left	LIVING	0	369	369	0	1.2	GX	M0	T1b	Stage I		369	2008	-26232	2010-06-16
TCGA-BP-4787-01	4.8934	3.599	FEMALE	59	Left	DECEASED	1	480	259	1	2.4	G4	M1	T3a	Stage IV	YES		2007	-21697	2011-05-09
TCGA-CZ-5456-01	4.9087	2.7156	MALE	57	Left	LIVING	0	1558	951	1	1.6	G3	M0	T2	Stage II	YES	1558	2006	-21164	2011-03-11
TCGA-CJ-5689-01	4.9174	3.0897	MALE	90	Left	DECEASED	1	1620	1620	0	2.8	G4	M0	T1b	Stage I	NO		2005	-32872	2011-04-14
TCGA-A3-A6NN-01	4.9298	2.3816	MALE	78	Left	LIVING	0	3	3	0		G2	MX	T1a	Stage I	NO	3	2012	-28689	2014-09-30
TCGA-AK-3425-01	4.9344	3.4629	MALE	68	Left	LIVING	0	3343	3343	0	1.4	G2	M0	T1	Stage I	YES	3343	2000	-24912	2011-02-18
TCGA-A3-3358-01	4.9345	1.9496	FEMALE	57	Left	LIVING	0	1307	1307	0	1	G2	M0	T1a	Stage I	NO	1307	2005	-21087	2011-03-17
TCGA-BP-4332-01	4.9533	1.9859	MALE	36	Left	LIVING	0	1133	1133	0	1.9	G2	M0	T3a	Stage III	NO	1133	2002	-13404	2011-02-11
TCGA-GK-A6C7-01	4.9597	2.7586	FEMALE	76	Right	LIVING	0	61	61	0			MX	T1a	Stage I	NO	61	2012	-28107	2014-04-07
TCGA-BP-4797-01	4.9647	1.5209	MALE	34	Right	LIVING	0	1107	1107	0	1.2	G3	M0	T3b	Stage III	YES	1107	2007	-12508	2011-05-09
TCGA-A3-3363-01	4.9692	5.6568	MALE	50	Left	LIVING	0	319	319	0	1	G2	M0	T2	Stage II	NO	319	2006	-18596	2010-05-11
TCGA-CJ-5672-01	4.9746	1.5373	MALE	84	Left	DECEASED	1	2190	2190	0	3	G3	M0	T1a	Stage I	NO		2004	-30900	2011-04-26
TCGA-B2-A4SR-01	4.9935	0.4706	MALE	61	Right	LIVING	0	507	507	0			M0	T2a	Stage II	NO	507	2012	-22637	2013-10-17
TCGA-BP-4987-01	5.0044	0.9508	FEMALE	41	Left	LIVING	0	1124	1124	0	2	G2	M0	T1b	Stage I	NO	1124	2006	-15041	2011-02-17
TCGA-AK-3429-01	5.0146	0	FEMALE	54	Right	LIVING	0	2017	2017	0	1	G2	M0	T2	Stage II	YES	2017	2004	-19849	2010-11-11
TCGA-CJ-5675-01	5.0239	0	MALE	70	Right	LIVING	0	2430	1765	1	2.6	G3	M0	T2a	Stage II	NO	2430	2004	-25617	2011-04-26
TCGA-CZ-5466-01	5.0329	1.3284	MALE	67	Right	LIVING	0	685	685	0	1.6	G2	M0	T3a	Stage III	NO	685	2007	-24669	2011-03-11
TCGA-DV-5575-01	5.0387	0.4997	FEMALE	52	Left	LIVING	0	1006		1	2	G2	M0	T1a	Stage I	NO	1006	2007	-19022	2011-03-28
TCGA-A3-3370-01	5.0407	1.2412	FEMALE	48	Left	LIVING	0	2274	2274	0	1	G2	M0	T1b	Stage I	NO	2274	2006	-17621	2013-04-30
TCGA-BP-4976-01	5.0415	1.3269	MALE	77	Right	LIVING	0	1632	1632	0	1.1	G3	M0	T1a	Stage I	NO	1632	2006	-28380	2011-02-17
TCGA-CJ-5682-01	5.0568	0.6129	MALE	60	Left	LIVING	0	1883	55	1	2	G4	M1	T3a	Stage IV	NO	1883	2004	-22244	2011-04-26
TCGA-BP-4330-01	5.069	0.3964	FEMALE	60	Left	LIVING	0	1888	1888	0	1.3	G2	M0	T3a	Stage III	YES	1888	2002	-22239	2011-02-11
TCGA-CZ-5986-01	5.0698	0.6175	MALE	61	Left	LIVING	0	373	373	0	1.5	G3	M0	T1	Stage I	YES	373	2006	-22456	2011-05-04
TCGA-BP-4973-01	5.0738	0	MALE	47	Right	LIVING	0	1384	1384	0	1.5	G3	M0	T3a	Stage III	NO	1384	2006	-17461	2011-02-17
TCGA-A3-3328-01	5.0828	0.9493	MALE	79	Left	LIVING	0	1385	1385	0		G2	M0	T1b	Stage I	YES	1385	2007	-29168	2013-04-30
TCGA-B0-5119-01	5.0909	0	FEMALE	61	Right	LIVING	0	59	59	0	1.2	G2	M0	T1b	Stage I	NO	59	2010	-22607	2012-05-04
TCGA-CZ-5452-01	5.1026	0.4592	MALE	69	Right	LIVING	0	1556	1556	0	2	G2	M0	T2	Stage II	YES	1556	2006	-25486	2011-03-10
TCGA-CJ-4876-01	5.1078	0.4602	MALE	57	Left	LIVING	0	1955	1955	0	3	G3	M0	T2b	Stage II	NO	1955	2004	-20993	2011-01-24
TCGA-BP-4158-01	5.1166	0.8983	MALE	69	Right	LIVING	0	3377	3377	0	1.6	G2	M0	T1b	Stage I	YES	3377	2001	-25210	2011-02-07
TCGA-CW-6093-01	5.1194	0.9742	MALE	73	Right	LIVING	0	3146	3146	0	1.3	G1	M0	T1a	Stage I	NO	3146	2004	-26909	2012-10-10
TCGA-B0-4846-01	5.1526	0	MALE	52	Right	DECEASED	1	1200	163	1	1.5	G2	M1	T3a	Stage IV	NO		2004	-19139	2012-01-16
TCGA-BP-4766-01	5.1545	0.374	FEMALE	43	Right	LIVING	0	1462	1462	0	1.5	G3	M0	T1a	Stage I	NO	1462	2004	-15799	2011-02-15
TCGA-B0-5690-01	5.1564	1.3853	FEMALE	53	Right	LIVING	0	2408	2408	0	1.5	G1	M0	T1b	Stage I		2408	2004	-19685	2012-05-09
TCGA-B0-5115-01	5.1652	0.7756	MALE	43	Left	LIVING	0	797	75	1	1.2	G3	M1	T2	Stage III	NO	797	2009	-15935	2012-05-08
TCGA-B0-5085-01	5.1687	0.6452	FEMALE	76	Left	DECEASED	1	770	770	0	1.5	G3	M0	T3a	Stage III	NO		2005	-27793	2012-01-21
TCGA-BP-4161-01	5.1717	0.7846	MALE	74	Right	LIVING	0	2746	2685	1	2.1	G3	M0	T1b	Stage I	NO	2746	2002	-27119	2011-03-31
TCGA-MM-A564-01	5.1778	0.7035	MALE	68	Right	LIVING	0	607	607	0		G2	MX	T2a	Stage II	NO	607	2012	-24916	2014-02-17
TCGA-A3-3311-01	5.1839	1.0004	MALE	57	Right	DECEASED	1	1191	1191	0	1.7	G2	M0	T1	Stage I	NO		2005	-21183	2010-05-11
TCGA-B0-5699-01	5.1858	0	MALE	53	Left	LIVING	0	2741	2741	0	1.2	G2	M0	T1	Stage I	NO	2741	2003	-19647	2012-05-10
TCGA-MW-A4EC-01	5.1967	0	FEMALE	72	Right	LIVING	0	330	330	0		G2	MX	T1a	Stage I	NO	330	2012	-26649	2013-03-06
TCGA-CZ-5985-01	5.2099	0.9936	MALE	58	Right	LIVING	0	1629	1629	0	1.8	G2	M0	T2	Stage II	YES	1629	2006	-21242	2011-05-04
TCGA-EU-5906-01	5.2101	0.7748	MALE	55	Left	LIVING	0	206	206	0	1.3	G2	M0	T1b	Stage I	NO	206	2010	-20246	2011-05-23
TCGA-BP-5191-01	5.2176	0.7859	MALE	79	Left	LIVING	0	967	967	0	1	G2	M0	T3a	Stage III	YES	967	2007	-29207	2011-02-22
TCGA-BP-4340-01	5.2269	0	FEMALE	70	Right	DECEASED	1	562	562	0	2.1	G2	M0	T1b	Stage I	NO		2003	-25752	2011-02-14
TCGA-A3-3349-01	5.2408	0.4901	FEMALE	34	Left	LIVING	0	1385	1385	0	1.3	G2	M0	T1b	Stage I	NO	1385	2006	-12431	2010-07-12
TCGA-B8-5550-01	5.2479	0.5983	MALE	71	Right	LIVING	0	434	434	0	0.7	G3	M0	T3a	Stage III	YES	434	2010	-25937	2012-01-04
TCGA-CJ-4874-01	5.2483	0.7932	FEMALE	73	Left	LIVING	0	2283	2283	0	3.2	G3	M0	T1b	Stage I	NO	2283	2004	-26761	2011-01-24
TCGA-CW-5587-01	5.2484	0.4185	FEMALE	62	Left	LIVING	0	2226	2226	0	2.2	G2	M0	T3b	Stage III	YES	2226	2003	-22693	2011-03-01
TCGA-A3-3325-01	5.2531	0.8492	MALE	52	Right	LIVING	0	751	751	0	2	G2	M0	T1a	Stage I	NO	751	2006	-19126	2011-01-31
TCGA-A3-3372-01	5.2547	0	MALE	64	Left	LIVING	0	735	735	0	1.1	G2	M0	T3	Stage III	NO	735	2007	-23528	2010-05-11
TCGA-AK-3436-01	5.2623	1.3426	MALE	40	Left	LIVING	0	2044	2044	0	1	G2	M1	T2	Stage IV	YES	2044	2005	-14842	2010-11-12
TCGA-AK-3455-01	5.2879	0.9475	FEMALE	71	Right	DECEASED	1	683			0.8	G3	M0	T3b	Stage III	NO		2007	-26221	2011-03-08
TCGA-BP-4991-01	5.2987	0.6127	MALE	54	Right	LIVING	0	1413	1413	0	1.3	G2	M0	T1a	Stage I	NO	1413	2007	-19739	2011-02-17
TCGA-CJ-4878-01	5.2992	1.09	FEMALE	71	Left	LIVING	0	2186	2186	0	2.5	G2	M0	T3a	Stage III	NO	2186	2004	-26224	2011-01-28
TCGA-CZ-4864-01	5.3051	0.3554	MALE	86	Left	DECEASED	1	2830	2830	0	1.2	G3	M0	T2	Stage II	NO	2830	2002	-31557	2011-02-14
TCGA-A3-3383-01	5.3114	0.6207	MALE	52	Left	LIVING	0	861			1.4	G2	M0	T1	Stage I	NO	861	2006	-19324	2010-04-29
TCGA-BP-5180-01	5.3329	0.7671	MALE	53	Right	LIVING	0	2263	2263	0	1.6	G2	M0	T1a	Stage I	NO	2263	2004	-19413	2011-02-22
TCGA-BP-4775-01	5.3439	0	FEMALE	55	Left	LIVING	0	1843	1843	0	0.8	G2	M0	T1a	Stage I	NO	1843	2005	-20369	2011-02-15
TCGA-B0-4838-01	5.344	0	FEMALE	69	Right	DECEASED	1	834	834	0	2	G3	M0	T1b	Stage I	NO		2003	-25268	2012-01-20
TCGA-B0-5703-01	5.3493	1.0141	MALE	73	Left	LIVING	0	1203	1203	0	1.8	G3	M0	T1b	Stage I	NO	1203	2009	-26897	2012-05-11
TCGA-CZ-5984-01	5.3558	0.4116	MALE	51	Left	LIVING	0	1491	1491	0	1.4	G3	M0	T1b	Stage I	NO	1491	2005	-18775	2011-05-04
TCGA-BP-4761-01	5.3757	0.5853	MALE	57	Right	LIVING	0	182	182	0	1.3	G4	M0	T3a	Stage III	YES	182	2004	-21019	2011-05-03
TCGA-CJ-4916-01	5.3872	0.7541	FEMALE	69	Right	LIVING	0	1373	1373	0	2.6	G3	M0	T3a	Stage III	NO	1373	2007	-25470	2011-02-08
TCGA-A3-3306-01	5.3885	0	MALE	67	Left	LIVING	0	1120			0.9	G3	M0	T1b	Stage I	NO	1120	2005	-24569	2010-08-23
TCGA-A3-3351-01	5.3914	0.5128	MALE	42	Right	LIVING	0	910	910	0	1.6	G2	M0	T2a	Stage II	NO	910	2007	-15562	2010-07-12
TCGA-B8-5164-01	5.3928	0.3572	MALE	65	Right	LIVING	0	23	23	0	1.5	G3	M0	T3a	Stage III	NO	23	2010	-23863	2010-11-16
TCGA-B8-4148-01	5.3977	0	FEMALE	63	Left	LIVING	0	378	378	0	0.8	G3	M0	T1a	Stage I	NO	378	2009	-23062	2010-11-11
TCGA-BP-4338-01	5.3999	0.7746	MALE	43	Left	LIVING	0	2859	1757	1	1.5	G3	M0	T1b	Stage I	NO	2859	2003	-15891	2011-05-02
TCGA-CJ-4869-01	5.4036	1.0362	MALE	49	Right	LIVING	0	2554	1754	1	3	G2	M0	T2	Stage III	YES	2554	2004	-17923	2011-02-08
TCGA-BP-4992-01	5.4324	0.7488	MALE	66	Left	LIVING	0	501	501	0	1.5	G4	M0	T1b	Stage I	NO	501	2007	-24438	2011-02-17
TCGA-BP-4965-01	5.4717	0.5523	MALE	46	Left	LIVING	0	1871	1871	0	1	G2	M0	T1a	Stage I	NO	1871	2005	-16992	2011-02-15
TCGA-BP-4758-01	5.5262	0.8297	MALE	40	Right	LIVING	0	2208	2208	0	1.9	G2	M0	T1a	Stage I	NO	2208	2004	-14824	2011-02-15
TCGA-A3-3376-01	5.5601	1.1644	MALE	51	Left	DECEASED	1	1696	1696	0	1.4	G2	M0	T1a	Stage I	NO	1070	2006	-18954	2013-04-30
TCGA-B2-3924-01	5.6224	1.1099	MALE	73	Left	LIVING	0	371	371	0	2.9	G2	M0	T1b	Stage I	NO	371	2010	-26846	2011-02-25
TCGA-A3-3385-01	5.6469	1.2131	FEMALE	46	Left	LIVING	0	1993	1993	0	1.4	G2	M0	T1a	Stage I	NO	1993	2007	-17114	2013-07-17
TCGA-CZ-4854-01	5.6621	0.4518	MALE	68	Right	DECEASED	1	1404	1404	0	1.7	G2	M0	T1b	Stage I	YES	1404	2005	-24876	2011-02-11
TCGA-B4-5836-01	5.6796	0.4145	FEMALE	61	Right	LIVING	0	141	141	0	1.7	G2	M0	T1b	Stage I	YES	141	2010	-22341	2011-05-11
TCGA-B0-4847-01	5.6859	0.7128	MALE	60	Left	DECEASED	1	793		1	1.6	G3	M1	T3a	Stage IV	NO		2004	-22147	2012-01-16
TCGA-CJ-6031-01	5.7192	1.092	MALE	54	Right	LIVING	0	1906	1906	0	3.6	G3	M0	T1b	Stage I	NO	1906	2003	-19905	2011-08-15
TCGA-CJ-4884-01	5.7214	0.7651	FEMALE	72	Right	LIVING	0	1759	1759	0	3.4	G3	M0	T3a	Stage III	NO	1759	2005	-26475	2011-01-28
TCGA-CJ-4640-01	5.7298	0.7607	MALE	49	Left	LIVING	0	1998	1998	0	2.7	G4	M0	T3a	Stage III	NO	1998	2004	-18178	2011-01-03
TCGA-CJ-4894-01	5.7753	0.9838	MALE	58	Left	DECEASED	1	841	158	1	2.8	G3	M0	T3a	Stage III	YES	841	2005	-21524	2011-01-28
TCGA-B0-4713-01	5.803	1.2149	FEMALE	76	Right	DECEASED	1	202		1		G2	M0	T3b	Stage III	NO		2010	-27899	2012-01-14
TCGA-B0-5701-01	5.8208	0	MALE	65	Left	LIVING	0	1732	224	1	1.4	G4	M0	T3b	Stage III	YES	1732	2007	-23915	2012-05-10
TCGA-B0-4714-01	5.8469	0.5985	MALE	81	Right	DECEASED	1	99		1	1.5	G3	M1	T3b	Stage IV	YES		2010	-29873	2012-01-14
TCGA-CZ-4863-01	5.8578	1.1457	FEMALE	51	Left	LIVING	0	1691	1691	0	1	G3	M0	T3b	Stage III	YES	1691	2006	-18730	2011-02-14
TCGA-CZ-5455-01	5.8655	1.1142	MALE	63	Right	DECEASED	1	561		1	1.4	G4	M1	T3b	Stage IV	NO		2006	-23150	2011-03-10
TCGA-CJ-4635-01	5.8943	0	MALE	48	Left	LIVING	0	1416	1416	0	4	G3	M0	T1b	Stage I	NO	1416	2004	-17620	2011-01-03
TCGA-BP-4325-01	5.9504	0.4649	FEMALE	64	Left	LIVING	0	2964	2964	0	1.2	G2	M0	T1b	Stage I	NO	2964	2001	-23588	2011-02-11
TCGA-A3-3316-01	5.9594	0	MALE	57	Left	LIVING	0	1493	1493	0	1.7	G3	M0	T2	Stage II	NO	1493	2005	-20931	2010-05-11
TCGA-BP-4346-01	6.0008	0.8304	MALE	57	Right	DECEASED	1	1493	1493	0	2	G3	M0	T3b	Stage III	YES		2006	-21057	2011-02-14
TCGA-CZ-5987-01	6.0032	0.7539	MALE	60	Right	DECEASED	1	445	377	1	1.5	G2	M1	T3b	Stage IV	NO		2006	-21928	2011-05-04
TCGA-A3-3378-01	6.0087	1.0831	MALE	60	Left	LIVING	0	630	630	0	1.3	G3	M0	T1	Stage I	NO	630	2006	-22090	2010-04-29
TCGA-CJ-5677-01	6.0116	0	FEMALE	54	Right	DECEASED	1	782	288	1	2.5	G4	M1	T3a	Stage IV	NO		2004	-19849	2011-04-26
TCGA-B8-A54D-01	6.0136	1.0186	MALE	69	Left	LIVING	0	830	830	0		G2	MX	T3a	Stage III	NO	830	2011	-25429	2014-01-15
TCGA-CZ-5989-01	6.044	1.0525	MALE	60	Right	LIVING	0	1599	1599	0	1.9	G2	M0	T2	Stage II	YES	1599	2006	-22170	2011-05-04
TCGA-B8-4154-01	6.0475	0.8396	FEMALE	73	Left	LIVING	0	255	255	0	1	G2	M0	T1a	Stage I	NO	255	2010	-26882	2010-11-11
TCGA-CJ-5678-01	6.0923	1.0359	MALE	62	Left	DECEASED	1	574	399	1	2.5	G3	M1	T2b	Stage IV	YES		2003	-22944	2011-04-26
TCGA-CJ-5681-01	6.1546	1.0059	FEMALE	44	Left	DECEASED	1	552	17	1	2.8	G3	M1	T3a	Stage IV	NO	552	2003	-16121	2011-04-26
TCGA-BP-4173-01	6.182	1.278	MALE	47	Right	LIVING	0	1893	1893	0	1	G3	M0	T2	Stage II	YES	1893	2004	-17449	2011-02-11
TCGA-B8-5158-01	6.2271	0	MALE	56	Left	LIVING	0	293	293	0	1.4	G4	M0	T3a	Stage III	YES	293	2010	-20764	2010-12-16
TCGA-CJ-4875-01	6.2606	0	MALE	67	Right	LIVING	0	2353	531	1	3.2	G3	M1	T3a	Stage IV	NO	2353	2004	-24510	2011-01-24
TCGA-B0-4707-01	6.2987	0.8296	MALE	63	Left	DECEASED	1	600		1	2.2	G4	M0	T3a	Stage III	NO		2008	-23322	2012-01-06
TCGA-CJ-4638-01	6.3669	0	FEMALE	46	Left	DECEASED	1	431	70	1	2	G4	M1	T3a	Stage IV	YES		2004	-17110	2011-01-24
TCGA-CZ-5470-01	6.3791	1.3854	FEMALE	72	Left	LIVING					1.6	G3	M0	T2	Stage II	YES	0	2008	-26494	2011-03-11
TCGA-B4-5832-01	6.413	1.2794	MALE	65	Left	LIVING	0	7	7	0	1.3	G2	M0	T3b	Stage III	NO	7	2010	-23806	2011-05-11
TCGA-CJ-4881-01	6.4418	0.536	MALE	41	Right	LIVING	0	2014	1881	1	3.1	G3	M0	T3a	Stage III	NO	2014	2004	-15197	2011-01-28
TCGA-BP-5173-01	6.5049	0.7934	MALE	75	Right	DECEASED	1	53	53	0	0.6	G2	M0	T1a	Stage I	NO		2004	-27436	2011-02-22
TCGA-AS-3777-01	6.5074	1.3028	MALE	63	Left	LIVING	0	1238	1238	0	0.8		M0	T1a	Stage I	NO	1238	2009	-23039	2013-05-20
TCGA-CJ-6028-01	6.5862	1.2579	MALE	58	Left	DECEASED	1	1625	137	1	2	G4	M1	T3a	Stage IV	NO		2003	-21380	2011-07-21
TCGA-CJ-4901-01	6.5904	1.1945	MALE	47	Right	LIVING	0	1450	1450	0	3.2	G3	M0	T3b	Stage III	NO	1450	2006	-17396	2011-02-08
TCGA-B0-5107-01	6.5983	1.2101	FEMALE	65	Right	DECEASED	1	927	549	1	1.5	G4	M1	T2	Stage IV	NO		2007	-23929	2012-05-07
TCGA-CZ-5464-01	6.6555	1.1759	MALE	69	Left	LIVING	0	1492		1	1.5	G2	M1	T3b	Stage IV	NO	1492	2007	-25463	2011-03-11
TCGA-B8-A54G-01	6.8231	0	MALE	50	Right	LIVING	0	53	53	0		G3	MX	T1a	Stage I	NO	53	2012	-18612	2014-01-15
TCGA-CZ-5468-01	6.9857	1.3227	MALE	84	Left	DECEASED	1	59		1	1.7	G4	M1	T3b	Stage IV	NO	59	2007	-30729	2011-03-11
TCGA-CJ-4637-01	7.1612	1.1991	FEMALE	52	Left	DECEASED	1	2227	1821	1	2	G4	M1	T2b	Stage IV	NO		2004	-19101	2011-01-24
TCGA-G6-A8L7-01	7.7334	0	FEMALE	81	Right	LIVING	0	2133	2133	0		G3	MX	T1b	Stage I	YES	2133	2008	-29883	2014-11-04
TCGA-CZ-4858-01	8.8691	0.6064	MALE	39	Left	LIVING	0	1943	597	1	1.5	G4	M0	T2	Stage II	NO	1943	2005	-14343	2011-02-14
TCGA-BP-4776-01	5.0063	1.643	MALE	52	Left	LIVING	0	411	411	0	1.5	G2	M0	T1a	Stage I	NO	411	2005	-19143	2011-02-15
TCGA-BP-4807-01	5.0101	2.0753	MALE	42	Right	LIVING	0	211	211	0	1.3	G3	M0	T1a	Stage I	NO	211	2008	-15360	2011-05-09
TCGA-CJ-4873-01	5.014	2.3211	FEMALE	85	Right	LIVING	0	2259	2259	0	3.2	G3	M0	T3a	Stage III	YES	2259	2004	-31096	2011-01-24
TCGA-BP-5000-01	5.0301	1.8933	MALE	40	Left	LIVING	0	563	563	0	0.9	G3	M0	T1b	Stage I	NO	563	2007	-14868	2011-02-17
TCGA-B0-5080-01	5.0378	3.4564	MALE	63	Right	DECEASED	1	342	103	1	1.3	G3	M1	T3a	Stage IV	NO		2005	-23052	2012-01-20
TCGA-AK-3454-01	5.054	1.4223	MALE	84	Right	LIVING	0	874	874	0	1	G3	M0	T1b	Stage I	NO	874	2006	-30862	2011-02-18
TCGA-AK-3451-01	5.0681	2.8839	MALE	48	Left	LIVING	0	1481	1481	0	1	G3	M0	T2	Stage II	YES	1481	2006	-17859	2010-11-12
TCGA-B0-5399-01	5.0835	1.6536	MALE	46	Right	LIVING	0	652	652	0	2.1	G2	M0	T1b	Stage I		652	2010	-17145	2012-05-08
TCGA-B0-4833-01	5.0988	2.07	FEMALE	82	Left	DECEASED	1	2386		1	1.5	G2	M0	T1b	Stage I	NO		2003	-30190	2012-01-20
TCGA-AK-3434-01	5.0993	3.0588	MALE	72	Right	LIVING	0	2087	1640	1	1	G2	M0	T1b	Stage I	NO	2087	2004	-26490	2010-11-12
TCGA-CJ-5671-01	5.1028	3.8511	MALE	51	Left	LIVING	0	1943	1943	0	1.7	G3	M0	T1a	Stage I	NO	1943	2004	-18954	2011-04-25
TCGA-BP-4167-01	5.1235	2.4633	MALE	59	Right	LIVING	0	2718	2718	0	1.3	G2	M0	T3a	Stage III	NO	2718	2003	-21901	2011-02-11
TCGA-B0-5100-01	5.1245	5.7079	MALE	72	Right	DECEASED	1	1913	1426	1	1.2	G3	M0	T3a	Stage III	NO		1998	-26478	2012-05-07
TCGA-B8-4622-01	5.1363	2.2906	MALE	57	Left	LIVING	0	181	181	0	1.5	G3	M1	T3a	Stage IV	NO	181	2010	-21135	2010-11-11
TCGA-CW-5589-01	5.1369	1.7022	MALE	52	Left	LIVING	0	2378	2378	0	1.1	G2	M0	T1a	Stage I	NO	2378	2004	-19312	2011-03-01
TCGA-BP-5177-01	5.1378	2.6783	FEMALE	46	Right	LIVING	0	293	293	0	1.3	G3	M0	T1a	Stage I	NO	293	2004	-17147	2011-02-22
TCGA-BP-4986-01	5.1541	1.7958	MALE	75	Right	LIVING	0	785	785	0	1.1	G3	M0	T1a	Stage I	YES	785	2006	-27612	2011-02-17
TCGA-B0-5709-01	5.1554	5.7057	FEMALE	62	Right	LIVING	0	3117	3117	0	1.6	G3	M0	T3a	Stage III	NO	3117	2003	-22843	2012-05-14
TCGA-CJ-4899-01	5.1796	2.8743	MALE	42	Left	LIVING	0	1528	1528	0	2.3	G2	M0	T1b	Stage I	NO	1528	2006	-15637	2011-01-28
TCGA-A3-3326-01	5.197	2.2202	MALE	47	Right	LIVING	0	1137	1137	0	1.3	G1	M0	T1a	Stage I	NO	1137	2006	-17285	2010-05-11
TCGA-B0-4718-01	5.206	2.5445	MALE	57	Left	LIVING	0	616	616	0		G2	M0	T3a	Stage III	NO	616	2010	-20910	2012-01-16
TCGA-CJ-4892-01	5.2271	1.4971	FEMALE	65	Right	LIVING	0	1521	1521	0	3.1	G2	M0	T1b	Stage I	YES	1521	2005	-23764	2011-01-28
TCGA-AK-3445-01	5.2281	6.4339	MALE	69	Left	LIVING	0	1280	1280	0	1.2	G3	M0	T3a	Stage III	NO	1280	2006	-25494	2010-11-12
TCGA-B0-4844-01	5.2728	1.4256	MALE	60	Left	DECEASED	1	313	62	1	1.9	G3	M1	T3a	Stage IV	NO		2004	-22220	2012-01-16
TCGA-BP-4162-01	5.2853	1.4793	FEMALE	65	Right	LIVING	0	3074	3074	0	2	G2	M0	T1b	Stage I	YES	3074	2002	-23966	2011-02-11
TCGA-AK-3431-01	5.3126	1.6986	FEMALE	62	Right	LIVING	0	1853	1853	0	0.9	G3	M0	T2	Stage II	NO	1853	2004	-22852	2010-11-11
TCGA-BP-4159-01	5.3149	1.9782	MALE	70	Right	DECEASED	1	2601	2352	1	1.4	G2	M0	T1b	Stage I	YES		2002	-25677	2011-03-23
TCGA-A3-3308-01	5.3545	1.7198	FEMALE	77	Right	LIVING	0	16	16	0	1.2	G2	M0	T3b	Stage III	NO	16	2006	-28287	2010-04-12
TCGA-CW-5580-01	5.3576	1.3905	FEMALE	73	Right	DECEASED	1	1964			1.3	G3	M1	T3a	Stage IV	NO		2003	-26696	2011-03-01
TCGA-BP-4985-01	5.3846	11.3768	MALE	72	Left	DECEASED	1	952	205	1	1.2	G4	M0	T3a	Stage III	YES		2006	-26611	2011-05-03
TCGA-CJ-4902-01	5.4119	2.7781	MALE	61	Right	LIVING	0	1520	1520	0	3.4	G3	M0	T3a	Stage III	NO	1520	2006	-22424	2011-02-08
TCGA-B0-4837-01	5.4181	2.4113	MALE	63	Left	DECEASED	1	1378	1208	1	1.5	G3	M0	T1b	Stage I	NO		2003	-23129	2012-01-20
TCGA-B0-5812-01	5.4225	2.0951	MALE	53	Right	LIVING	0	2963	2963	0	1	G3	M0	T1b	Stage I	NO	2963	2003	-19600	2012-05-09
TCGA-BP-5194-01	5.4384	2.2089	MALE	39	Right	LIVING	0	408	408	0	1.9	G2	M0	T1a	Stage I	NO	408	2008	-14551	2011-02-22
TCGA-BP-4963-01	5.4481	1.4972	MALE	63	Left	LIVING	0	1834	1834	0	1.2	G3	M0	T1b	Stage I	NO	1834	2005	-23373	2011-02-15
TCGA-B0-4701-01	5.4543	2.4018	FEMALE	66	Left	DECEASED	1	238		1	2.2	G3	M1	T3a	Stage IV	YES		2005	-24232	2012-01-06
TCGA-B0-4828-01	5.4547	2.1618	MALE	79	Left	DECEASED	1	307		1		G3	M1	T2	Stage IV	NO		2003	-28948	2012-01-20
TCGA-B0-4817-01	5.4628	1.8689	MALE	81	Right	DECEASED	1	1019	1019	0	2.6	G3	M0	T3c	Stage III	NO		2002	-29873	2005-01-19
TCGA-B0-5108-01	5.4644	2.8081	MALE	54	Left	LIVING	0	911	911	0	2	G2	M0	T3a	Stage III	NO	911	2009	-19932	2012-05-07
TCGA-AK-3458-01	5.4742	1.4908	MALE	48	Right	LIVING	0	1168	1168	0	1	G3	M0	T1b	Stage I	NO	1168	2007	-17557	2011-02-09
TCGA-CJ-6030-01	5.4936	6.0818	MALE	65	Left	DECEASED	1	2299	2299	0	3.5	G3	M0	T1a	Stage I	YES		2003	-24096	2011-07-21
TCGA-BP-4967-01	5.499	1.3862	MALE	76	Right	LIVING	0	205	205	0	1.7	G2	M0	T3a	Stage III	YES	205	2005	-27857	2011-02-18
TCGA-BP-4971-01	5.5075	2.3037	MALE	40	Right	LIVING	0	1487	1487	0	1.5	G3	M0	T3a	Stage III	YES	1487	2006	-14675	2011-02-17
TCGA-BP-4762-01	5.5105	2.5535	MALE	42	Left	DECEASED	1	1343	1343	0		G3	M0	T1a	Stage I	NO		2004	-15358	2011-02-15
TCGA-CJ-4895-01	5.5127	2.9524	MALE	62	Left	DECEASED	1	1200	61	1	3.5	G4	M1	T3a	Stage IV	NO		2005	-22892	2011-01-28
TCGA-BP-4781-01	5.537	4.3054	MALE	78	Right	LIVING	0	2080	2080	0	1.5	G3	M0	T1a	Stage I	NO	2080	2005	-28701	2011-05-04
TCGA-CZ-4865-01	5.5465	1.9821	FEMALE	70	Left	DECEASED	1	166	166	0	2	G2	M0	T1a	Stage I	NO		2006	-25709	2011-02-14
TCGA-BP-5010-01	5.5672	2.2068	MALE	63	Right	DECEASED	1	878	582	1	1.5	G4	M0	T3a	Stage III	YES		2007	-23130	2011-04-25
TCGA-BP-5196-01	5.5765	3.0443	MALE	53	Left	LIVING	0	1018	1018	0	2.1	G2	M0	T1a	Stage I	NO	1018	2008	-19719	2011-02-23
TCGA-DV-5568-01	5.5947	2.0342	MALE	26	Right	LIVING	0	370		1		G2	M0	T1a	Stage I	NO	370	2009	-9714	2011-03-29
TCGA-BP-5178-01	5.5981	5.8198	MALE	71	Right	DECEASED	1	1912	199	1	1.5	G4	M1	T3a	Stage IV	YES		2004	-26070	2011-03-31
TCGA-A3-3313-01	5.6078	2.1593	MALE	59	Right	DECEASED	1	735	735	0	2	G3	M0	T1b	Stage I		735	2005	-21556	2010-05-11
TCGA-B8-4620-01	5.6328	2.6889	FEMALE	70	Left	LIVING	0	226	226	0	0.8	G2	M0	T3a	Stage III	YES	226	2010	-25786	2010-11-11
TCGA-CJ-4920-01	5.6449	7.6009	FEMALE	64	Left	DECEASED	1	139	139	0	2.5	G2	M0	T1b	Stage I	NO		2004	-23656	2011-02-08
TCGA-CJ-4918-01	5.6508	3.7004	MALE	64	Left	DECEASED	1	93	33	1	3.2	G4	M1	T3a	Stage IV	YES		2005	-23379	2011-02-09
TCGA-BP-4174-01	5.6595	1.4068	MALE	49	Right	LIVING	0	1879	1879	0	1.4	G3	M0	T2	Stage II	YES	1879	2004	-18054	2011-02-11
TCGA-BP-4166-01	5.6647	3.3638	MALE	69	Left	LIVING	0	13	13	0	1.6	G3	M0	T3a	Stage III	YES	13	2003	-25300	2011-02-11
TCGA-BP-5004-01	5.6654	2.7002	MALE	53	Right	LIVING	0	1126	1126	0		G3	M0	T1a	Stage I	NO	1126	2007	-19383	2011-02-17
TCGA-DV-5574-01	5.7181	2.2538	MALE	37	Right	LIVING	0	723	357	1	1.5	G2	M0	T1a	Stage I	NO	723	2008	-13517	2011-03-24
TCGA-BP-4353-01	5.7233	2.0418	MALE	61	Left	DECEASED	1	375	375	0	1.2	G2	M0	T1	Stage I	NO		2007	-22415	2011-02-15
TCGA-BP-4176-01	5.7352	2.0347	MALE	64	Right	LIVING	0	1955	1955	0	1.2	G2	M0	T1b	Stage I	NO	1955	2005	-23609	2011-02-11
TCGA-B0-5077-01	5.7435	1.5882	MALE	77	Left	DECEASED	1	1317	1317	0	1.1	G3	M0	T1a	Stage I	NO		2005	-28405	2012-01-20
TCGA-B4-5838-01	5.7572	2.4103	MALE	52	Left	LIVING	0	166		1		G2	M0	T3	Stage III	YES	166	2010	-19242	2011-05-11
TCGA-BP-4351-01	5.7847	4.5299	FEMALE	51	Left	LIVING	0	970	873	1	1.5	G2	M0	T3a	Stage III	YES	970	2006	-18662	2011-05-03
TCGA-CZ-5459-01	5.7897	2.1358	MALE	63	Right	LIVING	0	1515	1515	0	0.4	G3	M0	T3b	Stage III	NO	1515	2006	-23318	2011-03-11
TCGA-A3-A8OX-01	5.7952	1.8718	FEMALE	65	Left	LIVING				0		G3	MX	T1a	Stage I	NO	0	2012	-23998	2014-04-22
TCGA-B0-4843-01	5.7956	3.335	MALE	57	Right	DECEASED	1	320		1	1.5	G3	M0	T3a	Stage III	NO		2004	-21088	2012-01-16
TCGA-BP-4759-01	5.796	2.1763	MALE	50	Left	LIVING	0	2372	2372	0	1.1	G2	M0	T1a	Stage I	NO	2372	2004	-18569	2011-02-15
TCGA-DV-5566-01	5.7975	2.0225	FEMALE	67	Right	LIVING	0	383		1	1	G2	M0	T1a	Stage I	NO	383	2007	-24717	2011-03-28
TCGA-CJ-4872-01	5.8117	3.0628	MALE	51	Right	LIVING	0	326	326	0	2.2	G4	M0	T1b	Stage I	YES	326	2004	-18862	2011-01-24
TCGA-CJ-4882-01	5.8197	3.6881	MALE	57	Right	LIVING	0	1883	1883	0	3.5	G3	M0	T3a	Stage III	YES	1883	2005	-21074	2011-02-08
TCGA-BP-4960-01	5.8258	2.7685	MALE	46	Left	LIVING	0	2172	2172	0	1.4	G3	M0	T2	Stage II	YES	2172	2004	-17099	2011-02-15
TCGA-BP-4342-01	5.8352	3.6277	MALE	79	Left	DECEASED	1	2256	240	1	1.9	G3	M0	T2	Stage II	YES		2003	-29032	2011-03-30
TCGA-B0-4824-01	5.8818	1.5927	FEMALE	49	Left	DECEASED	1	1657	1657	0	1.7	G3	M0	T1a	Stage I	NO		2002	-18132	2012-01-19
TCGA-B8-5162-01	5.9154	3.1932	MALE	62	Left	LIVING	0	22	22	0	1.2	G2	M0	T2a	Stage II	NO	22	2010	-23008	2011-05-31
TCGA-B0-4710-01	5.9463	2.3207	FEMALE	75	Right	LIVING	0	96	96	0	2	G3	M0	T3a	Stage III	NO	96	2010	-27396	2012-01-09
TCGA-CJ-4636-01	5.9504	5.9381	MALE	51	Right	LIVING	0	1924	1924	0	3	G3	M0	T3a	Stage III	YES	1924	2004	-18878	2011-01-03
TCGA-B0-5097-01	5.9534	10.2659	FEMALE	59	Right	LIVING	0	665	359	1	1.9	G2	M0	T3b	Stage III	YES	665	2010	-21852	2012-05-04
TCGA-BP-4968-01	5.958	1.6089	MALE	40	Right	LIVING	0	1746	1746	0	1.5	G3	M0	T1b	Stage I	YES	1746	2006	-14651	2011-02-17
TCGA-B0-4706-01	5.9997	3.7652	MALE	61	Left	DECEASED	1	65	65	0	3	G4	M0	T3a	Stage III	NO	26	2007	-22331	2012-01-06
TCGA-BP-4804-01	6.0021	4.0925	MALE	59	Right	LIVING	0	1459	295	1	1.6	G2	M0	T1b	Stage I	NO	1459	2008	-21727	2012-02-07
TCGA-B0-4822-01	6.008	6.0621	MALE	78	Right	DECEASED	1	1111		1		G4	M0	T2	Stage II	NO		2002	-28774	2012-01-19
TCGA-CZ-4862-01	6.0218	1.8962	MALE	46	Left	LIVING	0	1843	1843	0	1.5	G2	M0	T1b	Stage I	NO	1843	2006	-17077	2011-02-14
TCGA-B0-4819-01	6.0262	4.0597	FEMALE	60	Right	DECEASED	1	183	183	0	1.8	G4	M1	T3b	Stage IV	NO	183	2002	-22220	2012-01-19
TCGA-A3-3387-01	6.0324	3.2912	MALE	49	Left	LIVING	0	617	617	0	0.9	G2	M0	T1a	Stage I	NO	617	2006	-17920	2011-03-17
TCGA-BP-5198-01	6.0375	6.6259	MALE	72	Right	LIVING	0	603	603	0	2.5	G3	M0	T3b	Stage III	YES	603	2008	-26360	2011-02-23
TCGA-CJ-4887-01	6.0401	1.4727	MALE	48	Right	DECEASED	1	932	322	1	2.3	G3	M1	T3a	Stage IV	NO		2005	-17611	2011-01-28
TCGA-BP-4343-01	6.0754	1.6979	MALE	64	Right	DECEASED	1	1912	330	1	1.6	G3	M0	T3a	Stage III	YES		2003	-23498	2011-05-02
TCGA-BP-4169-01	6.0865	1.949	FEMALE	76	Right	DECEASED	1	701	78	1	2.5	G2	M0	T2	Stage II	YES	701	2003	-27778	2011-04-28
TCGA-B8-5163-01	6.0929	2.201	FEMALE	63	Right	LIVING	0	4			1.3	G3	M0	T3a	Stage III	NO	4	2010	-23293	2010-11-16
TCGA-BP-5201-01	6.0996	1.8947	MALE	63	Left	LIVING	0	951	19	1	1.6	G4	M1	T3b	Stage IV	YES	951	2008	-23125	2011-03-30
TCGA-CJ-4641-01	6.11	2.6479	FEMALE	55	Left	DECEASED	1	1661	359	1	2.5	G4	M1	T3a	Stage IV	NO		2005	-20410	2011-01-24
TCGA-BP-4777-01	6.1108	1.5697	MALE	46	Right	LIVING	0	1731	1731	0	1	G3	M0	T1a	Stage I	NO	1731	2005	-17133	2011-02-15
TCGA-CZ-4861-01	6.1332	5.6418	MALE	63	Left	DECEASED	1	446		1	0.8	G2	M0	T2	Stage II	NO		2005	-23053	2011-02-14
TCGA-B0-4852-01	6.1675	2.1369	FEMALE	78	Left	DECEASED	1	1121	860	1	2	G2	M0	T2	Stage II	NO		2004	-28552	2012-01-16
TCGA-B2-4099-01	6.1693	1.6497	MALE	83	Right	LIVING	0	374	374	0	1.7	G3	M0	T1a	Stage I	NO	374	2010	-30355	2011-03-24
TCGA-B0-4691-01	6.1799	3.0875	MALE	55	Left	DECEASED	1	139		1	1.8	G3	M1	T2	Stage IV	NO		2009	-20176	2012-01-02
TCGA-BP-5175-01	6.1919	1.5184	MALE	60	Right	LIVING	0	932	932	0	1.6	G3	M0	T1a	Stage I	NO	932	2004	-21949	2011-02-22
TCGA-MM-A563-01	6.197	2.4653	MALE	41	Left	LIVING	0	591	591	0		G2	MX	T3	Stage I	NO	591	2012	-15037	2014-03-07
TCGA-CW-6097-01	6.2195	2.0692	MALE	32	Left	DECEASED	1	571	457	1	1	G4	M0	T3a	Stage III	NO		2004	-11701	2011-05-26
TCGA-CJ-6033-01	6.2217	1.9641	FEMALE	54	Right	DECEASED	1	224	144	1	3	G4	M1	T3a	Stage IV	NO		2004	-19919	2011-08-15
TCGA-B4-5843-01	6.2223	2.9993	MALE	45	Right	LIVING	0	11	11	0	1	G2	M0	T1	Stage I	NO	11	2010	-16779	2011-05-20
TCGA-CJ-5679-01	6.2298	6.5591	MALE	73	Left	DECEASED	1	679	595	1	2.6	G4	M0	T3b	Stage III	NO		2003	-26858	2011-04-26
TCGA-BP-5169-01	6.2497	6.8752	MALE	70	Left	LIVING	0	193	193	0	1.8	G4	M0	T1b	Stage I	YES	193	2004	-25615	2011-02-22
TCGA-CJ-5683-01	6.2723	6.8537	MALE	78	Right	LIVING	0	1889	1889	0	2.5	G3	M0	T1b	Stage I	NO	1889	2004	-28745	2011-04-26
TCGA-B0-4836-01	6.2803	1.8808	MALE	61	Right	DECEASED	1	1238		1	1.7	G3	M1	T3b	Stage IV	NO		2003	-22488	2012-01-20
TCGA-CJ-4900-01	6.2817	8.2603	FEMALE	69	Left	DECEASED	1	1714		1	3	G4	M1	T4	Stage IV	YES		2006	-25508	2011-01-28
TCGA-B0-5081-01	6.3318	2.768	FEMALE	79	Right	DECEASED	1	362	213	1	1.2	G2	M0	T3b	Stage III	NO		2005	-29219	2012-01-20
TCGA-BP-4335-01	6.3335	2.0877	FEMALE	65	Left	DECEASED	1	461	77	1	1.6	G3	M1	T3a	Stage IV	NO	461	2003	-23874	2011-05-02
TCGA-DV-5573-01	6.3708	6.1113	MALE	41	Right	LIVING	0	1130		1	1.4	G2	M0	T1a	Stage I	NO	1130	2008	-15264	2011-03-29
TCGA-CJ-4888-01	6.3779	1.7943	MALE	59	Left	DECEASED	1	1567	608	1	2.8	G4	M1	T3a	Stage IV	NO		2005	-21701	2011-01-28
TCGA-B0-5095-01	6.3992	3.4534	MALE	81	Right	DECEASED	1	245	245	0	1.7	G3	M0	T3a	Stage III	NO		2008	-29921	2012-05-04
TCGA-A3-3319-01	6.4551	1.8196	MALE	70	Left	LIVING	0	1130	1130	0	1.5	G2	M0	T1b	Stage I	NO	1130	2006	-25699	2010-05-11
TCGA-CZ-5469-01	6.495	7.6468	MALE	41	Left	DECEASED	1	946	110	1	1.8	G2	M0	T2	Stage II	YES		2007	-15242	2011-03-11
TCGA-CZ-4857-01	6.5262	8.3105	MALE	56	Right	DECEASED	1	1432	188	1	1.1	G3	M1	T3a	Stage IV	YES		2005	-20718	2011-02-14
TCGA-B0-4810-01	6.5387	3.2073	MALE	47	Left	DECEASED	1	478	205	1	1.5	G3	M0	T3a	Stage III	YES		2001	-17402	2012-01-18
TCGA-CZ-5988-01	6.552	3.2387	MALE	38	Right	LIVING	0	693	693	0	1.5	G2	M0	T1b	Stage I	NO	693	2006	-14131	2011-05-04
TCGA-BP-4345-01	6.5536	2.238	MALE	62	Right	LIVING	0	1516	1516	0		G3	M0	T3b	Stage III	YES	1516	2006	-22879	2011-02-14
TCGA-BP-5199-01	6.5816	2.2277	MALE	58	Left	LIVING	0	1355	1355	0		G4	M0	T2	Stage II	YES	1355	2006	-21256	2011-03-30
TCGA-A3-3347-01	6.6021	4.6584	FEMALE	76	Right	DECEASED	1	1610	610	1	1.2	G2	M0	T1b	Stage III	YES	1610	2005	-27966	2010-09-12
TCGA-CZ-4860-01	6.6058	1.5537	MALE	60	Right	DECEASED	1	206		1	1.3	G4	M1	T4	Stage IV	NO		2005	-22115	2011-02-14
TCGA-CJ-6027-01	6.6236	3.2986	MALE	77	Right	LIVING	0	1855	1855	0	1	G4	M0	T1a	Stage I	NO	1855	2003	-28359	2011-07-21
TCGA-BP-4989-01	6.6245	2.6648	MALE	58	Right	LIVING	0	118	118	0	1.8	G3	M0	T3a	Stage III	YES	118	2007	-21382	2011-02-17
TCGA-B0-5116-01	6.6377	4.1457	MALE	52	Right	LIVING	0	657	657	0	1.3	G3	M0	T3b	Stage III	NO	657	2010	-19352	2012-05-08
TCGA-B4-5835-01	6.6591	5.5292	FEMALE	64	Left	LIVING	0	16	16	0	1.4	G2	M0	T1	Stage I	YES	16	2010	-23408	2011-05-11
TCGA-BP-4352-01	6.734	10.7684	FEMALE	74	Right	DECEASED	1	344	13	1	1.6	G4	M1	T3b	Stage IV	YES		2007	-27253	2011-05-03
TCGA-CJ-4890-01	6.7984	3.6817	MALE	72	Left	LIVING	0	2085	70	1	2.6	G4	M1	T3a	Stage IV	YES	2085	2005	-26604	2011-01-28
TCGA-B0-4700-01	6.8455	5.7971	MALE	60	Right	DECEASED	1	1980		1	3.3	G4	M1	T4	Stage IV	NO		2004	-22034	2012-01-06
TCGA-B8-5551-01	6.8551	4.1261	FEMALE	65	Right	LIVING	0	15	15	0	1	G3	M0	T1b	Stage I	NO	15	2010	-23976	2012-01-04
TCGA-B0-4815-01	6.8575	1.6798	MALE	65	Left	DECEASED	1	1588		1	1.6	G4	M0	T3a	Stage III	NO		2001	-23873	2012-01-19
TCGA-B0-4821-01	6.8647	3.9105	FEMALE	68	Left	DECEASED	1	1230		1	1.5	G3	M0	T3b	Stage III	YES		2002	-25013	2012-01-19
TCGA-CJ-4923-01	6.8696	3.5692	FEMALE	63	Left	DECEASED	1	572	25	1	3	G4	M1	T3a	Stage IV	NO		2004	-23353	2011-02-09
TCGA-BP-4771-01	6.8758	4.4266	MALE	62	Right	DECEASED	1	162	76	1	1.3	G4	M1	T3a	Stage IV	YES		2005	-22771	2011-03-31
TCGA-B0-4703-01	6.8785	5.1881	MALE	51	Left	DECEASED	1	182		1	2.4	G4	M1	T3a	Stage IV	NO		2005	-18921	2012-01-06
TCGA-B0-4811-01	6.8945	6.2834	MALE	48	Left	DECEASED	1	1417	458	1	1.7	G3	M0	T3a	Stage III	YES		2001	-17792	2012-01-19
TCGA-BP-4354-01	6.9068	5.4144	MALE	40	Left	DECEASED	1	1034	15	1	2.3	G4	M1	T4	Stage IV	YES		2006	-14973	2011-03-30
TCGA-B0-5096-01	6.9296	9.0125	FEMALE	72	Left	DECEASED	1	68	68	0	1.5	GX	M0	T3a	Stage III	YES		1998	-26574	2012-05-04
TCGA-B0-4697-01	7.0987	6.9678	FEMALE	46	Right	DECEASED	1	578		1	2	G4	M1	T3b	Stage IV	NO		2003	-16844	2012-01-06
TCGA-CJ-4868-01	7.0989	6.3654	MALE	42	Left	DECEASED	1	646	37	1	3	G3	M1	T3a	Stage IV	YES	646	2005	-15601	2011-01-24
TCGA-BP-4988-01	7.1405	4.2805	MALE	72	Right	DECEASED	1	828	828	0	1.5	G2	M0	T1a	Stage I	YES		2007	-26576	2011-02-17
TCGA-B0-5092-01	7.2231	2.5802	FEMALE	53	Left	DECEASED	1	459		1	2	G3	M1	T1a	Stage IV	NO		2008	-19611	2012-05-04
TCGA-B8-4143-01	7.2277	4.1993	FEMALE	66	Left	DECEASED	1	709		1	1	G3	M1	T3a	Stage IV	YES		2002	-24132	2010-11-11
TCGA-B0-4712-01	7.3723	8.5803	MALE	76	Left	DECEASED	1	1337		1	2	G3	M1	T3a	Stage IV	NO		2006	-28095	2012-01-14
TCGA-B8-4146-01	7.4525	1.8323	FEMALE	41	Right	LIVING	0	511	511	0	1.1	G2	M0	T1b	Stage I	NO	511	2009	-15063	2011-06-01
TCGA-A3-3346-01	7.479	1.8645	MALE	68	Left	DECEASED	1	137	114	1	1.7	G3	M0	T1b	Stage I	NO		2005	-25118	2013-04-30
TCGA-AK-3426-01	7.4889	4.6718	MALE	37	Right	DECEASED	1	885	256	1	1	G3	M0	T3a	Stage III	YES		2004	-13770	2010-11-10
TCGA-B0-5098-01	7.4921	9.3979	FEMALE	53	Right	DECEASED	1	1584	1584	0	2	G3	M0	T1	Stage I	NO		1998	-19620	2012-05-07
TCGA-B0-4813-01	7.6398	3.1989	MALE	68	Right	DECEASED	1	18	18	0	2.5	G3	M0	T3b	Stage III	NO	18	2001	-25018	2012-01-19
TCGA-CW-6087-01	7.7898	11.219	MALE	61	Right	DECEASED	1	41	41	0	0.8	G4	M1	T3a	Stage IV	YES		2003	-22438	2011-05-25
TCGA-BP-4983-01	7.806	12.4851	FEMALE	67	Right	LIVING	0	1413	1413	0	2	G4	M0	T3a	Stage III	NO	1413	2006	-24558	2011-02-17
TCGA-B0-4699-01	7.913	7.8222	MALE	74	Right	DECEASED	1	110		1	2.7	G4	M1	T4	Stage IV	YES	110	2004	-27225	2012-01-06
TCGA-B0-4690-01	8.0517	5.9642	MALE	65	Right	DECEASED	1	43		1	1.6	G3	M1	T4	Stage IV	YES		2008	-23985	2012-01-02
TCGA-BP-4770-01	8.2337	9.7451	FEMALE	73	Left	DECEASED	1	329	169	1	1.5	G4	M0	T4	Stage IV	YES		2005	-26824	2011-05-04
TCGA-B0-4696-01	8.7636	1.833	MALE	58	Left	DECEASED	1	866	794	1	2.5	G3	M0	T3a	Stage III	NO		2001	-21317	2012-01-06
TCGA-B0-5109-01	9.1105	12.7256	MALE	69	Left	DECEASED	1	587	70	1	1.7	G4	M0	T3b	Stage III	YES		2009	-25428	2012-05-07
TCGA-B0-5084-01	9.2779	10.0583	MALE	33	Right	DECEASED	1	222	65	1	1.3	G3	M1	T3a	Stage IV	YES		2006	-12219	2012-01-21
TCGA-B0-4688-01	9.4487	9.131	MALE	46	Left	DECEASED	1	101		1		G4	M1	T4	Stage IV	NO		2008	-16804	2012-01-02
TCGA-B0-4698-01	10.3492	11.8913	MALE	75	Left	DECEASED	1	42		1	1.5	G4	M0	T4	Stage IV	YES		2003	-27417	2012-01-06
